# Supplementary material for: Glycoproteomics identifies HOMER3 as a potentially targetable biomarker triggered by hypoxia and glucose deprivation in bladder cancer
Source: J Exp Clin Cancer Res. 2021 Jun 9;40:191. doi: 10.1186/s13046-021-01988-6 (PMC8188679; doi:10.1186/s13046-021-01988-6)
Supplement: Supplementary file 1 — Additional file 1. [file 13046_2021_1988_MOESM1_ESM.xlsx]

## Sheet: Index
Table S1. Bladder Cancer cell line panel general specifications.
Table S2. Glycoproteins identified for cell line 5367.
Table S3. Glycoproteins identified for cell line T24.
Table S4. HOMER3 transcripts in 5637 and T24 cells
Table S5. Glycosites for HOMER3 in bladder tumours of different patients (A-E)

## Sheet: Table S1. Bladder Cancer Models
Table S1. Bladder Cancer cell line panel general specifications.
Name	Tissue	Histology	Tumour source	Main mutations
RT4	Urinary Bladder	Grade I carcinoma	Primary	CDKN2A; TSC1
5637	Urinary Bladder	Grade II carcinoma	Primary	TP53; RB1
T24	Urinary Bladder	Grade III carcinoma	Primary	HRAS; TP53
HT1197	Urinary Bladder	Grade IV carcinoma	Primary	NRAS; PIK3CA

## Sheet: Table S2_5637
Table S2. Glycoproteins identified for cell line 5367.
CheckedG	Protein FDR Confidence: Combined	Master	Accession	Description	Exp. q-value: Combined	Sum PEP Score	Coverage [%]	# Peptides	# PSMs	# Unique Peptides	# AAs	MW [kDa]	calc. pI	Score Sequest HT: Sequest HT	# Peptides (by Search Engine): Sequest HT	# Protein Groups	Glycosylation confirmation
FALSE	High	Master Protein	P05556	Integrin beta-1 OS=Homo sapiens OX=9606 GN=ITGB1 PE=1 SV=2	0	21.376	34	21	27	21	798	88.4	5.39	22.82	21	1	YES
	Checked	Confidence	Sequence	Modifications	Qvality PEP	Qvality q-value	# Protein Groups	# Proteins	# PSMs	Master Protein Accessions	# Missed Cleavages	Theo. MH+ [Da]	Confidence (by Search Engine): Sequest HT	Percolator q-Value (by Search Engine): Sequest HT	Percolator PEP (by Search Engine): Sequest HT	XCorr (by Search Engine): Sequest HT
	FALSE	High	HCECSTDEVNSEDMDAYCR	3xCarbamidomethyl [C2; C4; C18]	0.0250658	0.00538925	1	1	2	P05556	0	2377.84	High	0.0009533	0.001735	4.06
	FALSE	High	FCECDNFNCDR	3xCarbamidomethyl [C2; C4; C9]	0.0320972	0.00538925	1	1	1	P05556	0	1536.53	High	0.0009533	0.002559	2.72
	FALSE	High	IGFGSFVEK		0.138113	0.00538925	1	1	1	P05556	0	983.52	High	0.0009533	0.02625	1.83
	FALSE	High	IRPLGFTEEVEVILQYICECECQSEGIPESPK	3xCarbamidomethyl [C18; C20; C22]	0.178801	0.00538925	1	1	2	P05556	0	3809.81	High	0.0009533	0.03998	2.57
	FALSE	High	SLGTDLMNEMR		0.0439397	0.00538925	1	1	1	P05556	0	1266.58	High	0.0009533	0.004193	2.83
	FALSE	High	DKLPQPVQPDPVSHCK	1xCarbamidomethyl [C15]	0.129085	0.00538925	1	1	2	P05556	1	1844.93	High	0.0009533	0.02348	1.29
	FALSE	High	LSENNIQTIFAVTEEFQPVYK		0.00599533	0.00538925	1	1	2	P05556	0	2470.25	High	0.0009533	0.0001836	3.09
	FALSE	Medium	KGCPPDDIENPR	1xCarbamidomethyl [C3]	0.267265	0.0105907	1	1	1	P05556	1	1397.65	High	0.001825	0.07874	1.5
	FALSE	Medium	GCPPDDIENPR	1xCarbamidomethyl [C2]	0.279866	0.0144355	1	1	1	P05556	0	1269.55	High	0.002502	0.08499	1.21
	FALSE	Low	GEVFNELVGK		0.68508	0.287025	1	1	1	P05556	0	1091.57	Low	0.06436	0.4344	1.53
	FALSE	Low	TVMPYISTTPAK		0.831427	0.508494	1	1	1	P05556	0	1308.69	Low	0.1771	0.64	1.19
	FALSE	Low	LRSGEPQTFTLK	1xHexNAc [T10]; 2xHex(1)HexNAc(1) [S3; T8]	0.900157	0.630334	1	1	1	P05556	1	2310.1	Low	0.2906	0.7532	0.4
	FALSE	Low	NVTNRSKGTAEK	1xHex(1)HexNAc(1) [S6]	0.954354	0.777295	1	1	1	P05556	2	1669.82	Low	0.4483	0.8465	0.58
	FALSE	Low	NGVNGTGENGRK	1xHexNAc [T6]	1	0.920856	1	1	2	P05556	1	1405.67	Low	0.7223	0.9587	0.79
	FALSE	Low	SGEPQTFTLKFK	1xHexNAc [T8]	1	0.927136	1	1	1	P05556	1	1585.81	Low	0.7383	0.9618	1.48
	FALSE	Low	MNLQPIFWIGLISSVCCVFAQTDENRCLK	3xCarbamidomethyl [C16; C17; C27]; 1xOxidation [M1]; 1xHexNAc [S13]; 1xHex(1)HexNAc(1) [T22]	1	0.934472	1	1	1	P05556	1	4083.91	Low	0.7538	0.965	1.62
	FALSE	Low	ITSDFRIGFGSFVEKTVMPYISTTPAK	1xHex(1)HexNAc(1)NeuAc(1) [S3]; 1xHex(1)HexNAc(1) [T2]	1	0.940675	1	1	1	P05556	2	4013.91	Low	0.7662	0.9664	0.63
	FALSE	Low	QRISGNLDSPEGGFDAIMQVAVCGSLIGWRNVTR	1xCarbamidomethyl [C23]; 1xOxidation [M18]; 1xHexNAc [S4]	1	0.950851	1	1	1	P05556	2	3922.92	Low	0.7871	0.9691	0.98
	FALSE	Low	SYCKNGVNGTGENGRK	1xCarbamidomethyl [C3]; 1xHexNAc [T10]; 1xHex(1)HexNAc(1) [S1]	1	0.950851	1	1	1	P05556	2	2309.02	Low	0.7871	0.9689	0.5
	FALSE	Low	LSEGVTISYKSYCK	1xCarbamidomethyl [C13]; 1xHexNAc [S8]	1	0.95238	1	1	1	P05556	1	1837.89	Low	0.8249	0.9768	0.96
	FALSE	Low	HCECSTDEVNSEDMDAYCRK	3xCarbamidomethyl [C2; C4; C18]; 1xOxidation [M14]; 1xHexNAc [S11]	1	0.956301	1	1	1	P05556	1	2725.01	Low	0.8419	0.981	0.29
	FALSE	Low	HCECSTDEVNSEDMDAYCR	3xCarbamidomethyl [C2; C4; C18]; 1xOxidation [M14]; 1xHex(1)HexNAc(1)NeuAc(1) [S5]; 1xHex(1)HexNAc(1)NeuAc(2) [S11]	1	0.963261	1	1	1	P05556	0	3997.39	Low	0.8598	0.9813	0.17
FALSE	High	Master Protein	P16070	CD44 antigen OS=Homo sapiens OX=9606 GN=CD44 PE=1 SV=3	0	10.133	27	12	63	12	742	81.5	5.33	12.12	12	1	YES
	Checked	Confidence	Sequence	Modifications	Qvality PEP	Qvality q-value	# Protein Groups	# Proteins	# PSMs	Master Protein Accessions	# Missed Cleavages	Theo. MH+ [Da]	Confidence (by Search Engine): Sequest HT	Percolator q-Value (by Search Engine): Sequest HT	Percolator PEP (by Search Engine): Sequest HT	XCorr (by Search Engine): Sequest HT
	FALSE	High	ALSIGFETCR	1xCarbamidomethyl [C9]	0.0668996	0.00538925	1	1	1	P16070	0	1153.57	High	0.0009533	0.008172	2.3
	FALSE	High	SQEMVHLVNKESSETPDQFMTADETRNLQNVDMK	1xOxidation [M]	0.179783	0.00538925	1	1	41	P16070	2	3967.81	High	0.0009533	0.04044	2.44
	FALSE	High	FAGVFHVEK		0.023012	0.00538925	1	1	4	P16070	0	1033.55	High	0.0009533	0.001516	2.07
	FALSE	High	YGFIEGHVVIPR		0.0104256	0.00538925	1	1	5	P16070	0	1386.75	High	0.0009533	0.0004383	2.08
	FALSE	Low	KPSGLNGEASKSQEMVHLVNK	1xHexNAc [S]	0.857182	0.553265	1	1	3	P16070	1	2456.24	Low	0.2127	0.6812	1.57
	FALSE	Low	MDMDSSHSITLQPTANPNTGLVEDLDR	1xOxidation [M1]; 1xHex(1)HexNAc(1)NeuAc(1) [S8]; 1xHex(1)HexNAc(1) [T19]	0.95358	0.776334	1	1	1	P16070	0	3994.72	Low	0.4452	0.8451	1.64
	FALSE	Low	ESSETPDQFMTADETR	1xHex(1)HexNAc(1) [S/T]	0.979165	0.805412	1	1	2	P16070	0	2208.9	Low	0.5253	0.8892	0.34
	FALSE	Low	TTPSPEDSSWTDFFNPISHPMGRGHQAGRR	1xOxidation [M21]; 3xHexNAc [T1; T2; S18]	0.986426	0.820809	1	1	2	P16070	2	3993.79	Low	0.5531	0.9017	0.78
	FALSE	Low	TGSFGVTAVTVGDSNSNVNR	1xHexNAc [T10]; 1xHex(1)HexNAc(1) [S16]	1	0.896513	1	1	1	P16070	0	2550.17	Low	0.6863	0.9499	0.88
	FALSE	Low	RRCGQK	1xCarbamidomethyl [C3]	1	0.934472	1	1	1	P16070	2	804.426	Low	0.7538	0.965	0.97
	FALSE	Low	IPATTLMSTSATATETATK	1xOxidation [M7]; 1xHexNAc [T9]; 2xHex(1)HexNAc(1) [T12; T14]	1	0.950851	1	1	1	P16070	0	2845.3	Low	0.8057	0.9709	1.03
	FALSE	Low	HLSFSGSGIDDDEDFISSTISTTPR	3xHexNAc [T19; T22; T23]; 1xHex(1)HexNAc(1)NeuAc(1) [S17]	1	0.951347	1	1	1	P16070	0	3949.7	Low	0.8196	0.9737	2.18
FALSE	High	Master Protein	P15311	Ezrin OS=Homo sapiens OX=9606 GN=EZR PE=1 SV=4	0	11.083	23	15	21	15	586	69.4	6.27	10.8	15	1	YES
	Checked	Confidence	Sequence	Modifications	Qvality PEP	Qvality q-value	# Protein Groups	# Proteins	# PSMs	Master Protein Accessions	# Missed Cleavages	Theo. MH+ [Da]	Confidence (by Search Engine): Sequest HT	Percolator q-Value (by Search Engine): Sequest HT	Percolator PEP (by Search Engine): Sequest HT	XCorr (by Search Engine): Sequest HT
	FALSE	High	APDFVFYAPR		0.0191085	0.00538925	1	1	1	P15311	0	1182.59	High	0.0009533	0.001129	3.09
	FALSE	High	IGFPWSEIR		0.109493	0.00538925	1	1	1	P15311	0	1104.58	High	0.0009533	0.01801	2.38
	FALSE	High	FVIKPIDK		0.142442	0.00538925	1	1	1	P15311	0	959.592	High	0.0009533	0.02756	1.9
	FALSE	High	FYPEDVAEELIQDITQK		0.0422974	0.00538925	1	1	2	P15311	0	2038	High	0.0009533	0.003959	2.69
	FALSE	Low	FVIKPIDKK		0.579959	0.156463	1	1	1	P15311	1	1087.69	Medium	0.03123	0.3143	1.51
	FALSE	Low	KAPDFVFYAPR		0.984667	0.812959	1	1	1	P15311	1	1310.69	Low	0.5439	0.8987	1.27
	FALSE	Low	LEADRMAALRAK		1	0.885067	1	1	1	P15311	2	1344.74	Low	0.6722	0.9466	0.34
	FALSE	Low	NEEKRITEAEK		1	0.904677	1	1	2	P15311	2	1346.69	Low	0.7009	0.9531	1.3
	FALSE	Low	AERELSEQIQR		1	0.927136	1	1	3	P15311	1	1358.7	Low	0.7372	0.9614	0.51
	FALSE	Low	RTHNDIIHNENMRQGR	1xOxidation [M12]; 1xHexNAc [T2]	1	0.950851	1	1	1	P15311	2	2210.05	Low	0.7925	0.9695	1.18
	FALSE	Low	EKEQMMREK		1	0.950851	1	1	3	P15311	2	1208.58	Low	0.7954	0.9696	0.61
	FALSE	Low	AKEAQDDLVK		1	0.950851	1	1	1	P15311	1	1116.59	Low	0.7864	0.9687	0.99
	FALSE	Low	MAALRAKEELER	1xOxidation [M1]	1	0.950851	1	1	1	P15311	2	1432.76	Low	0.7866	0.9688	0.78
	FALSE	Low	QGNTKQR		1	0.950851	1	1	1	P15311	1	831.443	Low	0.8048	0.9706	0.5
	FALSE	Low	KEDEVEEWQHR		1	0.950851	1	1	1	P15311	1	1484.68	Low	0.7881	0.9691	0.83
FALSE	High	Master Protein	P07355	Annexin A2 OS=Homo sapiens OX=9606 GN=ANXA2 PE=1 SV=2	0	26.225	56	15	27	15	339	38.6	7.75	40.41	15	1	YES
	Checked	Confidence	Sequence	Modifications	Qvality PEP	Qvality q-value	# Protein Groups	# Proteins	# PSMs	Master Protein Accessions	# Missed Cleavages	Theo. MH+ [Da]	Confidence (by Search Engine): Sequest HT	Percolator q-Value (by Search Engine): Sequest HT	Percolator PEP (by Search Engine): Sequest HT	XCorr (by Search Engine): Sequest HT
	FALSE	High	TNQELQEINR		0.0723537	0.00538925	1	1	2	P07355	0	1244.62	High	0.0009533	0.009255	2.7
	FALSE	High	SALSGHLETVILGLLK		0.232773	0.00538925	1	1	1	P07355	0	1650.98	High	0.0009533	0.06215	2.04
	FALSE	High	SEVDMLK		0.144451	0.00538925	1	1	2	P07355	0	821.407	High	0.0009533	0.02818	1.37
	FALSE	High	GDLENAFLNLVQCIQNKPLYFADR	1xCarbamidomethyl [C13]	0.00183377	0.00538925	1	1	5	P07355	0	2838.42	High	0.0009533	2.878e-05	3.34
	FALSE	High	SYSPYDMLESIR		0.0351587	0.00538925	1	1	1	P07355	0	1460.67	High	0.0009533	0.002958	2.69
	FALSE	High	SYSPYDMLESIR	1xOxidation [M7]	0.032861	0.00538925	1	1	1	P07355	0	1476.67	High	0.0009533	0.002654	3.08
	FALSE	High	SLYYYIQQDTK		0.0706942	0.00538925	1	1	1	P07355	0	1421.69	High	0.0009533	0.008909	2.92
	FALSE	High	WISIMTER	1xOxidation [M5]	0.165544	0.00538925	1	1	1	P07355	0	1051.52	High	0.0009533	0.03521	1.92
	FALSE	High	AEDGSVIDYELIDQDAR		0.0419271	0.00538925	1	1	1	P07355	0	1908.88	High	0.0009533	0.003892	3.87
	FALSE	High	WISIMTER		0.112979	0.00538925	1	1	2	P07355	0	1035.53	High	0.0009533	0.01891	1.99
	FALSE	Low	GLGTDEDSLIEIICSRTNQELQEINRVYK	1xCarbamidomethyl [C14]	0.91053	0.666988	1	1	1	P07355	2	3393.7	Low	0.3211	0.7706	1.48
	FALSE	Low	DLYDAGVK		0.95474	0.777295	1	1	1	P07355	0	880.441	Low	0.4496	0.8472	0.89
	FALSE	Low	SYSPYDMLESIRKEVK	1xOxidation [M7]; 1xHex(1)HexNAc(1) [S3]	1	0.901133	1	1	1	P07355	2	2326.1	Low	0.6943	0.9516	0.09
	FALSE	Low	SYSPYDMLESIRKEVK	1xHex(1)HexNAc(1) [S3]	1	0.951347	1	1	2	P07355	2	2310.11	Low	0.8171	0.9731	0.77
	FALSE	Low	DIISDTSGDFRKLMVALAK	1xHex(1)HexNAc(1)NeuAc(1) [S7]	1	0.952116	1	1	1	P07355	2	2736.34	Low	0.8249	0.9756	0.67
	FALSE	Low	ELASALKSALSGHLETVILGLLK	1xHex(1)HexNAc(1)NeuAc(2) [S8]	1	0.952116	1	1	1	P07355	1	3310.71	Low	0.8249	0.9757	1.39
	FALSE	Low	GTDVPKWISIMTERSVPHLQK	1xOxidation [M11]	1	0.956005	1	1	1	P07355	2	2438.29	Low	0.8306	0.9779	0.26
	FALSE	Low	ELASALKSALSGHLETVILGLLK	3xHexNAc [S8; S11; T16]; 1xHex(1)HexNAc(1) [S4]	1	0.95994	1	1	1	P07355	1	3337.76	Low	0.8473	0.9813	0.95
	FALSE	Low	SALSGHLETVILGLLKTPAQYDASELKASMK	1xOxidation [M30]; 1xHexNAc [T9]; 1xHex(1)HexNAc(1)NeuAc(2) [S24]; 1xHex(1)HexNAc(1) [S4]	1	0.963261	1	1	1	P07355	2	4803.29	Low	0.8598	0.9813	2.04
FALSE	High	Master Protein	P35908	Keratin, type II cytoskeletal 2 epidermal OS=Homo sapiens OX=9606 GN=KRT2 PE=1 SV=2	0	143.464	74	42	355	37	639	65.4	8	816.22	42	1	YES
	Checked	Confidence	Sequence	Modifications	Qvality PEP	Qvality q-value	# Protein Groups	# Proteins	# PSMs	Master Protein Accessions	# Missed Cleavages	Theo. MH+ [Da]	Confidence (by Search Engine): Sequest HT	Percolator q-Value (by Search Engine): Sequest HT	Percolator PEP (by Search Engine): Sequest HT	XCorr (by Search Engine): Sequest HT
	FALSE	High	TSQNSELNNMQDLVEDYKK		0.00583773	0.00538925	1	1	10	P35908	1	2256.04	High	0.0009533	0.0001759	2.69
	FALSE	High	TSQNSELNNMQDLVEDYKK	1xOxidation [M10]	0.086058	0.00538925	1	1	7	P35908	1	2272.04	High	0.0009533	0.01221	2.8
	FALSE	High	GSSSGGGYSSGSSSYGSGGR		0.0663188	0.00538925	1	1	5	P35908	0	1740.71	High	0.0009533	0.008084	1.32
	FALSE	High	VDLLNQEIEFLK		0.0114943	0.00538925	1	1	10	P35908	0	1460.8	High	0.0009533	0.0005109	3.41
	FALSE	High	AQYEEIAQR		0.0447187	0.00538925	1	1	10	P35908	0	1107.54	High	0.0009533	0.004322	2.74
	FALSE	High	TSQNSELNNMQDLVEDYK		0.000623662	0.00538925	1	1	5	P35908	0	2127.95	High	0.0009533	5.317e-06	5.08
	FALSE	High	NVQDAIADAEQR		0.00796514	0.00538925	1	1	13	P35908	0	1329.64	High	0.0009533	0.0002869	3.44
	FALSE	High	IEISELNR		0.058175	0.00538925	2	2	11	P35908; P04264	0	973.531	High	0.0009533	0.006536	2.73
	FALSE	High	FASFIDK		0.228505	0.00538925	2	2	12	P35908; P13647	0	827.43	High	0.0009533	0.06041	1.65
	FALSE	High	VLYDAEISQIHQSVTDTNVILSMDNSR	1xOxidation [M23]	0.000642418	0.00538925	1	1	7	P35908	0	3064.49	High	0.0009533	5.567e-06	3.58
	FALSE	High	HGGGGGGFGGGGFGSR		0.00045556	0.00538925	1	1	20	P35908	0	1320.58	High	0.0009533	3.253e-06	4.52
	FALSE	High	VLYDAEISQIHQSVTDTNVILSMDNSR		0.00409218	0.00538925	1	1	7	P35908	0	3048.49	High	0.0009533	0.000101	3.46
	FALSE	High	FGGFGGPGGVGGLGGPGGFGPGGYPGGIHEVSVNQSLLQPLNVK		0.000638622	0.00538925	1	1	18	P35908	0	4092.07	High	0.0009533	5.519e-06	5.6
	FALSE	High	NLDLDSIIAEVKAQYEEIAQR		5.33195e-05	0.00538925	1	1	8	P35908	1	2418.25	High	0.0009533	1.135e-07	4.78
	FALSE	High	SKEEAEALYHSK		0.0236308	0.00538925	1	1	17	P35908	1	1391.68	High	0.0009533	0.001577	3.59
	FALSE	High	NKLNDLEEALQQAKEDLAR		0.00448557	0.00538925	1	1	7	P35908	2	2198.14	High	0.0009533	0.0001169	4.23
	FALSE	High	FLEQQNQVLQTK		0.0114266	0.00538925	2	2	14	P35908; P04264	0	1475.79	High	0.0009533	0.0005058	3.31
	FALSE	High	STSSFSCLSR	1xCarbamidomethyl [C7]	0.0706942	0.00538925	1	1	9	P35908	0	1131.51	High	0.0009533	0.008943	2.54
	FALSE	High	TAAENDFVTLK		0.0821766	0.00538925	1	1	9	P35908	0	1208.62	High	0.0009533	0.01138	2.05
	FALSE	High	TAAENDFVTLKK		0.0127099	0.00538925	1	1	12	P35908	1	1336.71	High	0.0009533	0.0005955	1.88
	FALSE	High	GFSSGSAVVSGGSR		0.00178552	0.00538925	1	1	10	P35908	0	1254.61	High	0.0009533	2.754e-05	4.01
	FALSE	High	GGGFGGGSSFGGGSGFSGGGFGGGGFGGGR		2.75245e-06	0.00538925	1	1	9	P35908	0	2399.02	High	0.000953289	1.0958e-09	5.47
	FALSE	High	DVDNAYMIK	1xOxidation [M7]	0.111699	0.00538925	1	1	6	P35908	0	1084.5	High	0.0009533	0.01858	1.94
	FALSE	High	DVDNAYMIK		0.111699	0.00538925	1	1	9	P35908	0	1068.5	High	0.0009533	0.01859	2.67
	FALSE	High	SLVGLGGTK		0.207583	0.00538925	1	1	10	P35908	0	831.493	High	0.0009533	0.05134	1.94
	FALSE	High	GGSGGGGSISGGGYGSGGGSGGR		0.00342601	0.00538925	1	1	9	P35908	0	1741.75	High	0.0009533	7.665e-05	2.74
	FALSE	High	NLDLDSIIAEVK		0.0220162	0.00538925	2	2	12	P35908; P13647	0	1329.73	High	0.0009533	0.001413	2.99
	FALSE	High	YLDGLTAER		0.0176442	0.00538925	1	1	10	P35908	0	1037.53	High	0.0009533	0.0009983	3.05
	FALSE	High	WELLQQMNVGTRPINLEPIFQGYIDSLK	1xOxidation [M7]	0.172059	0.00538925	1	1	4	P35908	0	3318.72	High	0.0009533	0.0375	2.83
	FALSE	High	WELLQQMNVGTRPINLEPIFQGYIDSLKR	1xOxidation [M7]	0.0272209	0.00538925	1	1	6	P35908	1	3474.82	High	0.0009533	0.001971	2.31
	FALSE	High	YGSGGGSKGGSISGGGYGSGGGK		0.13092	0.00538925	1	1	6	P35908	1	1890.86	High	0.0009533	0.02408	1.61
	FALSE	High	AAFGGSGGRGSSSGGGYSSGSSSYGSGGR		0.00350815	0.00538925	1	1	5	P35908	1	2501.07	High	0.0009533	7.926e-05	4.11
	FALSE	High	WELLQQMNVGTRPINLEPIFQGYIDSLKR		0.0188285	0.00538925	1	1	3	P35908	1	3458.83	High	0.0009533	0.001107	3.57
	FALSE	High	YEELQVTVGR		0.0108985	0.00538925	1	1	11	P35908	0	1193.62	High	0.0009533	0.00047	3.39
	FALSE	Medium	LQGEIAHVK		0.315674	0.0144355	1	1	3	P35908	0	994.568	High	0.002502	0.1048	1.96
	FALSE	Medium	NKLNDLEEALQQAK		0.407493	0.0229597	1	1	1	P35908	1	1613.85	High	0.00401	0.1644	1.96
	FALSE	Medium	FASFIDKVR		0.41209	0.0229597	2	2	3	P35908; P13647	1	1082.6	High	0.00401	0.167	1.8
	FALSE	Medium	DYQELMNVK	1xOxidation [M6]	0.414861	0.0229597	1	1	5	P35908	0	1155.54	High	0.00401	0.1697	1.67
	FALSE	Low	YGSGGGSKGGSISGGGYGSGGGKHSSGGGSR		0.467271	0.0565908	1	1	1	P35908	2	2616.18	Medium	0.01095	0.2103	1.11
	FALSE	Low	GFSSGSAVVSGGSRR		0.471187	0.0565908	1	1	5	P35908	1	1410.71	Medium	0.01173	0.2137	1.14
	FALSE	Low	QSGSRGGSGGGGSISGGGYGSGGGSGGR		0.755976	0.381855	1	1	1	P35908	1	2256.99	Low	0.1029	0.5283	1.9
	FALSE	Low	HSSGGGSRGGSSSGGGYGSGGGGSSSVK	2xHexNAc [S3; S7]; 1xHex(1)HexNAc(1)NeuAc(2) [S2]; 1xHex(1)HexNAc(1) [S19]	0.823875	0.482062	1	1	3	P35908	1	4032.62	Low	0.1637	0.6289	1.31
	FALSE	Low	VLYDAEISQIHQSVTDTNVILSMDNSR	1xHex(1)HexNAc(1)NeuAc(2) [S8]	0.932595	0.740639	1	1	1	P35908	0	3995.82	Low	0.3905	0.8083	1.05
	FALSE	Low	GFSSGSAVVSGGSRR	1xHex(1)HexNAc(1) [S4]	0.957029	0.778191	1	1	3	P35908	1	1775.84	Low	0.4574	0.8511	1.36
	FALSE	Low	WELLQQMNVGTRPINLEPIFQGYIDSLK		0.963665	0.788152	1	1	1	P35908	0	3302.72	Low	0.4825	0.8626	1.07
	FALSE	Low	RSTSSFSCLSR	1xCarbamidomethyl [C8]; 1xHex(1)HexNAc(1)NeuAc(2) [T3]	0.973673	0.798072	1	1	1	P35908	1	2234.93	Low	0.5136	0.8801	0.36
	FALSE	Low	LNDLEEALQQAK		0.999479	0.848231	1	1	1	P35908	0	1371.71	Low	0.6075	0.9241	0.63
	FALSE	Low	STSSFSCLSR	1xCarbamidomethyl [C7]; 1xHex(1)HexNAc(1)NeuAc(1) [S9]	1	0.923141	1	1	1	P35908	0	1787.74	Low	0.7264	0.9594	1.12
	FALSE	Low	EIKIEISELNR		1	0.950856	1	1	1	P35908	1	1343.75	Low	0.8121	0.972	0.27
	FALSE	Low	GGSSSGGGYGSGGGGSSSVK	2xHexNAc [S17; S18]; 1xHex(1)HexNAc(1)NeuAc(1) [S3]	1	0.952116	1	1	1	P35908	0	2651.07	Low	0.8211	0.9744	1.15
	FALSE	Low	RSTSSFSCLSR	1xCarbamidomethyl [C8]	1	0.95238	1	1	1	P35908	1	1287.61	Low	0.8249	0.9764	1.35
	FALSE	Low	GGSSSGGGYGSGGGGSSSVK	1xHex(1)HexNAc(1)NeuAc(1) [S18]; 3xHex(1)HexNAc(1) [S3; S4; S5]	1	0.956005	1	1	1	P35908	0	3340.31	Low	0.8306	0.978	0.94
FALSE	High	Master Protein	P46940	Ras GTPase-activating-like protein IQGAP1 OS=Homo sapiens OX=9606 GN=IQGAP1 PE=1 SV=1	0	20.206	27	38	66	36	1657	189.1	6.48	32.51	38	1	YES
	Checked	Confidence	Sequence	Modifications	Qvality PEP	Qvality q-value	# Protein Groups	# Proteins	# PSMs	Master Protein Accessions	# Missed Cleavages	Theo. MH+ [Da]	Confidence (by Search Engine): Sequest HT	Percolator q-Value (by Search Engine): Sequest HT	Percolator PEP (by Search Engine): Sequest HT	XCorr (by Search Engine): Sequest HT
	FALSE	High	ATFYGEQVDYYK		0.041317	0.00538925	1	1	1	P46940	0	1483.67	High	0.0009533	0.003817	3.48
	FALSE	High	VDQIQEIVTGNPTVIK		0.00959698	0.00538925	1	1	2	P46940	0	1753.97	High	0.0009533	0.0003836	4.35
	FALSE	High	LQQTYAALNSK		0.119927	0.00538925	1	1	1	P46940	0	1236.66	High	0.0009533	0.02084	2.98
	FALSE	High	EKLEAYQHLFYLLQTNPTYLAK		0.156185	0.00538925	1	1	2	P46940	1	2683.41	High	0.0009533	0.03209	3.14
	FALSE	High	FMDSVIFTLYNYASNQR		0.0616663	0.00538925	1	1	2	P46940	0	2068.98	High	0.0009533	0.007171	3.82
	FALSE	High	TALQEEIK		0.1536	0.00538925	2	2	1	Q86VI3; P46940	0	931.509	High	0.0009533	0.03125	2.27
	FALSE	High	YQELINDIAR		0.2087	0.00538925	1	1	1	P46940	0	1234.64	High	0.0009533	0.05182	2.39
	FALSE	Medium	LEAYQHLFYLLQTNPTYLAK		0.3049	0.0144355	1	1	1	P46940	0	2426.28	High	0.002502	0.09872	2.72
	FALSE	Medium	LIFQMPQNK		0.368295	0.0144355	3	3	1	Q13576; Q86VI3; P46940	0	1118.6	High	0.002502	0.1368	2.47
	FALSE	Medium	IQAFIR		0.453665	0.0489254	1	1	9	P46940	0	747.451	High	0.009456	0.1994	1.28
	FALSE	Low	NMRAVTDKFLSAIVSSVDK	1xOxidation [M2]; 1xHexNAc [S11]	0.770012	0.414898	1	1	2	P46940	2	2300.18	Low	0.1162	0.5475	1.36
	FALSE	Low	DEVVKIQSLARMHQAR	1xOxidation [M12]; 1xHexNAc [S8]	0.918769	0.706081	1	1	5	P46940	2	2100.09	Low	0.3509	0.785	1.12
	FALSE	Low	NMRAVTDKFLSAIVSSVDK	1xHex(1)HexNAc(1)NeuAc(1) [S15]	0.930307	0.740639	1	1	1	P46940	2	2737.33	Low	0.3905	0.8044	0.8
	FALSE	Low	MSAADEVDGLGVARPHYGSVLDNERLTAEEMDER	2xOxidation [M1; M31]; 1xHexNAc [T27]	0.957783	0.778191	1	1	1	P46940	1	3967.79	Low	0.461	0.8527	1.4
	FALSE	Low	NKITLQDVVSHSK	1xHexNAc [S/T]; 1xHex(1)HexNAc(1)NeuAc(1) [S10]	0.961125	0.786238	1	1	2	P46940	1	2328.12	Low	0.4709	0.8584	0.24
	FALSE	Low	FDVPGDENAEMDARTILLNTK	1xOxidation [M11]	0.96545	0.79464	1	1	1	P46940	1	2365.13	Low	0.4899	0.8657	0.44
	FALSE	Low	TELEKYGIQMPAFSK	1xOxidation [M10]; 1xHexNAc [S/T]; 1xHex(1)HexNAc(1) [T/S]	0.966508	0.79464	1	1	2	P46940	1	2326.09	Low	0.4948	0.8676	0.51
	FALSE	Low	FMDSVIFTLYNYASNQREEYLLLRLFK	1xHexNAc [S]; 1xHex(1)HexNAc(1)NeuAc(1) [T8]	1	0.924611	1	1	2	P46940	2	4233.04	Low	0.727	0.9596	0.24
	FALSE	Low	IPYGMR		1	0.927136	1	1	1	P46940	0	736.381	Low	0.7421	0.9631	0.18
	FALSE	Low	SKSVKEDSNLTLQEK	3xHex(1)HexNAc(1) [S1; S3; S8]	1	0.940675	1	1	2	P46940	2	2801.29	Low	0.7672	0.9666	1.22
	FALSE	Low	LGNFFSPKVVSLK	1xHexNAc [S6]; 1xHex(1)HexNAc(1) [S11]	1	0.943857	1	1	1	P46940	1	2004.04	Low	0.7732	0.9676	0.94
	FALSE	Low	NGVYLAKLGNFFSPKVVSLK	1xHex(1)HexNAc(1) [S18]	1	0.944101	1	1	1	P46940	2	2546.38	Low	0.7745	0.9678	1.02
	FALSE	Low	SYIKTCLDNLASKGK	1xCarbamidomethyl [C6]; 1xHexNAc [S12]; 1xHex(1)HexNAc(1) [S1]	1	0.950851	1	1	3	P46940	2	2266.1	Low	0.7864	0.9687	1.38
	FALSE	Low	EEVITLIR		1	0.950851	1	1	1	P46940	0	972.572	Low	0.7869	0.9688	0.38
	FALSE	Low	SKSVKEDSNLTLQEK		1	0.950851	1	1	2	P46940	2	1705.9	Low	0.7846	0.9686	0.61
	FALSE	Low	IQSLARMHQAR	1xOxidation [M7]	1	0.950851	1	1	1	P46940	1	1326.71	Low	0.7855	0.9686	0.39
	FALSE	Low	IGLLVKNK		1	0.950851	1	1	1	P46940	1	884.593	Low	0.8048	0.9706	0.5
	FALSE	Low	DIRNQRR		1	0.950856	1	1	1	P46940	2	957.534	Low	0.8073	0.9711	0.8
	FALSE	Low	MREEVITLIRSNQQLENDLNLMDIK	2xOxidation [M1; M22]; 1xHex(1)HexNAc(1)NeuAc(2) [T7]	1	0.950856	1	1	1	P46940	2	3994.87	Low	0.8087	0.9713	0.73
	FALSE	Low	RLIVDVIR		1	0.951347	1	1	1	P46940	1	983.636	Low	0.8176	0.9733	0.62
	FALSE	Low	LGNFFSPKVVSLK	1xHex(1)HexNAc(1) [S6]	1	0.952116	1	1	1	P46940	1	1800.96	Low	0.8249	0.9759	0.63
	FALSE	Low	TILLNTK	2xHex(1)HexNAc(1) [T1; T6]	1	0.95238	1	1	1	P46940	0	1532.77	Low	0.8249	0.9768	0.76
	FALSE	Low	FVHLLDQSDQDFQEELDLMKMREEVITLIR	1xHexNAc [T27]	1	0.956301	1	1	1	P46940	2	3893.93	Low	0.8325	0.9786	1.38
	FALSE	Low	ITLQDVVSHSKKLTK	1xHexNAc [T2]; 1xHex(1)HexNAc(1)NeuAc(1) [S8]	1	0.956301	1	1	1	P46940	2	2556.3	Low	0.8423	0.9812	0.52
	FALSE	Low	VSKKPR	1xHex(1)HexNAc(1)NeuAc(1) [S2]	1	0.956301	1	1	1	P46940	1	1370.69	Low	0.8329	0.9789	0.55
	FALSE	Low	ALQSPALGLRGLQQQNSDWYLK	1xHexNAc [S4]	1	0.956301	1	1	1	P46940	1	2689.39	Low	0.8354	0.9794	0.95
	FALSE	Low	CRGYLVR	1xCarbamidomethyl [C1]	1	0.956301	1	1	2	P46940	1	923.488	Low	0.8329	0.9788	0.51
	FALSE	Low	LFKTALQEEIK		1	0.956301	1	1	1	P46940	1	1319.76	Low	0.8387	0.9801	0.55
	FALSE	Low	YKATGLHFRHTDNVIQWLNAMDEIGLPK	1xHex(1)HexNAc(1)NeuAc(1) [T11]	1	0.956301	1	1	1	P46940	2	3923.9	Low	0.8423	0.9811	0.84
	FALSE	Low	TRLDSSIR	1xHexNAc [S5]; 1xHex(1)HexNAc(1) [T1]	1	0.958687	1	1	1	P46940	1	1515.74	Low	0.8463	0.9813	1.04
	FALSE	Low	QDKMTNAKNR	1xOxidation [M4]	1	0.961044	1	1	1	P46940	2	1221.6	Low	0.8496	0.9813	0.34
	FALSE	Low	LFKTALQEEIK	1xHexNAc [T4]	1	0.963261	1	1	1	P46940	1	1522.84	Low	0.8578	0.9813	0.44
FALSE	High	Master Protein	P13647	Keratin, type II cytoskeletal 5 OS=Homo sapiens OX=9606 GN=KRT5 PE=1 SV=3	0	36.395	43	30	157	26	590	62.3	7.74	207.23	30	1	YES
	Checked	Confidence	Sequence	Modifications	Qvality PEP	Qvality q-value	# Protein Groups	# Proteins	# PSMs	Master Protein Accessions	# Missed Cleavages	Theo. MH+ [Da]	Confidence (by Search Engine): Sequest HT	Percolator q-Value (by Search Engine): Sequest HT	Percolator PEP (by Search Engine): Sequest HT	XCorr (by Search Engine): Sequest HT
	FALSE	High	NMQDLVEDFK		0.0598958	0.00538925	1	1	4	P13647	0	1238.57	High	0.0009533	0.006867	3.21
	FALSE	High	AQYEEIANR		0.0439397	0.00538925	1	1	10	P13647	0	1093.53	High	0.0009533	0.004197	2.47
	FALSE	High	VSLAGACGVGGYGSR	1xCarbamidomethyl [C7]	0.00546968	0.00538925	1	1	5	P13647	0	1410.68	High	0.0009533	0.0001588	3.56
	FALSE	High	FASFIDK		0.228505	0.00538925	2	2	12	P35908; P13647	0	827.43	High	0.0009533	0.06041	1.65
	FALSE	High	NLDLDSIIAEVKAQYEEIANR		0.144856	0.00538925	1	1	1	P13647	1	2404.24	High	0.0009533	0.02832	2.57
	FALSE	High	NKYEDEINKR		0.0369584	0.00538925	2	2	21	P04264; P13647	2	1308.65	High	0.0009533	0.003194	2.77
	FALSE	High	QLDSIVGER		0.209261	0.00538925	1	1	7	P13647	0	1016.54	High	0.0009533	0.05191	1.67
	FALSE	High	QNLEPLFEQYINNLR		0.190384	0.00538925	1	1	1	P13647	0	1890.97	High	0.0009533	0.04437	2.51
	FALSE	High	ISISTSGGSFR		0.0393077	0.00538925	1	1	2	P13647	0	1111.57	High	0.0009533	0.00353	2.17
	FALSE	High	TEAESWYQTK		0.0355742	0.00538925	1	1	4	P13647	0	1242.56	High	0.0009533	0.003014	2.78
	FALSE	High	NLDLDSIIAEVK		0.0220162	0.00538925	2	2	12	P35908; P13647	0	1329.73	High	0.0009533	0.001413	2.99
	FALSE	High	WTLLQEQGTK		0.0629359	0.00538925	1	1	10	P13647	0	1203.64	High	0.0009533	0.007419	2.72
	FALSE	High	YEELQQTAGR		0.0218867	0.00538925	1	1	10	P13647	0	1194.57	High	0.0009533	0.0014	2.5
	FALSE	Medium	GRLDSELR		0.262486	0.0105907	1	1	4	P13647	1	945.511	High	0.001825	0.07618	2.13
	FALSE	Medium	LRAEIDNVKK		0.288518	0.0144355	1	1	2	P13647	2	1185.69	High	0.002502	0.08956	1.67
	FALSE	Medium	TTAENEFVMLK	1xOxidation [M9]	0.378754	0.019035	1	1	1	P13647	0	1298.63	High	0.003311	0.1441	1.44
	FALSE	Medium	FASFIDKVR		0.41209	0.0229597	2	2	3	P35908; P13647	1	1082.6	High	0.00401	0.167	1.8
	FALSE	Medium	SLYNLGGSK		0.406576	0.0229597	1	1	5	P13647	0	938.494	High	0.00401	0.1637	1.47
	FALSE	Low	MSRQSSVSFR	1xOxidation [M1]; 1xHexNAc [S]; 1xHex(1)HexNAc(1) [S]	0.679244	0.266073	1	1	19	P13647	1	1768.79	Low	0.05981	0.4269	1.58
	FALSE	Low	EYQELMNTK		0.948836	0.768862	1	1	1	P13647	0	1155.54	Low	0.4316	0.837	1.19
	FALSE	Low	MSRQSSVSFRSGGSR	1xAcetyl [N-Term]; 1xHex(1)HexNAc(1)NeuAc(1) [S6]	0.961856	0.78637	1	1	1	P13647	2	2327.03	Low	0.475	0.8596	0.48
	FALSE	Low	SFSTASAITPSVSR	2xHexNAc [S3; S6]	0.964024	0.788152	1	1	3	P13647	0	1816.88	Low	0.4838	0.8636	1.31
	FALSE	Low	VSLAGACGVGGYGSR	1xCarbamidomethyl [C7]; 1xHexNAc [S2]	0.967209	0.79464	1	1	1	P13647	0	1613.76	Low	0.4958	0.8689	1.03
	FALSE	Low	LAELEEALQKAKQDMAR		0.990648	0.834633	1	1	1	P13647	2	1944.02	Low	0.5699	0.9092	1.4
	FALSE	Low	NTKHEISEMNR	1xHexNAc [T2]	1	0.856993	1	1	2	P13647	1	1561.73	Low	0.6209	0.9293	1.09
	FALSE	Low	SFSTASAITPSVSRTSFTSVSR	2xHexNAc [T/S]; 1xHex(1)HexNAc(1)NeuAc(2) [S/T]; 1xHex(1)HexNAc(1) [S/T]; 2xHex(1)HexNAc(1)NeuAc(1) [S/T]	1	0.880619	1	1	8	P13647	1	3994.77	Low	0.6619	0.9424	0.79
	FALSE	Low	QDMARLLR		1	0.904677	1	1	1	P13647	1	1002.55	Low	0.7054	0.9549	0.73
	FALSE	Low	HGDDLRNTKHEISEMNR	1xOxidation [M15]; 2xHexNAc [T8; S13]	1	0.927136	1	1	2	P13647	2	2474.12	Low	0.7343	0.9608	1.24
	FALSE	Low	SLYNLGGSKRISISTSGGSFR	1xHexNAc [S8]; 1xHex(1)HexNAc(1)NeuAc(1) [S1]; 1xHex(1)HexNAc(1)NeuAc(2) [S12]	1	0.95238	1	1	1	P13647	2	3993.78	Low	0.8249	0.9766	0.6
	FALSE	Low	SFSTASAITPSVSRTSFTSVSR	3xHexNAc [S13; S16; S19]	1	0.956301	1	1	1	P13647	1	2885.39	Low	0.8403	0.9805	0.99
	FALSE	Low	QDMARLLREYQELMNTK	1xOxidation [M14]	1	0.956301	1	1	1	P13647	2	2155.06	Low	0.8412	0.9808	0.79
	FALSE	Low	QSSVSFR	2xHexNAc [S3; S5]; 1xHex(1)HexNAc(1) [S2]	1	0.958631	1	1	1	P13647	0	1581.7	Low	0.8463	0.9813	0.61
FALSE	High	Master Protein	P13645	Keratin, type I cytoskeletal 10 OS=Homo sapiens OX=9606 GN=KRT10 PE=1 SV=6	0	175.746	60	37	453	37	584	58.8	5.21	1008.49	37	1	YES
	Checked	Confidence	Sequence	Modifications	Qvality PEP	Qvality q-value	# Protein Groups	# Proteins	# PSMs	Master Protein Accessions	# Missed Cleavages	Theo. MH+ [Da]	Confidence (by Search Engine): Sequest HT	Percolator q-Value (by Search Engine): Sequest HT	Percolator PEP (by Search Engine): Sequest HT	XCorr (by Search Engine): Sequest HT
	FALSE	High	GSSGGGCFGGSSGGYGGLGGFGGGSFR	1xCarbamidomethyl [C7]	8.69384e-05	0.00538925	1	1	18	P13645	0	2342.98	High	0.0009533	2.432e-07	4.84
	FALSE	High	LKYENEVALR		0.0190522	0.00538925	1	1	20	P13645	1	1234.68	High	0.0009533	0.001129	3.28
	FALSE	High	TIDDLKNQILNLTTDNANILLQIDNAR		0.0010537	0.00538925	1	1	9	P13645	1	3052.63	High	0.0009533	1.207e-05	4.73
	FALSE	High	DAEAWFNEK		0.114924	0.00538925	1	1	10	P13645	0	1109.49	High	0.0009533	0.01948	2.6
	FALSE	High	NVSTGDVNVEMNAAPGVDLTQLLNNMR	2xOxidation [M11; M26]	0.00347712	0.00538925	1	1	9	P13645	0	2904.38	High	0.0009533	7.836e-05	3.39
	FALSE	High	NVSTGDVNVEMNAAPGVDLTQLLNNMR	1xOxidation [M11]	0.00162401	0.00538925	1	1	18	P13645	0	2888.39	High	0.0009533	2.377e-05	3.48
	FALSE	High	NVSTGDVNVEMNAAPGVDLTQLLNNMR		0.00796514	0.00538925	1	1	13	P13645	0	2872.39	High	0.0009533	0.0002867	2.91
	FALSE	High	GSLGGGFSSGGFSGGSFSR		0.000473451	0.00538925	1	1	11	P13645	0	1707.77	High	0.0009533	3.463e-06	3.72
	FALSE	High	IKEWYEK		0.104306	0.00538925	1	1	12	P13645	1	995.52	High	0.0009533	0.01666	2.33
	FALSE	High	ALEESNYELEGK		0.00791814	0.00538925	1	1	10	P13645	0	1381.65	High	0.0009533	0.000284	3.75
	FALSE	High	NQILNLTTDNANILLQIDNAR		0.000452869	0.00538925	1	1	10	P13645	0	2367.26	High	0.0009533	3.222e-06	5.2
	FALSE	High	VTMQNLNDR		0.0757866	0.00538925	1	1	10	P13645	0	1090.53	High	0.0009533	0.009976	2.36
	FALSE	High	VTMQNLNDRLASYLDKVR		0.111699	0.00538925	1	1	5	P13645	2	2136.12	High	0.0009533	0.01854	1.88
	FALSE	High	LASYLDKVR		0.0465899	0.00538925	1	1	8	P13645	1	1064.61	High	0.0009533	0.004608	2.03
	FALSE	High	LASYLDK		0.2087	0.00538925	1	1	10	P13645	0	809.44	High	0.0009533	0.05177	2.09
	FALSE	High	LENEIQTYR		0.0304422	0.00538925	1	1	10	P13645	0	1165.58	High	0.0009533	0.002351	2.96
	FALSE	High	VLDELTLTK		0.0706942	0.00538925	1	1	10	P13645	0	1031.6	High	0.0009533	0.008947	2.71
	FALSE	High	VLDELTLTKADLEMQIESLTEELAYLK	1xOxidation [M14]	0.0600706	0.00538925	1	1	2	P13645	1	3124.62	High	0.0009533	0.006902	2.47
	FALSE	High	VLDELTLTKADLEMQIESLTEELAYLKK		0.0108985	0.00538925	1	1	5	P13645	2	3236.72	High	0.0009533	0.0004693	3.99
	FALSE	High	VLDELTLTKADLEMQIESLTEELAYLKK	1xOxidation [M14]	0.0369584	0.00538925	1	1	2	P13645	2	3252.72	High	0.0009533	0.003194	2.05
	FALSE	High	SGGGGGGGGCGGGGGVSSLR	1xCarbamidomethyl [C10]	0.00280105	0.00538925	1	1	7	P13645	0	1549.68	High	0.0009533	5.588e-05	3.5
	FALSE	High	QSLEASLAETEGR		0.0121946	0.00538925	1	1	9	P13645	0	1390.68	High	0.0009533	0.0005592	3.34
	FALSE	High	QSVEADINGLRR		0.0583449	0.00538925	1	1	14	P13645	1	1357.72	High	0.0009533	0.006593	1.55
	FALSE	High	ELTTEIDNNIEQISSYK		0.000503846	0.00538925	1	1	9	P13645	0	1996.97	High	0.0009533	3.817e-06	3.14
	FALSE	High	IRLENEIQTYR		0.0753491	0.00538925	1	1	18	P13645	1	1434.77	High	0.0009533	0.009891	3.26
	FALSE	High	SQYEQLAEQNRK		0.105807	0.00538925	1	1	20	P13645	1	1493.73	High	0.0009533	0.01707	2.81
	FALSE	High	SQYEQLAEQNR		0.0109632	0.00538925	1	1	12	P13645	0	1365.64	High	0.0009533	0.0004729	3.82
	FALSE	High	SLLEGEGSSGGGGR		0.00565071	0.00538925	1	1	10	P13645	0	1262.6	High	0.0009533	0.0001676	3.52
	FALSE	High	LAADDFR		0.234004	0.00538925	1	1	9	P13645	0	807.4	High	0.0009533	0.06263	1.75
	FALSE	High	YENEVALR		0.127635	0.00538925	1	1	11	P13645	0	993.5	High	0.0009533	0.0231	1.39
	FALSE	High	YCVQLSQIQAQISALEEQLQQIR	1xCarbamidomethyl [C2]	0.000248169	0.00538925	1	1	19	P13645	0	2746.42	High	0.0009533	1.256e-06	5.21
	FALSE	High	ADLEMQIESLTEELAYLK	1xOxidation [M5]	0.000797546	0.00538925	1	1	19	P13645	0	2112.04	High	0.0009533	7.799e-06	4.55
	FALSE	High	ADLEMQIESLTEELAYLK		0.000246702	0.00538925	1	1	19	P13645	0	2096.05	High	0.0009533	1.246e-06	3.67
	FALSE	High	ADLEMQIESLTEELAYLKK		0.00918047	0.00538925	1	1	9	P13645	1	2224.14	High	0.0009533	0.0003584	2.08
	FALSE	High	AETECQNTEYQQLLDIK	1xCarbamidomethyl [C5]	0.000339743	0.00538925	1	1	17	P13645	0	2082.96	High	0.0009533	2.059e-06	4.48
	FALSE	High	ADLEMQIESLTEELAYLKK	1xOxidation [M5]	0.00796514	0.00538925	1	1	10	P13645	1	2240.14	High	0.0009533	0.0002868	3.31
	FALSE	Medium	NHEEEMKDLR		0.263845	0.0105907	1	1	8	P13645	1	1300.6	High	0.001825	0.07701	1.46
	FALSE	Medium	SEITELR		0.307186	0.0144355	1	1	10	P13645	0	847.452	High	0.002502	0.09994	1.01
	FALSE	Medium	SQYEQLAEQNRKDAEAWFNEK		0.325123	0.0144355	1	1	1	P13645	2	2584.21	High	0.002502	0.1101	1.89
	FALSE	Low	SEITELRR		0.493928	0.0724756	1	1	16	P13645	1	1003.55	Medium	0.01547	0.2325	1.56
	FALSE	Low	VLDELTLTKADLEMQIESLTEELAYLK		0.66157	0.238289	1	1	2	P13645	1	3108.63	Low	0.05293	0.405	1.75
	FALSE	Low	KNHEEEMKDLR		0.999248	0.848231	1	1	1	P13645	2	1428.69	Low	0.6071	0.9239	0.81
	FALSE	Low	RVLDELTLTK	1xHexNAc [T7]; 1xHex(1)HexNAc(1)NeuAc(2) [T9]	1	0.907185	1	1	1	P13645	1	2338.1	Low	0.7072	0.956	0.72
FALSE	High	Master Protein	P68104	Elongation factor 1-alpha 1 OS=Homo sapiens OX=9606 GN=EEF1A1 PE=1 SV=1	0	22.153	44	16	71	16	462	50.1	9.01	70.96	16	1	YES
	Checked	Confidence	Sequence	Modifications	Qvality PEP	Qvality q-value	# Protein Groups	# Proteins	# PSMs	Master Protein Accessions	# Missed Cleavages	Theo. MH+ [Da]	Confidence (by Search Engine): Sequest HT	Percolator q-Value (by Search Engine): Sequest HT	Percolator PEP (by Search Engine): Sequest HT	XCorr (by Search Engine): Sequest HT
	FALSE	High	YYVTIIDAPGHR		0.0325725	0.00538925	1	1	15	P68104	0	1404.73	High	0.0009533	0.002624	2.9
	FALSE	High	NMITGTSQADCAVLIVAAGVGEFEAGISK	1xCarbamidomethyl [C11]	0.0322865	0.00538925	1	1	1	P68104	0	2909.44	High	0.0009533	0.002577	2.87
	FALSE	High	LPLQDVYK		0.20647	0.00538925	1	1	7	P68104	0	975.551	High	0.0009533	0.0509	2.09
	FALSE	High	IGGIGTVPVGR		0.0447187	0.00538925	1	1	5	P68104	0	1025.61	High	0.0009533	0.004316	2.17
	FALSE	High	MDSTEPPYSQK		0.156185	0.00538925	1	1	1	P68104	0	1282.56	High	0.0009533	0.03206	1.48
	FALSE	High	STTTGHLIYK		0.136953	0.00538925	1	1	14	P68104	0	1120.6	High	0.0009533	0.02589	2.61
	FALSE	High	DGNASGTTLLEALDCILPPTRPTDKPLR	1xCarbamidomethyl [C15]	0.00645577	0.00538925	1	1	5	P68104	0	3021.57	High	0.0009533	0.0002062	3.72
	FALSE	Medium	KDGNASGTTLLEALDCILPPTRPTDKPLR	1xCarbamidomethyl [C16]	0.399289	0.0229597	1	1	1	P68104	1	3149.66	High	0.00401	0.1581	1.31
	FALSE	Low	SVEMHHEALSEALPGDNVGFNVK	1xHex(1)HexNAc(1) [S1]	0.943916	0.755086	1	1	1	P68104	0	2845.32	Low	0.4161	0.8283	1.04
	FALSE	Low	VTKSAQK	1xHexNAc [T2]	0.992795	0.838288	1	1	9	P68104	1	964.531	Low	0.5784	0.9126	0.38
	FALSE	Low	EAAEMGKGSFK	1xOxidation [M5]	1	0.903103	1	1	7	P68104	1	1170.55	Low	0.6982	0.9525	0.65
	FALSE	Low	ERGITIDISLWKFETSK	1xHex(1)HexNAc(1)NeuAc(1) [T15]	1	0.942563	1	1	1	P68104	2	2679.31	Low	0.7716	0.9674	0.76
	FALSE	Low	QLIVGVNK		1	0.950851	1	1	1	P68104	0	870.541	Low	0.7984	0.9701	0.59
	FALSE	Low	ERGITIDISLWK	1xHex(1)HexNAc(1)NeuAc(1) [T5]; 1xHex(1)HexNAc(1) [S9]	1	0.950851	1	1	1	P68104	1	2452.16	Low	0.8015	0.9703	0.39
	FALSE	Low	KLEDGPKFLK		1	0.951347	1	1	1	P68104	2	1174.68	Low	0.8194	0.9736	0.87
	FALSE	Low	EKTHINIVVIGHVDSGKSTTTGHLIYK	2xHexNAc [T3; S18]	1	0.963261	1	1	1	P68104	2	3353.76	Low	0.8575	0.9813	1.08
FALSE	High	Master Protein	P11279	Lysosome-associated membrane glycoprotein 1 OS=Homo sapiens OX=9606 GN=LAMP1 PE=1 SV=3	0	9.932	46	14	24	14	417	44.9	8.75	26.75	14	1	YES
	Checked	Confidence	Sequence	Modifications	Qvality PEP	Qvality q-value	# Protein Groups	# Proteins	# PSMs	Master Protein Accessions	# Missed Cleavages	Theo. MH+ [Da]	Confidence (by Search Engine): Sequest HT	Percolator q-Value (by Search Engine): Sequest HT	Percolator PEP (by Search Engine): Sequest HT	XCorr (by Search Engine): Sequest HT
	FALSE	High	TVESITDIR		0.166002	0.00538925	1	1	4	P11279	0	1033.55	High	0.0009533	0.03541	2.03
	FALSE	High	ALQATVGNSYK		0.018996	0.00538925	1	1	5	P11279	0	1151.61	High	0.0009533	0.001119	3.4
	FALSE	High	VWVQAFK		0.0786914	0.00538925	1	1	2	P11279	0	877.493	High	0.0009533	0.01058	1.68
	FALSE	High	FFLQGIQLNTILPDAR		0.0301747	0.00538925	1	1	1	P11279	0	1846.02	High	0.0009533	0.002319	3.06
	FALSE	Low	AFSVNIFK		0.463367	0.0565908	1	1	1	P11279	0	925.514	Medium	0.01095	0.2067	0.88
	FALSE	Low	CVSGTQVHMNNVTVTLHDATIQAYLSNSSFSR	1xCarbamidomethyl [C1]; 1xOxidation [M9]; 2xHexNAc [T15; T20]; 1xHex(1)HexNAc(1) [S26]	0.963665	0.788152	1	1	1	P11279	0	4324.97	Low	0.4825	0.8627	0.25
	FALSE	Low	ENTSDPSLVIAFGRGHTLTLNFTRNATR	1xHex(1)HexNAc(1) [T]	0.981957	0.810897	1	1	2	P11279	2	3453.72	Low	0.5361	0.8941	1.54
	FALSE	Low	NMTFDLPSDATVVLNR	1xHex(1)HexNAc(1) [S8]	1	0.865236	1	1	1	P11279	0	2158.02	Low	0.6447	0.9375	0.46
	FALSE	Low	YNVSGTNGTCLLASMGLQLNLTYERK	1xCarbamidomethyl [C10]; 1xHex(1)HexNAc(1)NeuAc(1) [S4]	1	0.940675	1	1	1	P11279	1	3559.67	Low	0.768	0.9668	1.24
	FALSE	Low	NMTFDLPSDATVVLNRSSCGKENTSDPSLVIAFGR	1xCarbamidomethyl [C19]; 2xHexNAc [T3; T11]	1	0.944101	1	1	1	P11279	2	4205	Low	0.7745	0.9679	0.66
	FALSE	Low	DPAFKAANGSLR		1	0.950851	1	1	2	P11279	1	1246.65	Low	0.8053	0.9707	0.75
	FALSE	Low	YNVSGTNGTCLLASMGLQLNLTYERKDNTTVTR	1xCarbamidomethyl [C10]; 1xHexNAc [T9]	1	0.956301	1	1	1	P11279	2	3893.9	Low	0.8341	0.979	1.33
	FALSE	Low	DNTTVTRLLNINPNK	1xHex(1)HexNAc(1) [T6]	1	0.956301	1	1	1	P11279	1	2078.06	Low	0.8423	0.9811	0.39
	FALSE	Low	EIKTVESITDIRADIDK	3xHexNAc [T4; S7; T9]	1	0.963261	1	1	1	P11279	2	2555.28	Low	0.8564	0.9813	0.97
FALSE	High	Master Protein	P04264	Keratin, type II cytoskeletal 1 OS=Homo sapiens OX=9606 GN=KRT1 PE=1 SV=6	0	169.959	74	48	497	45	644	66	8.12	1074.52	48	1	YES
	Checked	Confidence	Sequence	Modifications	Qvality PEP	Qvality q-value	# Protein Groups	# Proteins	# PSMs	Master Protein Accessions	# Missed Cleavages	Theo. MH+ [Da]	Confidence (by Search Engine): Sequest HT	Percolator q-Value (by Search Engine): Sequest HT	Percolator PEP (by Search Engine): Sequest HT	XCorr (by Search Engine): Sequest HT
	FALSE	High	GSYGSGGSSYGSGGGSYGSGGGGGGHGSYGSGSSSGGYR		9.5585e-05	0.00538925	1	1	13	P04264	0	3312.31	High	0.0009533	2.821e-07	4.64
	FALSE	High	LLRDYQELMNTK		0.0162917	0.00538925	1	1	5	P04264	1	1523.79	High	0.0009533	0.0008822	3
	FALSE	High	LNDLEDALQQAK		0.00582047	0.00538925	1	1	9	P04264	0	1357.7	High	0.0009533	0.0001758	4.07
	FALSE	High	LNDLEDALQQAKEDLAR		0.0550378	0.00538925	1	1	4	P04264	1	1941.99	High	0.0009533	0.006006	2.32
	FALSE	High	TLLEGEESR		0.0727744	0.00538925	1	1	10	P04264	0	1033.52	High	0.0009533	0.009359	2.21
	FALSE	High	TNAENEFVTIK		0.0303528	0.00538925	1	1	10	P04264	0	1265.64	High	0.0009533	0.00234	3.5
	FALSE	High	TNAENEFVTIKK		0.0125234	0.00538925	1	1	18	P04264	1	1393.73	High	0.0009533	0.000582	2.91
	FALSE	High	THNLEPYFESFINNLRR		0.0870555	0.00538925	1	1	15	P04264	1	2150.08	High	0.0009533	0.01246	2.51
	FALSE	High	AQYEDIAQK		0.117901	0.00538925	1	1	10	P04264	0	1065.52	High	0.0009533	0.02032	2.65
	FALSE	High	IEISELNR		0.058175	0.00538925	2	2	11	P35908; P04264	0	973.531	High	0.0009533	0.006536	2.73
	FALSE	High	NMQDMVEDYR	2xOxidation [M2; M5]	0.0690717	0.00538925	1	1	10	P04264	0	1332.52	High	0.0009533	0.008598	2.9
	FALSE	High	LDNLQQEIDFLTALYQAELSQMQTQISETNVILSMDNNR	2xOxidation [M22; M35]	0.0071603	0.00538925	1	1	4	P04264	0	4559.19	High	0.0009533	0.000243	4.17
	FALSE	High	NMQDMVEDYR	1xOxidation [M]	0.0613081	0.00538925	1	1	11	P04264	0	1316.52	High	0.0009533	0.007124	3.3
	FALSE	High	LDNLQQEIDFLTALYQAELSQMQTQISETNVILSMDNNR	1xOxidation [M22]	0.175401	0.00538925	1	1	3	P04264	0	4543.2	High	0.0009533	0.03872	2.52
	FALSE	High	NMQDMVEDYR		0.080765	0.00538925	1	1	10	P04264	0	1300.53	High	0.0009533	0.01106	3.44
	FALSE	High	THNLEPYFESFINNLR		0.000998974	0.00538925	1	1	21	P04264	0	1993.98	High	0.0009533	1.109e-05	4.64
	FALSE	High	SKAEAESLYQSK		0.00292831	0.00538925	1	1	20	P04264	1	1340.67	High	0.0009533	5.975e-05	3.26
	FALSE	High	SKAEAESLYQSKYEELQITAGR		0.000296453	0.00538925	1	1	8	P04264	2	2501.25	High	0.0009533	1.663e-06	4.61
	FALSE	High	SLDLDSIIAEVK		0.00178552	0.00538925	1	1	15	P04264	0	1302.72	High	0.0009533	2.754e-05	3.24
	FALSE	High	FSSCGGGGGSFGAGGGFGSR	1xCarbamidomethyl [C4]	0.000243796	0.00538925	1	1	10	P04264	0	1765.73	High	0.0009533	1.222e-06	3.87
	FALSE	High	NKYEDEINKR		0.0369584	0.00538925	2	2	21	P04264; P13647	2	1308.65	High	0.0009533	0.003194	2.77
	FALSE	High	QISNLQQSISDAEQR		0.00162883	0.00538925	1	1	11	P04264	0	1716.85	High	0.0009533	2.385e-05	3.9
	FALSE	High	NKLNDLEDALQQAKEDLAR		0.00187775	0.00538925	1	1	6	P04264	2	2184.13	High	0.0009533	2.99e-05	3.64
	FALSE	High	NKLNDLEDALQQAK		0.0361004	0.00538925	1	1	5	P04264	1	1599.83	High	0.0009533	0.003077	4.15
	FALSE	High	FLEQQNQVLQTK		0.0114266	0.00538925	2	2	14	P35908; P04264	0	1475.79	High	0.0009533	0.0005058	3.31
	FALSE	High	FLEQQNQVLQTKWELLQQVDTSTR		0.00126245	0.00538925	1	1	4	P04264	1	2932.52	High	0.0009533	1.6e-05	4.49
	FALSE	High	MSGECAPNVSVSVSTSHTTISGGGSR	1xCarbamidomethyl [C5]; 1xOxidation [M1]	0.0729857	0.00538925	1	1	3	P04264	0	2581.16	High	0.0009533	0.009375	2.07
	FALSE	High	MSGECAPNVSVSVSTSHTTISGGGSR	1xCarbamidomethyl [C5]	0.00404399	0.00538925	1	1	9	P04264	0	2565.17	High	0.0009533	9.924e-05	2.64
	FALSE	High	SLDLDSIIAEVKAQYEDIAQK		0.000149078	0.00538925	1	1	13	P04264	1	2349.22	High	0.0009533	5.664e-07	3.9
	FALSE	High	LRSEIDNVKK		0.213795	0.00538925	1	1	10	P04264	2	1201.69	High	0.0009533	0.05387	2.3
	FALSE	High	SLNNQFASFIDK		0.0263532	0.00538925	1	1	10	P04264	0	1383.69	High	0.0009533	0.001879	3.2
	FALSE	High	SLNNQFASFIDKVR		0.0725638	0.00538925	1	1	13	P04264	1	1638.86	High	0.0009533	0.009302	2.84
	FALSE	High	DYQELMNTK	1xOxidation [M6]	0.106717	0.00538925	1	1	9	P04264	0	1157.51	High	0.0009533	0.01728	1.74
	FALSE	High	DYQELMNTK		0.142842	0.00538925	1	1	10	P04264	0	1141.52	High	0.0009533	0.02776	2.52
	FALSE	High	GGGGGGYGSGGSSYGSGGGSYGSGGGGGGGR		4.36033e-06	0.00538925	1	1	20	P04264	0	2383.95	High	0.0009533	2.25e-09	5.48
	FALSE	High	DVDGAYMTK		0.065172	0.00538925	1	1	8	P04264	0	999.445	High	0.0009533	0.007836	2.4
	FALSE	High	SLVNLGGSK		0.0565026	0.00538925	1	1	9	P04264	0	874.499	High	0.0009533	0.006264	2.33
	FALSE	High	LALDLEIATYR		0.0420502	0.00538925	1	1	2	P04264	0	1277.71	High	0.0009533	0.003926	1.78
	FALSE	High	YEELQITAGR		0.00759684	0.00538925	1	1	10	P04264	0	1179.6	High	0.0009533	0.0002662	3.12
	FALSE	High	KQISNLQQSISDAEQR		0.073623	0.00538925	1	1	3	P04264	1	1844.95	High	0.0009533	0.009543	3.22
	FALSE	High	AEAESLYQSK		0.0244096	0.00538925	1	1	10	P04264	0	1125.54	High	0.0009533	0.001663	3.24
	FALSE	High	AEAESLYQSKYEELQITAGR		0.0802997	0.00538925	1	1	3	P04264	1	2286.12	High	0.0009533	0.01096	2.41
	FALSE	Medium	LRSEIDNVK		0.320374	0.0144355	1	1	8	P04264	1	1073.59	High	0.002502	0.1071	1.92
	FALSE	Medium	GSYGSGGSSYGSGGGSYGSGGGGGGHGSYGSGSSSGGYRGGSGGGGGGSSGGR		0.291446	0.0144355	1	1	1	P04264	1	4299.72	High	0.002502	0.09105	1.74
	FALSE	Low	MSGECAPNVSVSVSTSHTTISGGGSR	1xCarbamidomethyl [C5]; 1xHexNAc [S21]	0.813022	0.474459	1	1	1	P04264	0	2768.25	Low	0.1551	0.6118	1.27
	FALSE	Low	SISISVAR		0.816935	0.474459	1	1	2	P04264	0	832.489	Low	0.1578	0.6176	0.76
	FALSE	Low	QISNLQQSISDAEQR	3xHexNAc [S3; S8; S10]	0.913153	0.682856	1	1	2	P04264	0	2326.09	Low	0.3304	0.7748	0.53
	FALSE	Low	SGGGFSSGSAGIINYQRR		0.917764	0.70027	1	1	1	P04264	1	1813.89	Low	0.3464	0.7828	1.04
	FALSE	Low	NSKIEISELNR		0.952801	0.773865	1	1	1	P04264	1	1302.7	Low	0.4431	0.8438	0.93
	FALSE	Low	RTTSSSTR	1xHex(1)HexNAc(1)NeuAc(2) [S/T]; 1xHex(1)HexNAc(1) [T/S]; 2xHex(1)HexNAc(1)NeuAc(1) [T3; T7]	0.974334	0.798072	1	1	17	P04264	1	2207.91	Low	0.5145	0.881	0.26
	FALSE	Low	MSGECAPNVSVSVSTSHTTISGGGSR	1xCarbamidomethyl [C5]; 1xOxidation [M1]; 2xHexNAc [S2; S10]; 1xHex(1)HexNAc(1) [S25]	1	0.865236	1	1	1	P04264	0	3352.45	Low	0.6437	0.9367	1.66
	FALSE	Low	TTSSSTRR	1xHex(1)HexNAc(1)NeuAc(2) [T6]; 1xHex(1)HexNAc(1) [T/S]; 2xHex(1)HexNAc(1)NeuAc(1) [T1; S5]	1	0.926218	1	1	39	P04264	1	2207.91	Low	0.7295	0.9601	0.73
	FALSE	Low	VIQRLRSEIDNVK	1xHexNAc [S7]	1	0.950851	1	1	1	P04264	2	1772.99	Low	0.7864	0.9687	0.62
	FALSE	Low	RVDQLKSDQSR	1xHexNAc [S7]; 1xHex(1)HexNAc(1) [S10]	1	0.956301	1	1	1	P04264	2	1899.91	Low	0.8343	0.9791	0.94
	FALSE	Low	GGSGGGGGGSSGGRGSGGGSSGGSIGGR	1xHex(1)HexNAc(1)NeuAc(1) [S3]; 2xHex(1)HexNAc(1)NeuAc(2) [S10; S11]; 1xHex(1)HexNAc(1) [S16]	1	0.963261	1	1	1	P04264	1	4995.92	Low	0.8598	0.9813	0.87
	FALSE	Low	GGSGGGGGGSSGGRGSGGGSSGGSIGGRGSSSGGVK	2xHexNAc [S21; S24]; 1xHex(1)HexNAc(1)NeuAc(1) [S32]; 1xHex(1)HexNAc(1)NeuAc(2) [S3]	1	0.963261	1	1	1	P04264	2	4748.95	Low	0.8593	0.9813	1.34
FALSE	Low	Master Protein	P12931	Proto-oncogene tyrosine-protein kinase Src OS=Homo sapiens OX=9606 GN=SRC PE=1 SV=3	0.839	0.306	38	14	16	14	536	59.8	7.42	2.57	14	1	YES
	Checked	Confidence	Sequence	Modifications	Qvality PEP	Qvality q-value	# Protein Groups	# Proteins	# PSMs	Master Protein Accessions	# Missed Cleavages	Theo. MH+ [Da]	Confidence (by Search Engine): Sequest HT	Percolator q-Value (by Search Engine): Sequest HT	Percolator PEP (by Search Engine): Sequest HT	XCorr (by Search Engine): Sequest HT
	FALSE	Low	GPSAAFAPAAAEPK	1xHexNAc [S3]	0.947216	0.766055	1	1	1	P12931	0	1487.74	Low	0.4272	0.8342	0.85
	FALSE	Low	SDVWSFGILLTELTTK	1xHexNAc [T14]; 1xHex(1)HexNAc(1) [T11]	1	0.858108	1	1	1	P12931	0	2378.17	Low	0.6213	0.9297	1.75
	FALSE	Low	TLKPGTMSPEAFLQEAQVMKKLR	1xOxidation [M19]; 1xHex(1)HexNAc(1)NeuAc(2) [T1]	1	0.860678	1	1	1	P12931	2	3566.72	Low	0.6254	0.9308	0.25
	FALSE	Low	MNYVHRDLR		1	0.885067	1	1	1	P12931	1	1203.61	Low	0.6733	0.9469	0.9
	FALSE	Low	FTIKSDVWSFGILLTELTTK	2xHexNAc [T18; T19]	1	0.902258	1	1	2	P12931	1	2705.42	Low	0.6963	0.9519	0.67
	FALSE	Low	MGSNKSKPKDASQR	1xOxidation [M1]; 1xHexNAc [S12]; 1xHex(1)HexNAc(1) [S6]	1	0.927136	1	1	1	P12931	2	2117.99	Low	0.7414	0.963	0.24
	FALSE	Low	FTIKSDVWSFGILLTELTTKGR	1xHexNAc [S9]	1	0.944101	1	1	1	P12931	2	2715.46	Low	0.7745	0.9679	0.95
	FALSE	Low	VAIKTLKPGTMSPEAFLQEAQVMK	2xHex(1)HexNAc(1) [T5; S12]	1	0.950851	1	1	1	P12931	1	3347.67	Low	0.7957	0.9697	1.59
	FALSE	Low	LFGGFNSSDTVTSPQR	1xHexNAc [S13]; 2xHex(1)HexNAc(1) [S7; S8]	1	0.950851	1	1	1	P12931	0	2646.17	Low	0.7954	0.9696	1.18
	FALSE	Low	LLLNAENPRGTFLVRESETTK		1	0.950851	1	1	1	P12931	2	2388.29	Low	0.7984	0.9701	0.23
	FALSE	Low	LVQLYAVVSEEPIYIVTEYMSKGSLLDFLKGETGK	1xOxidation [M20]; 1xHexNAc [T17]; 1xHex(1)HexNAc(1) [S/T]	1	0.950856	1	1	2	P12931	2	4504.27	Low	0.809	0.9715	2.57
	FALSE	Low	YLRLPQLVDMAAQIASGMAYVERMNYVHR	1xHexNAc [S16]	1	0.95238	1	1	1	P12931	2	3598.8	Low	0.8249	0.9765	1.09
	FALSE	Low	MGSNKSKPK	1xOxidation [M1]; 1xHexNAc [S3]	1	0.956301	1	1	1	P12931	1	1195.6	Low	0.8367	0.9797	0.79
	FALSE	Low	LEVKLGQGCFGEVWMGTWNGTTRVAIK	1xCarbamidomethyl [C9]; 1xOxidation [M15]	1	0.956301	1	1	1	P12931	2	3053.53	Low	0.8403	0.9805	0.49
FALSE	Low	Master Protein	P98161	Polycystin-1 OS=Homo sapiens OX=9606 GN=PKD1 PE=1 SV=3	0.392	1.979	14	39	50	39	4303	462.2	6.73	0	39	1	YES
	Checked	Confidence	Sequence	Modifications	Qvality PEP	Qvality q-value	# Protein Groups	# Proteins	# PSMs	Master Protein Accessions	# Missed Cleavages	Theo. MH+ [Da]	Confidence (by Search Engine): Sequest HT	Percolator q-Value (by Search Engine): Sequest HT	Percolator PEP (by Search Engine): Sequest HT	XCorr (by Search Engine): Sequest HT
	FALSE	Medium	YSPVVEAGSDMVFRWTINDK	1xHexNAc [S2]	0.432637	0.0274621	1	1	1	P98161	1	2517.2	High	0.004789	0.1829	1.62
	FALSE	Low	LAAGVEYTFSLTVWK	1xHex(1)HexNAc(1)NeuAc(1) [T8]	0.628635	0.202135	1	1	1	P98161	0	2341.12	Medium	0.04282	0.3664	0.55
	FALSE	Low	VASMAFQTQAGAQIPIER	1xOxidation [M4]; 2xHex(1)HexNAc(1) [S3; T8]	0.949238	0.768862	1	1	1	P98161	0	2664.24	Low	0.4321	0.8375	1.39
	FALSE	Low	GVDLATGPSR	2xHex(1)HexNAc(1) [T6; S9]	0.95627	0.777295	1	1	2	P98161	0	1702.78	Low	0.4553	0.8503	0.66
	FALSE	Low	KNITETLVSLRVHTVDDIQQIAAALAQCMGPSR	1xCarbamidomethyl [C28]; 1xOxidation [M29]; 2xHexNAc [T4; S32]	0.970654	0.797576	1	1	1	P98161	2	4058.05	Low	0.5067	0.8751	0.45
	FALSE	Low	YEVRAEVGNGVSR		0.972676	0.798072	1	1	1	P98161	1	1435.73	Low	0.5126	0.8785	1.21
	FALSE	Low	EAFLTTAEFGTQELR	3xHexNAc [T5; T6; T11]	0.982567	0.811388	1	1	1	P98161	0	2322.09	Low	0.5373	0.8949	0.76
	FALSE	Low	FEGMEPLPSRSSR	1xHex(1)HexNAc(1) [S9]	0.998071	0.845713	1	1	1	P98161	1	1857.85	Low	0.6001	0.9219	1
	FALSE	Low	LLAATEQLTVLLGLRPNPGLR	1xHexNAc [T5]; 1xHex(1)HexNAc(1) [T9]	0.998781	0.848231	1	1	1	P98161	0	2813.55	Low	0.603	0.9229	0.35
	FALSE	Low	VLRLGAWAR		1	0.86188	1	1	1	P98161	1	1041.63	Low	0.6309	0.9318	1.39
	FALSE	Low	VALPGVDVSRPR		1	0.865416	1	1	1	P98161	0	1265.73	Low	0.6474	0.9387	0.83
	FALSE	Low	LPGRYEVR		1	0.89896	1	1	1	P98161	1	989.553	Low	0.6908	0.9509	0.18
	FALSE	Low	LQSAIKQELHSR	1xHex(1)HexNAc(1) [S11]	1	0.914339	1	1	5	P98161	1	1774.92	Low	0.7155	0.957	0.92
	FALSE	Low	QWSVFGK	1xHexNAc [S3]	1	0.927136	1	1	1	P98161	0	1054.52	Low	0.7347	0.9609	1.02
	FALSE	Low	GSSTVTIPR	1xHexNAc [T6]; 1xHex(1)HexNAc(1)NeuAc(1) [T4]	1	0.936792	1	1	1	P98161	0	1776.81	Low	0.7579	0.9654	0.29
	FALSE	Low	GVDLATGPSRTPLR	1xHexNAc [T6]; 1xHex(1)HexNAc(1) [T11]	1	0.940675	1	1	1	P98161	1	2008.01	Low	0.768	0.9668	0.59
	FALSE	Low	MVASQAYNLTSALMRILMR	1xHexNAc [T10]; 1xHex(1)HexNAc(1) [S11]	1	0.940733	1	1	1	P98161	1	2737.35	Low	0.7687	0.9671	1.04
	FALSE	Low	DCVTYQTEYR	1xCarbamidomethyl [C2]; 1xHexNAc [T7]	1	0.944101	1	1	1	P98161	0	1537.65	Low	0.7742	0.9678	0.43
	FALSE	Low	LASERAITVKVPNNSDWAAR	1xHexNAc [S/T]	1	0.946551	1	1	3	P98161	2	2401.25	Low	0.7765	0.9682	0.89
	FALSE	Low	YSWVLCDR	1xCarbamidomethyl [C6]; 1xHex(1)HexNAc(1) [S2]	1	0.948909	1	1	1	P98161	0	1463.64	Low	0.7783	0.9683	0.85
	FALSE	Low	VRFEGMEPLPSRSSR	2xHexNAc [S13; S14]	1	0.950851	1	1	1	P98161	2	2154.05	Low	0.7871	0.9689	1.29
	FALSE	Low	AFLAITR	1xHexNAc [T6]	1	0.950851	1	1	1	P98161	0	994.557	Low	0.7984	0.9701	0.29
	FALSE	Low	SEELWPWMAHVLLPYVHGNQSSPELGPPR	1xHexNAc [S1]	1	0.950851	1	1	1	P98161	0	3529.72	Low	0.8048	0.9706	1.59
	FALSE	Low	VWHDNKGLSPAWFLQHVIVR		1	0.950851	1	1	2	P98161	1	2402.29	Low	0.8045	0.9705	0.48
	FALSE	Low	DVTYTPVAAGLLEIQVR	1xHex(1)HexNAc(1)NeuAc(1) [T5]	1	0.950851	1	1	1	P98161	0	2501.24	Low	0.7954	0.9696	1.85
	FALSE	Low	LWMGLSK	1xOxidation [M3]	1	0.950851	1	1	1	P98161	0	850.449	Low	0.7984	0.9701	0.9
	FALSE	Low	LWMGLSKVKEFR	1xOxidation [M3]	1	0.950851	1	1	2	P98161	2	1509.82	Low	0.8058	0.971	0.64
	FALSE	Low	LEFPAAGRALAALSVRPFALRR	1xHexNAc [S14]	1	0.951347	1	1	1	P98161	2	2585.47	Low	0.8166	0.9727	0.47
	FALSE	Low	AQAVYEVSRSSYVYLEGR	2xHexNAc [S10; S]	1	0.952116	1	1	2	P98161	1	2483.19	Low	0.8217	0.9746	0.75
	FALSE	Low	SGTFPLALVLSSR	1xHexNAc [S12]; 1xHex(1)HexNAc(1) [S1]	1	0.956005	1	1	1	P98161	0	1915.97	Low	0.8306	0.9781	0.73
	FALSE	Low	YEILVKTGWGRGSGTTAHVGIMLYGVDSR	2xHexNAc [T15; T16]; 1xHex(1)HexNAc(1) [S13]	1	0.956301	1	1	1	P98161	2	3894.9	Low	0.8372	0.9798	1
	FALSE	Low	MVASQAYNLTSALMRILMR	1xOxidation [M1]; 1xHexNAc [S11]; 1xHex(1)HexNAc(1) [S4]	1	0.956301	1	1	1	P98161	1	2753.34	Low	0.8354	0.9793	0.44
	FALSE	Low	TGLVEGLRK		1	0.956301	1	1	1	P98161	1	972.584	Low	0.8343	0.9791	0.91
	FALSE	Low	WAARTFSNKTLVLDETTTSTGSAGMR	1xOxidation [M25]; 1xHexNAc [T18]; 1xHex(1)HexNAc(1)NeuAc(2) [T5]	1	0.960959	1	1	1	P98161	2	3967.79	Low	0.8488	0.9813	1.02
	FALSE	Low	VASMAFQTQAGAQIPIERLASERAITVK	1xHexNAc [T8]	1	0.962161	1	1	1	P98161	2	3189.69	Low	0.8505	0.9813	0.94
	FALSE	Low	WAARTFSNK		1	0.963261	1	1	1	P98161	1	1080.56	Low	0.8544	0.9813	0.79
	FALSE	Low	RLHPDEDDTLVESPAVTPVSAR	1xHexNAc [S13]; 1xHex(1)HexNAc(1)NeuAc(1) [T17]; 2xHex(1)HexNAc(1) [T9; S20]	1	0.963261	1	1	1	P98161	1	3993.78	Low	0.8591	0.9813	0.53
	FALSE	Low	LSPLSVDTVAVGLVSSVVVYPVYLAILFLFRMSRSK	1xOxidation [M32]; 1xHexNAc [S5]; 1xHex(1)HexNAc(1)NeuAc(1) [T8]	1	0.963261	1	1	1	P98161	2	4801.52	Low	0.8593	0.9813	0.48
	FALSE	Low	APAGSSRGPSPGLRPALPSRLAR	2xHexNAc [S6; S10]; 1xHex(1)HexNAc(1)NeuAc(1) [S19]; 1xHex(1)HexNAc(1)NeuAc(2) [S5]	1	0.963261	1	1	1	P98161	2	4280.99	Low	0.8578	0.9813	0.25
	FALSE	Low	RPAQLRLQVYRLLSTAGTPENGSEPESR	2xHexNAc [T15; T18]; 1xHex(1)HexNAc(1) [S23]	1	0.963261	1	1	1	P98161	2	3896.94	Low	0.8572	0.9813	0.55
FALSE	Low	Master Protein	Q9Y6N7	Roundabout homolog 1 OS=Homo sapiens OX=9606 GN=ROBO1 PE=1 SV=1	0.835	0.502	18	17	24	17	1651	180.8	6.04	0	17	1	YES
	Checked	Confidence	Sequence	Modifications	Qvality PEP	Qvality q-value	# Protein Groups	# Proteins	# PSMs	Master Protein Accessions	# Missed Cleavages	Theo. MH+ [Da]	Confidence (by Search Engine): Sequest HT	Percolator q-Value (by Search Engine): Sequest HT	Percolator PEP (by Search Engine): Sequest HT	XCorr (by Search Engine): Sequest HT
	FALSE	Low	GNDHGTPIPTSDNDDNSLGYTGSRLRQEDFPPR	1xHex(1)HexNAc(1) [S]	0.915732	0.695839	1	1	2	Q9Y6N7	2	3993.8	Low	0.342	0.7798	1.11
	FALSE	Low	FAKTLEEAPSAPPQGVTVSK	2xHexNAc [S10; S19]; 1xHex(1)HexNAc(1) [T4]	0.948029	0.766055	1	1	1	Q9Y6N7	1	2828.38	Low	0.4276	0.8353	0.53
	FALSE	Low	GSSTSGSQGHKKGAR		0.96545	0.79464	1	1	2	Q9Y6N7	2	1444.73	Low	0.4914	0.8661	1.22
	FALSE	Low	TFNSPNLKDGR		0.993841	0.842787	1	1	4	Q9Y6N7	1	1248.63	Low	0.5843	0.9147	0.85
	FALSE	Low	VARRQMQDAAGR		0.994612	0.845505	1	1	1	Q9Y6N7	2	1358.71	Low	0.5879	0.9159	0.93
	FALSE	Low	SPTAQSKTQLEVRPVVVPKLPSMDAR	1xOxidation [M23]; 2xHexNAc [S1; S6]; 1xHex(1)HexNAc(1)NeuAc(2) [T8]	1	0.88666	1	1	1	Q9Y6N7	2	4204.03	Low	0.6745	0.9471	0.35
	FALSE	Low	HFHASQCPRPTSPVSTDSNMSAAVMQK	1xCarbamidomethyl [C7]; 2xOxidation [M20; M25]; 1xHex(1)HexNAc(1)NeuAc(1) [S5]; 1xHex(1)HexNAc(1) [S21]	1	0.904677	1	1	1	Q9Y6N7	0	4024.71	Low	0.6998	0.9527	1.26
	FALSE	Low	INEMKTFNSPNLKDGR	1xOxidation [M4]; 1xHexNAc [T6]	1	0.934472	1	1	1	Q9Y6N7	2	2083.01	Low	0.7545	0.9651	1.39
	FALSE	Low	GREVLDGRQVVDMR		1	0.936792	1	1	2	Q9Y6N7	2	1629.85	Low	0.7584	0.9657	1.02
	FALSE	Low	DPSSSSSMSSRGSGSR	1xHexNAc [S]; 2xHex(1)HexNAc(1) [S]	1	0.936792	1	1	2	Q9Y6N7	1	2505.02	Low	0.7579	0.9654	0.93
	FALSE	Low	TLEEAPSAPPQGVTVSK	1xHexNAc [T14]; 1xHex(1)HexNAc(1) [S16]	1	0.950851	1	1	1	Q9Y6N7	0	2279.1	Low	0.7973	0.97	0.53
	FALSE	Low	VTAGDMGSYTCVAENMVGKAEASATLTVQEPPHFVVKPRDQVVALGR	1xCarbamidomethyl [C11]	1	0.950851	1	1	1	Q9Y6N7	2	4986.49	Low	0.7957	0.9697	1.75
	FALSE	Low	LMITYTR	1xOxidation [M2]	1	0.950851	1	1	1	Q9Y6N7	0	913.481	Low	0.7871	0.9691	0.79
	FALSE	Low	RDLPPAKTHLIQEDILPYCRPTFPTSNNPR	1xCarbamidomethyl [C19]; 1xHex(1)HexNAc(1)NeuAc(1) [T22]	1	0.951347	1	1	1	Q9Y6N7	2	4203.06	Low	0.8166	0.9727	0.47
	FALSE	Low	GSSTSGSQGHKK	2xHexNAc [S2; S3]	1	0.951347	1	1	1	Q9Y6N7	1	1566.72	Low	0.8171	0.9728	0.7
	FALSE	Low	KVPSFTFTPTVTYQR	1xHexNAc [T10]; 1xHex(1)HexNAc(1) [T12]	1	0.952116	1	1	1	Q9Y6N7	1	2340.15	Low	0.8223	0.9746	0.34
	FALSE	Low	GHPEPTISWKKDGSPLDDK	1xHexNAc [S8]	1	0.95238	1	1	1	Q9Y6N7	2	2310.12	Low	0.8249	0.9769	0.83
FALSE	Low	Master Protein	Q6ZSZ5	Rho guanine nucleotide exchange factor 18 OS=Homo sapiens OX=9606 GN=ARHGEF18 PE=1 SV=4	0.669	1.124	19	23	51	22	1361	151.5	6.33	0	23	1	YES
	Checked	Confidence	Sequence	Modifications	Qvality PEP	Qvality q-value	# Protein Groups	# Proteins	# PSMs	Master Protein Accessions	# Missed Cleavages	Theo. MH+ [Da]	Confidence (by Search Engine): Sequest HT	Percolator q-Value (by Search Engine): Sequest HT	Percolator PEP (by Search Engine): Sequest HT	XCorr (by Search Engine): Sequest HT
	FALSE	Low	DQLIAQSLLEK	1xHexNAc [S7]	0.671418	0.258721	1	1	1	Q6ZSZ5	0	1460.78	Low	0.05559	0.417	1.45
	FALSE	Low	NAWMAHIQR	1xOxidation [M4]	0.921252	0.719557	1	1	4	Q6ZSZ5	0	1142.55	Low	0.3602	0.7892	0.58
	FALSE	Low	TLASLALNLPGGGLK	1xHexNAc [T/S]; 1xHex(1)HexNAc(1)NeuAc(1) [S/T]	0.943916	0.755086	1	1	12	Q6ZSZ5	0	2284.15	Low	0.4168	0.8288	1.18
	FALSE	Low	LLLQQNK		0.954354	0.777295	1	1	2	Q6ZSZ5	0	856.525	Low	0.4493	0.8469	0.72
	FALSE	Low	NGLTFRKEDMLQR	1xOxidation [M10]	0.961125	0.786238	1	1	1	Q6ZSZ5	2	1623.83	Low	0.4702	0.8581	1.15
	FALSE	Low	LAKSDVPIQLLSATNQFQR	1xHexNAc [S4]	0.974334	0.798072	1	1	1	Q6ZSZ5	1	2332.25	Low	0.5145	0.881	0.95
	FALSE	Low	NFEKQREER		0.981651	0.810897	1	1	2	Q6ZSZ5	2	1235.61	Low	0.536	0.8934	0.65
	FALSE	Low	GTLLSDGSPALSRNVGMTVSQK	1xOxidation [M17]; 1xHexNAc [T18]	0.989824	0.833146	1	1	1	Q6ZSZ5	1	2437.22	Low	0.5657	0.9076	0.56
	FALSE	Low	LAASTK	2xHexNAc [S4; T5]	0.999479	0.848231	1	1	1	Q6ZSZ5	0	996.51	Low	0.6075	0.9243	0.57
	FALSE	Low	VSSTDPRPR		1	0.858108	1	1	3	Q6ZSZ5	0	1014.53	Low	0.6213	0.9296	1.03
	FALSE	Low	NEKSDKSTSVK		1	0.906655	1	1	3	Q6ZSZ5	2	1222.63	Low	0.7069	0.9559	1.34
	FALSE	Low	QDVLYELMQTEVHHVRTLK	1xHexNAc [T10]; 1xHex(1)HexNAc(1)NeuAc(1) [T17]	1	0.927136	1	1	1	Q6ZSZ5	1	3198.52	Low	0.7334	0.9605	0.66
	FALSE	Low	QAAVQQQIPTKLAASTKGGK	1xHex(1)HexNAc(1) [T16]	1	0.942563	1	1	1	Q6ZSZ5	2	2390.28	Low	0.7714	0.9673	0.6
	FALSE	Low	EKYGVFCSGHNEAVSHYKLLLQQNK	1xCarbamidomethyl [C7]; 1xHex(1)HexNAc(1) [S15]	1	0.944101	1	1	1	Q6ZSZ5	2	3314.6	Low	0.7742	0.9677	1.56
	FALSE	Low	QLHLEGMLCWKTTSGR	1xCarbamidomethyl [C9]; 1xOxidation [M7]; 2xHexNAc [T12; T13]	1	0.946551	1	1	1	Q6ZSZ5	1	2339.1	Low	0.7765	0.9682	0.41
	FALSE	Low	SDKSTSVK	1xHexNAc [T5]	1	0.950851	1	1	2	Q6ZSZ5	1	1054.53	Low	0.7871	0.969	0.8
	FALSE	Low	SSSKLK	1xHexNAc [S3]; 1xHex(1)HexNAc(1) [S1]	1	0.950851	1	1	1	Q6ZSZ5	1	1217.6	Low	0.781	0.9684	0.92
	FALSE	Low	MDLKSSSK	1xHex(1)HexNAc(1)NeuAc(2) [S]; 1xHex(1)HexNAc(1) [S]; 2xHex(1)HexNAc(1)NeuAc(1) [S6; S7]	1	0.950851	1	1	7	Q6ZSZ5	1	2207.91	Low	0.7884	0.9692	0.54
	FALSE	Low	SRVTRQK	2xHexNAc [S1; T4]	1	0.950856	1	1	1	Q6ZSZ5	2	1280.68	Low	0.8121	0.9721	0.65
	FALSE	Low	ITKYPVLVER	1xHex(1)HexNAc(1)NeuAc(1) [T2]	1	0.95238	2	2	1	Q8N1W1; Q6ZSZ5	1	1873.95	Low	0.8249	0.9766	0.77
	FALSE	Low	NEKSDKSTSVK	1xHex(1)HexNAc(1) [S9]	1	0.956301	1	1	1	Q6ZSZ5	2	1587.76	Low	0.8412	0.9809	0.59
	FALSE	Low	RQESLEEGSDRNYVIQK		1	0.956301	1	1	1	Q6ZSZ5	2	2051.02	Low	0.8423	0.9813	0.87
	FALSE	Low	SVPVSFYEIR	1xHexNAc [S5]	1	0.958631	1	1	1	Q6ZSZ5	0	1399.71	Low	0.8463	0.9813	0.51
	FALSE	Low	QESLEEGSDRNYVIQK		1	0.963261	1	1	1	Q6ZSZ5	1	1894.91	Low	0.8567	0.9813	0.94
FALSE	Low	Master Protein	Q8NCM8	Cytoplasmic dynein 2 heavy chain 1 OS=Homo sapiens OX=9606 GN=DYNC2H1 PE=1 SV=4	0.276	2.706	21	61	122	61	4307	492.3	6.54	1.92	61	1	YES
	Checked	Confidence	Sequence	Modifications	Qvality PEP	Qvality q-value	# Protein Groups	# Proteins	# PSMs	Master Protein Accessions	# Missed Cleavages	Theo. MH+ [Da]	Confidence (by Search Engine): Sequest HT	Percolator q-Value (by Search Engine): Sequest HT	Percolator PEP (by Search Engine): Sequest HT	XCorr (by Search Engine): Sequest HT
	FALSE	Low	MGVVIVGPSGAGK	1xOxidation [M1]	0.709067	0.29801	1	1	3	Q8NCM8	0	1187.65	Low	0.07181	0.4646	1.05
	FALSE	Low	SITAGSKFDR	2xHexNAc [S6; T/S]	0.783683	0.44143	1	1	25	Q8NCM8	1	1487.72	Low	0.1289	0.5676	0.48
	FALSE	Low	TLIIQEMDGVEPVLYPLLR	1xHexNAc [T1]	0.873724	0.60083	1	1	11	Q8NCM8	0	2402.29	Low	0.2436	0.7082	0.47
	FALSE	Low	ALAIQNWVDK		0.899028	0.630334	1	1	8	Q8NCM8	0	1157.63	Low	0.2906	0.7514	1.26
	FALSE	Low	NYISEIQDSPQQLLQAFLK		0.889157	0.630334	1	1	1	Q8NCM8	0	2235.17	Low	0.2735	0.7346	0.87
	FALSE	Low	LQSAMALFACKTLGLK	1xCarbamidomethyl [C10]; 1xHex(1)HexNAc(1) [S3]	0.905695	0.637142	1	1	2	Q8NCM8	1	2117.09	Low	0.3017	0.7623	1.15
	FALSE	Low	SAFPRFYFIGDDDLLEILGQSTNPSVIQSHLK	2xHexNAc [S25; S29]	0.929845	0.740639	1	1	1	Q8NCM8	1	4014	Low	0.3902	0.8039	1
	FALSE	Low	TITSLVSHMHGAVLFSPK	1xHexNAc [S4]; 1xHex(1)HexNAc(1)NeuAc(1) [S16]	0.93395	0.742918	1	1	1	Q8NCM8	0	2784.34	Low	0.3935	0.8114	1.55
	FALSE	Low	RTITSLVSHMHGAVLFSPK	1xOxidation [M10]; 1xHex(1)HexNAc(1)NeuAc(1) [T2]	0.93706	0.742918	1	1	1	Q8NCM8	1	2753.35	Low	0.4024	0.8167	1.06
	FALSE	Low	YVVQIGDK		0.947623	0.766055	1	1	7	Q8NCM8	0	921.504	Low	0.4276	0.8349	0.99
	FALSE	Low	QLNQIQVHTTEDWAWK		0.958907	0.778191	1	1	1	Q8NCM8	0	1996.99	Low	0.4615	0.8545	1.92
	FALSE	Low	LLFGDLLRVADTIVAK	1xHex(1)HexNAc(1)NeuAc(1) [T12]	0.966156	0.79464	1	1	1	Q8NCM8	1	2400.26	Low	0.4944	0.8671	0.37
	FALSE	Low	LCSIDYPEREQLQTIYGAYLEPVLHKNLK	1xCarbamidomethyl [C2]; 2xHexNAc [S3; T14]	0.968599	0.79464	1	1	1	Q8NCM8	2	3896.96	Low	0.4999	0.8715	0.4
	FALSE	Low	DIQSGLSDSRSGLCIEASSR	1xCarbamidomethyl [C14]; 1xHexNAc [S4]	0.966508	0.79464	1	1	1	Q8NCM8	1	2341.09	Low	0.4948	0.8679	1.71
	FALSE	Low	ASSALIQESLKESYK	1xHex(1)HexNAc(1)NeuAc(1) [S13]	0.970994	0.798072	1	1	2	Q8NCM8	1	2310.1	Low	0.507	0.8752	0.46
	FALSE	Low	KNSVDPDFLK		0.97499	0.800841	1	1	1	Q8NCM8	1	1162.61	Low	0.5174	0.8823	1.04
	FALSE	Low	QAIILK		0.981957	0.810897	1	1	1	Q8NCM8	0	685.461	Low	0.5361	0.8939	1.39
	FALSE	Low	SGLCIEASSR	1xCarbamidomethyl [C4]; 1xHexNAc [S1]	0.988145	0.829482	1	1	1	Q8NCM8	0	1282.59	Low	0.5577	0.9045	0.85
	FALSE	Low	ELDLWGVGAVFTLIDYEDSQSRTMK	1xHexNAc [T23]; 1xHex(1)HexNAc(1)NeuAc(2) [S19]	0.98871	0.829482	1	1	1	Q8NCM8	1	4023.8	Low	0.5614	0.9058	0.46
	FALSE	Low	IMELDSNDGLLKVHYSDR	2xHexNAc [S6; S16]	0.99735	0.845505	1	1	1	Q8NCM8	1	2511.19	Low	0.5981	0.9205	1.97
	FALSE	Low	IQSLISSLQHMVYEYICR	1xCarbamidomethyl [C17]; 1xHex(1)HexNAc(1) [S3]	0.994867	0.845505	1	1	1	Q8NCM8	0	2605.25	Low	0.5895	0.9164	0.84
	FALSE	Low	VSIWERK		0.995624	0.845505	1	1	2	Q8NCM8	1	917.52	Low	0.5932	0.9177	1.1
	FALSE	Low	NSKAGSGGK	1xHex(1)HexNAc(1) [S]	0.999015	0.848231	1	1	4	Q8NCM8	1	1170.55	Low	0.6065	0.9236	0.54
	FALSE	Low	DHDEFIINLIRGLGGNLNMK	1xOxidation [M19]	1	0.851325	1	1	2	Q8NCM8	1	2285.17	Low	0.6109	0.9263	1.67
	FALSE	Low	SWAVATLK	1xHexNAc [S1]	1	0.877404	1	1	1	Q8NCM8	0	1078.58	Low	0.6572	0.9413	0.84
	FALSE	Low	IAEEVVKIEER		1	0.887585	1	1	1	Q8NCM8	1	1314.73	Low	0.6748	0.9479	0.72
	FALSE	Low	YKELVKRPTISK	1xHex(1)HexNAc(1)NeuAc(1) [S11]	1	0.903949	1	1	1	Q8NCM8	2	2118.11	Low	0.6996	0.9526	0.7
	FALSE	Low	IQFGPNVNFVFETHDLSCASPATISR	1xCarbamidomethyl [C18]; 2xHexNAc [T13; S/T]; 1xHex(1)HexNAc(1)NeuAc(1) [S17]	1	0.914339	1	1	2	Q8NCM8	0	3969.8	Low	0.7158	0.9571	0.72
	FALSE	Low	VADTIVAKAADLKDLNSR	1xHex(1)HexNAc(1) [S17]	1	0.927136	1	1	1	Q8NCM8	2	2265.18	Low	0.7379	0.9617	1.11
	FALSE	Low	MGLGGNPYGPAGTGKTESVKALGGLLGR	1xHexNAc [T13]	1	0.940675	1	1	1	Q8NCM8	2	2861.48	Low	0.768	0.9668	0.74
	FALSE	Low	ETLLARLVDSIKDFR		1	0.944101	1	1	1	Q8NCM8	2	1776	Low	0.7745	0.9679	0.21
	FALSE	Low	DCERLVLYLK	1xCarbamidomethyl [C2]	1	0.950851	1	1	1	Q8NCM8	1	1308.7	Low	0.7864	0.9686	1.05
	FALSE	Low	VADTIVAKAADLK		1	0.950851	1	1	1	Q8NCM8	1	1314.76	Low	0.7984	0.9701	1.02
	FALSE	Low	FLYFLPASEEKIICLTR	1xCarbamidomethyl [C14]	1	0.950851	1	1	1	Q8NCM8	1	2100.12	Low	0.7899	0.9693	0.93
	FALSE	Low	GTTLLSSEVQKLASALLNQK	1xHex(1)HexNAc(1) [S7]	1	0.950851	1	1	1	Q8NCM8	1	2466.32	Low	0.7871	0.969	0.47
	FALSE	Low	FGKTLIIQEMDGVEPVLYPLLRR	1xHex(1)HexNAc(1) [T4]	1	0.950851	1	1	1	Q8NCM8	2	3052.63	Low	0.7957	0.9697	0.72
	FALSE	Low	LVQSVHQSLAALSK	2xHex(1)HexNAc(1) [S8; S13]	1	0.950851	1	1	1	Q8NCM8	0	2211.11	Low	0.7871	0.969	1.36
	FALSE	Low	ESYKLQISLDQERDAYLPLAESASK	1xHexNAc [S24]; 1xHex(1)HexNAc(1) [S]	1	0.950851	1	1	2	Q8NCM8	2	3422.66	Low	0.7851	0.9686	0.78
	FALSE	Low	MANGTADVR	1xAcetyl [N-Term]	1	0.950851	1	1	1	Q8NCM8	0	976.452	Low	0.8018	0.9704	0.53
	FALSE	Low	NYIPQGWTK	1xHex(1)HexNAc(1) [T8]	1	0.950851	1	1	2	Q8NCM8	0	1471.7	Low	0.7866	0.9688	0.86
	FALSE	Low	SVDSLKFVASWKGR	2xHex(1)HexNAc(1) [S1; S4]	1	0.950856	1	1	1	Q8NCM8	2	2310.12	Low	0.8121	0.972	0.41
	FALSE	Low	VDDTIKIAEALLSDLPGFR	1xHex(1)HexNAc(1) [T4]	1	0.950856	1	1	1	Q8NCM8	1	2438.25	Low	0.8121	0.9717	0.52
	FALSE	Low	EALRELDLWGVGAVFTLIDYEDSQSRTMK	1xHexNAc [T27]	1	0.951347	1	1	1	Q8NCM8	2	3545.75	Low	0.8196	0.974	0.77
	FALSE	Low	EQTRFNR	1xHex(1)HexNAc(1) [T3]	1	0.952116	1	1	1	Q8NCM8	1	1315.61	Low	0.8246	0.9751	0.72
	FALSE	Low	QALLSETLDLSELFHPDTFLNALRQETAR	1xHexNAc [T7]; 1xHex(1)HexNAc(1) [S11]	1	0.952116	1	1	1	Q8NCM8	1	3896.93	Low	0.82	0.9741	0.76
	FALSE	Low	YVRGEHLSPDHWLDLFR		1	0.952116	1	1	1	Q8NCM8	1	2140.07	Low	0.8249	0.9758	1.25
	FALSE	Low	NHRTVCELLGK	1xCarbamidomethyl [C6]	1	0.952116	1	1	1	Q8NCM8	1	1326.69	Low	0.8249	0.9758	0.49
	FALSE	Low	TITSLVSHMHGAVLFSPKISR	1xOxidation [M9]; 1xHex(1)HexNAc(1) [S16]	1	0.952116	1	1	1	Q8NCM8	1	2662.38	Low	0.8246	0.9753	1.36
	FALSE	Low	LAVGNIKPESLSEIRSLR	2xHexNAc [S10; S12]	1	0.952116	1	1	1	Q8NCM8	1	2388.3	Low	0.8246	0.9753	0.78
	FALSE	Low	GVGEAGDESIFSIMIDRNASGFLTIFSKAEDLFR	1xHexNAc [S27]	1	0.952116	1	1	1	Q8NCM8	2	3895.91	Low	0.8245	0.975	1.15
	FALSE	Low	DLNSRAQGEVTIREALR	1xHexNAc [S4]	1	0.95238	1	1	1	Q8NCM8	2	2131.11	Low	0.8249	0.9761	0.19
	FALSE	Low	VCPFLIDPSSQATEWLKTHLKDSR	1xCarbamidomethyl [C2]; 1xHex(1)HexNAc(1) [T13]	1	0.95238	1	1	1	Q8NCM8	2	3193.57	Low	0.8249	0.9768	0.37
	FALSE	Low	TVAGGGLETISNLKAKWDK	1xHexNAc [S11]; 1xHex(1)HexNAc(1) [T9]	1	0.954959	1	1	1	Q8NCM8	2	2556.29	Low	0.8283	0.9775	0.42
	FALSE	Low	LNEAKALVDELNRK		1	0.956301	1	1	2	Q8NCM8	2	1612.9	Low	0.8387	0.98	0.91
	FALSE	Low	INNMYRFSLAAFLRLFQR		1	0.956301	1	1	1	Q8NCM8	2	2260.22	Low	0.8343	0.9791	0.66
	FALSE	Low	SGVGRR	1xHex(1)HexNAc(1)NeuAc(1) [S1]	1	0.956301	1	1	1	Q8NCM8	1	1287.59	Low	0.8314	0.9784	0.72
	FALSE	Low	GNKQISKER		1	0.956301	1	1	1	Q8NCM8	2	1059.59	Low	0.8378	0.9799	0.5
	FALSE	Low	VSELKEKFQSR	1xHexNAc [S10]	1	0.956996	1	1	1	Q8NCM8	2	1553.82	Low	0.8437	0.9813	0.89
	FALSE	Low	FLYFLPASEEKIICLTR	1xCarbamidomethyl [C14]; 1xHex(1)HexNAc(1) [T16]	1	0.961968	1	1	1	Q8NCM8	1	2465.25	Low	0.8502	0.9813	0.46
	FALSE	Low	QGSPILSFIILEQFNAIRLVQSVHQSLAALSKVIR	3xHexNAc [S7; S22; S26]; 1xHex(1)HexNAc(1) [S31]	1	0.963261	1	1	1	Q8NCM8	2	4850.59	Low	0.8578	0.9813	0.79
	FALSE	Low	QAIILKQVAHFYNSIDQQMIQSQRPMMLQSALAFEQIIK	1xOxidation [M26]; 1xHexNAc [S30]	1	0.963261	1	1	1	Q8NCM8	1	4779.47	Low	0.8572	0.9813	1.13
	FALSE	Low	FQSRTSEAAKLEAEVSK	1xHexNAc [S16]; 1xHex(1)HexNAc(1)NeuAc(2) [T5]	1	0.963261	1	1	1	Q8NCM8	2	3031.37	Low	0.8578	0.9813	1
FALSE	Low	Master Protein	O14490	Disks large-associated protein 1 OS=Homo sapiens OX=9606 GN=DLGAP1 PE=1 SV=1	0.559	1.589	22	17	31	17	977	108.8	7.08	4.24	17	1	YES
	Checked	Confidence	Sequence	Modifications	Qvality PEP	Qvality q-value	# Protein Groups	# Proteins	# PSMs	Master Protein Accessions	# Missed Cleavages	Theo. MH+ [Da]	Confidence (by Search Engine): Sequest HT	Percolator q-Value (by Search Engine): Sequest HT	Percolator PEP (by Search Engine): Sequest HT	XCorr (by Search Engine): Sequest HT
	FALSE	Medium	GSVNGGKASPDEAQAAR		0.253793	0.0105907	1	1	9	O14490	1	1614.78	High	0.001825	0.07185	1.63
	FALSE	Low	AMGDEDSGDSDTSPKPSPKVAAR	1xOxidation [M2]; 1xHex(1)HexNAc(1)NeuAc(1) [S13]	0.921252	0.719557	1	1	1	O14490	1	2990.28	Low	0.3586	0.7887	1.09
	FALSE	Low	ASRSNNDVKCSTCANLPVSLDTPLLK	2xCarbamidomethyl [C10; C13]; 2xHexNAc [T12; T22]; 2xHex(1)HexNAc(1) [S11; S19]	0.968599	0.79464	1	1	1	O14490	2	3996.85	Low	0.4997	0.8712	0.56
	FALSE	Low	MKGLSGSR	1xOxidation [M1]; 1xHexNAc [S5]	0.981957	0.810897	1	1	2	O14490	1	1054.52	Low	0.5365	0.8944	0.93
	FALSE	Low	KSAWSSTLTVSR	1xHex(1)HexNAc(1) [S/T]	0.995875	0.845505	1	1	2	O14490	1	1687.84	Low	0.595	0.9182	0.38
	FALSE	Low	SLDSLDPAGLLTSPK		1	0.885067	1	1	1	O14490	0	1513.81	Low	0.6718	0.9465	1.04
	FALSE	Low	ENNLPEDILGK		1	0.896513	1	1	2	O14490	0	1241.64	Low	0.6861	0.9499	0.82
	FALSE	Low	SLESSQRQEAR	1xHexNAc [S4]	1	0.91877	1	1	1	O14490	1	1493.72	Low	0.7191	0.9578	0.69
	FALSE	Low	TIQSSTVSSCITTYK	1xCarbamidomethyl [C10]; 2xHex(1)HexNAc(1) [T12; T13]	1	0.920856	1	1	1	O14490	0	2406.09	Low	0.7223	0.9587	1.16
	FALSE	Low	ANRIPANLLDQFER		1	0.934472	1	1	2	O14490	1	1656.88	Low	0.7545	0.9651	1.05
	FALSE	Low	AVSEVSINRSLDSLDPAGLLTSPK	2xHexNAc [S3; S6]	1	0.936792	1	1	1	O14490	1	2875.48	Low	0.7579	0.9655	0.66
	FALSE	Low	SDSPGRIR		1	0.940675	1	1	2	O14490	1	887.469	Low	0.768	0.9669	0.29
	FALSE	Low	ERRAEPK		1	0.943857	1	1	1	O14490	2	885.49	Low	0.7732	0.9677	0.97
	FALSE	Low	SLDSLDPAGLLTSPKFRSR	2xHexNAc [S]	1	0.950851	1	1	2	O14490	2	2466.27	Low	0.8005	0.9702	0.49
	FALSE	Low	SSSPPR	2xHex(1)HexNAc(1) [S1; S2]	1	0.951347	1	1	1	O14490	0	1360.58	Low	0.8196	0.974	1.01
	FALSE	Low	SSSPPRTTTTVRTIQSSTVSSCITTYK	1xCarbamidomethyl [C22]; 1xHex(1)HexNAc(1)NeuAc(1) [T18]; 1xHex(1)HexNAc(1) [S17]	1	0.956005	1	1	1	O14490	2	3967.84	Low	0.8298	0.9778	0.79
	FALSE	Low	RESYLKATQPSLTELTTLK	1xHex(1)HexNAc(1)NeuAc(2) [S3]; 1xHex(1)HexNAc(1) [S11]	1	0.961044	1	1	1	O14490	2	3491.65	Low	0.8496	0.9813	1.16
FALSE	Low	Master Protein	Q9HCH5	Synaptotagmin-like protein 2 OS=Homo sapiens OX=9606 GN=SYTL2 PE=1 SV=3	0.797	0.649	19	15	22	15	934	104.9	8	0	15	1	YES
	Checked	Confidence	Sequence	Modifications	Qvality PEP	Qvality q-value	# Protein Groups	# Proteins	# PSMs	Master Protein Accessions	# Missed Cleavages	Theo. MH+ [Da]	Confidence (by Search Engine): Sequest HT	Percolator q-Value (by Search Engine): Sequest HT	Percolator PEP (by Search Engine): Sequest HT	XCorr (by Search Engine): Sequest HT
	FALSE	Low	MIDLSFLTEEEQEAIMK		0.875635	0.60787	1	1	1	Q9HCH5	0	2026.97	Low	0.2484	0.7121	1.04
	FALSE	Low	MIDLSFLTEEEQEAIMK	1xOxidation [M1]	0.948836	0.768862	1	1	1	Q9HCH5	0	2042.97	Low	0.4308	0.8368	1.06
	FALSE	Low	QQGSEEEPSPVLK		0.95627	0.777295	1	1	1	Q9HCH5	0	1427.7	Low	0.455	0.8502	0.99
	FALSE	Low	QLRWYPLK		0.960758	0.783618	1	1	1	Q9HCH5	1	1103.64	Low	0.4682	0.8577	0.85
	FALSE	Low	TLERSAARK	1xHex(1)HexNAc(1)NeuAc(1) [T1]	0.972006	0.798072	1	1	1	Q9HCH5	2	1687.82	Low	0.5105	0.8769	0.43
	FALSE	Low	SAARKMPSK		1	0.848701	1	1	1	Q9HCH5	2	975.54	Low	0.6078	0.9254	1.2
	FALSE	Low	DLAAADVK		1	0.877404	1	1	1	Q9HCH5	0	802.431	Low	0.6572	0.9412	0.65
	FALSE	Low	LPEGHSSQQTK	2xHexNAc [S7; T10]	1	0.927136	1	1	1	Q9HCH5	0	1617.76	Low	0.733	0.9604	0.97
	FALSE	Low	MIDLSFLTEEEQEAIMK	1xOxidation [M1]; 1xHex(1)HexNAc(1) [S5]	1	0.927337	1	1	2	Q9HCH5	0	2408.1	Low	0.7455	0.9641	0.89
	FALSE	Low	QTLPGLSNGSQIKAPIPK	1xHexNAc [T2]; 1xHex(1)HexNAc(1) [S10]	1	0.927337	1	1	1	Q9HCH5	1	2417.27	Low	0.7455	0.9639	0.55
	FALSE	Low	LKRMSK	1xOxidation [M4]	1	0.931176	1	1	2	Q9HCH5	2	778.46	Low	0.7503	0.9647	0.52
	FALSE	Low	IVSPGLTIHER	1xHexNAc [T7]	1	0.950851	1	1	1	Q9HCH5	0	1424.77	Low	0.8018	0.9703	0.58
	FALSE	Low	SAARKMPSK	1xOxidation [M6]; 1xHex(1)HexNAc(1)NeuAc(1) [S1]; 1xHex(1)HexNAc(1) [S8]	1	0.951347	1	1	1	Q9HCH5	2	2012.9	Low	0.8176	0.9733	0.52
	FALSE	Low	ISEKEHSLEDNSSPNSLEPLKHVR	1xHexNAc [S]; 1xHex(1)HexNAc(1)NeuAc(1) [S]; 1xHex(1)HexNAc(1) [S]	1	0.952116	1	1	2	Q9HCH5	2	3969.82	Low	0.8246	0.9751	0.69
	FALSE	Low	MVNSPNTWIEATLPLRMLLIAK	1xOxidation [M17]; 1xHexNAc [T7]; 1xHex(1)HexNAc(1) [T12]	1	0.956005	1	1	1	Q9HCH5	1	3095.59	Low	0.8298	0.9778	0.95
	FALSE	Low	STVADTSIQKLEKSK	1xHexNAc [S7]	1	0.956301	1	1	1	Q9HCH5	2	1837.98	Low	0.8311	0.9783	0.69
	FALSE	Low	MVNSPNTWIEATLPLRMLLIAKISK	2xOxidation [M1; M17]	1	0.958687	1	1	1	Q9HCH5	2	2871.58	Low	0.8467	0.9813	0.43
	FALSE	Low	KKTLVVK	1xHexNAc [T3]	1	0.963261	1	1	1	Q9HCH5	2	1018.65	Low	0.8546	0.9813	0.58
	FALSE	Low	STVADTSIQKLEKSK	3xHex(1)HexNAc(1)NeuAc(1) [S1; S7; S14]; 1xHex(1)HexNAc(1) [T2]	1	0.963261	1	1	1	Q9HCH5	2	3968.71	Low	0.8575	0.9813	0.75
FALSE	Low	Master Protein	P78310	Coxsackievirus and adenovirus receptor OS=Homo sapiens OX=9606 GN=CXADR PE=1 SV=1	0.85	0.377	18	6	6	6	365	40	7.56	0	6	1	YES
	Checked	Confidence	Sequence	Modifications	Qvality PEP	Qvality q-value	# Protein Groups	# Proteins	# PSMs	Master Protein Accessions	# Missed Cleavages	Theo. MH+ [Da]	Confidence (by Search Engine): Sequest HT	Percolator q-Value (by Search Engine): Sequest HT	Percolator PEP (by Search Engine): Sequest HT	XCorr (by Search Engine): Sequest HT
	FALSE	Low	YEKEVHHDIR		0.82993	0.507673	1	1	1	P78310	1	1325.66	Low	0.1749	0.6375	0.91
	FALSE	Low	SLSITTPEEMIEK	1xOxidation [M10]	0.929845	0.740639	1	1	1	P78310	0	1493.74	Low	0.3902	0.8038	0.75
	FALSE	Low	TPQSPTLPPAK	1xHex(1)HexNAc(1) [S4]	0.970654	0.797576	1	1	1	P78310	0	1501.76	Low	0.5067	0.8751	0.67
	FALSE	Low	SRTSTAR	2xHexNAc [S1; S4]	1	0.950856	1	1	1	P78310	1	1184.58	Low	0.8087	0.9714	0.5
	FALSE	Low	TQYNQVPSEDFERTPQSPTLPPAK	3xHexNAc [T1; S8; S17]; 1xHex(1)HexNAc(1)NeuAc(1) [T19]	1	0.957729	1	1	1	P78310	1	3995.8	Low	0.845	0.9813	0.97
	FALSE	Low	MGAIPVMIPAQSK	2xOxidation [M1; M7]; 1xHexNAc [S12]	1	0.963261	1	1	1	P78310	0	1577.79	Low	0.8564	0.9813	0.72
FALSE	Low	Master Protein	Q13972	Ras-specific guanine nucleotide-releasing factor 1 OS=Homo sapiens OX=9606 GN=RASGRF1 PE=1 SV=2	0.783	0.824	27	23	32	23	1273	145.1	7.44	0	23	1	YES
	Checked	Confidence	Sequence	Modifications	Qvality PEP	Qvality q-value	# Protein Groups	# Proteins	# PSMs	Master Protein Accessions	# Missed Cleavages	Theo. MH+ [Da]	Confidence (by Search Engine): Sequest HT	Percolator q-Value (by Search Engine): Sequest HT	Percolator PEP (by Search Engine): Sequest HT	XCorr (by Search Engine): Sequest HT
	FALSE	Low	QQIEDGEIEIERLK		0.827672	0.501881	1	1	1	Q13972	1	1699.89	Low	0.1711	0.6348	1.43
	FALSE	Low	WKTIIQDYIRSPHADSMR	1xHexNAc [T3]	0.900719	0.630974	1	1	1	Q13972	2	2420.2	Low	0.2906	0.7537	1.52
	FALSE	Low	SALSAASAFAIATAGANEGTPNK	1xHex(1)HexNAc(1)NeuAc(1) [T20]	0.944333	0.758805	1	1	3	Q13972	0	2776.29	Low	0.4188	0.8295	1.63
	FALSE	Low	WLRSLELLFASGQNNK		0.983172	0.811388	1	1	1	Q13972	1	1876.01	Low	0.54	0.8961	0.23
	FALSE	Low	HFNDISNLIASEIIR	1xHexNAc [S6]; 1xHex(1)HexNAc(1) [S11]	0.985844	0.819241	1	1	1	Q13972	0	2310.13	Low	0.5496	0.9007	0.36
	FALSE	Low	TPYIMKTTK	1xHexNAc [T8]	0.987577	0.82508	1	1	1	Q13972	1	1285.67	Low	0.5564	0.9039	0.36
	FALSE	Low	ATLDTSK	1xHexNAc [T2]	0.99735	0.845505	1	1	2	Q13972	0	938.468	Low	0.5981	0.9205	1.1
	FALSE	Low	KFSSPPPLSITK	1xHexNAc [S]; 1xHex(1)HexNAc(1) [T11]	0.997107	0.845505	1	1	2	Q13972	1	1869.96	Low	0.5981	0.9204	0.77
	FALSE	Low	TTKHFNDISNLIASEIIR	1xHex(1)HexNAc(1) [S14]	1	0.924611	1	1	3	Q13972	1	2437.25	Low	0.727	0.9597	0.23
	FALSE	Low	HLIICTRGSGGK	1xCarbamidomethyl [C5]; 1xHexNAc [S9]	1	0.924611	1	1	1	Q13972	1	1501.78	Low	0.7293	0.96	0.67
	FALSE	Low	EESDIDQNQSDDGDTETSPTK	2xHexNAc [T17; T20]	1	0.927136	1	1	1	Q13972	0	2717.09	Low	0.7341	0.9608	0.37
	FALSE	Low	KEGERQCFLFSK	1xCarbamidomethyl [C7]	1	0.940675	1	1	1	Q13972	2	1528.76	Low	0.7653	0.9663	0.42
	FALSE	Low	TPYIMKTTK	1xOxidation [M5]; 1xHexNAc [T7]; 1xHex(1)HexNAc(1)NeuAc(1) [T1]	1	0.940675	1	1	1	Q13972	1	1957.89	Low	0.7653	0.9663	0.52
	FALSE	Low	GRLGSLSLK	1xHexNAc [S7]	1	0.950851	1	1	3	Q13972	1	1133.65	Low	0.8057	0.9708	0.64
	FALSE	Low	GYLSKRSSDNTK	2xHexNAc [S7; S8]	1	0.951347	1	1	1	Q13972	2	1761.85	Low	0.8142	0.9723	0.81
	FALSE	Low	MSLASAGFPPDQR		1	0.951347	1	1	1	Q13972	0	1376.66	Low	0.8166	0.9727	0.43
	FALSE	Low	IQSTQTVAPNDEDSDIKK	1xHex(1)HexNAc(1) [S14]	1	0.952116	1	1	1	Q13972	1	2354.11	Low	0.8246	0.9753	0.82
	FALSE	Low	TLATEHEALMQKYLHLLQIVETEKTVAK	1xHex(1)HexNAc(1)NeuAc(1) [T22]; 1xHex(1)HexNAc(1)NeuAc(2) [T4]	1	0.952116	1	1	1	Q13972	2	4841.31	Low	0.8246	0.9753	0.76
	FALSE	Low	FSKTMNSCKVLQIR	1xCarbamidomethyl [C8]; 1xHexNAc [S7]	1	0.95238	1	1	1	Q13972	2	1914.98	Low	0.8257	0.9772	0.63
	FALSE	Low	NSLDYAKSKLEELSR	2xHexNAc [S2; S8]	1	0.956301	1	1	1	Q13972	2	2159.07	Low	0.8423	0.9812	0.91
	FALSE	Low	VFTTAIVVLDKLITIYKKPISAIPAR	2xHexNAc [T3; S21]	1	0.963261	1	1	1	Q13972	2	3276.91	Low	0.8578	0.9813	0.36
	FALSE	Low	HFNDISNLIASEIIRNEDINARVSAIEK	1xHex(1)HexNAc(1)NeuAc(1) [S6]; 1xHex(1)HexNAc(1) [S11]	1	0.963261	1	1	1	Q13972	2	4203.02	Low	0.8572	0.9813	0.58
	FALSE	Low	EGTREAEMSRSDASLYCDDVDIR	1xCarbamidomethyl [C17]; 1xOxidation [M8]; 1xHexNAc [S14]; 2xHex(1)HexNAc(1) [S9; S11]	1	0.963261	1	1	1	Q13972	2	3624.51	Low	0.8578	0.9813	0.98
	FALSE	Low	ALIDKLQKLVSSEGR	2xHex(1)HexNAc(1) [S11; S12]	1	0.963261	1	1	1	Q13972	2	2387.23	Low	0.8544	0.9813	0.48
FALSE	Low	Master Protein	Q8N158	Glypican-2 OS=Homo sapiens OX=9606 GN=GPC2 PE=2 SV=1	0.94	0.158	11	5	11	5	579	62.8	8	0	5	1	YES
	Checked	Confidence	Sequence	Modifications	Qvality PEP	Qvality q-value	# Protein Groups	# Proteins	# PSMs	Master Protein Accessions	# Missed Cleavages	Theo. MH+ [Da]	Confidence (by Search Engine): Sequest HT	Percolator q-Value (by Search Engine): Sequest HT	Percolator PEP (by Search Engine): Sequest HT	XCorr (by Search Engine): Sequest HT
	FALSE	Low	AFVQGLETGRNVVSEALK	1xHex(1)HexNAc(1) [T/S]	0.990648	0.834633	1	1	7	Q8N158	1	2283.17	Low	0.5693	0.9088	1.91
	FALSE	Low	GGGGSARYNQGRSR		0.994099	0.844221	1	1	1	Q8N158	2	1422.69	Low	0.5846	0.9148	0.9
	FALSE	Low	AATARMK		1	0.943857	1	1	1	Q8N158	1	748.413	Low	0.7732	0.9676	0.62
	FALSE	Low	TLVAARAFVQGLETGR		1	0.944101	1	1	1	Q8N158	1	1688.94	Low	0.7745	0.9679	0.71
	FALSE	Low	LQGPFSFELTAESIGVK	2xHexNAc [S6; S13]	1	0.950851	1	1	1	Q8N158	0	2229.12	Low	0.7884	0.9692	1.27
FALSE	Low	Master Protein	Q13976	cGMP-dependent protein kinase 1 OS=Homo sapiens OX=9606 GN=PRKG1 PE=1 SV=3	0.831	0.495	26	14	18	14	671	76.3	6.04	0	14	1	YES
	Checked	Confidence	Sequence	Modifications	Qvality PEP	Qvality q-value	# Protein Groups	# Proteins	# PSMs	Master Protein Accessions	# Missed Cleavages	Theo. MH+ [Da]	Confidence (by Search Engine): Sequest HT	Percolator q-Value (by Search Engine): Sequest HT	Percolator PEP (by Search Engine): Sequest HT	XCorr (by Search Engine): Sequest HT
	FALSE	Low	SEESKTFAMKILK	1xOxidation [M9]; 1xHexNAc [S1]	0.920759	0.71874	1	1	1	Q13976	2	1730.89	Low	0.3583	0.7884	1.53
	FALSE	Low	QIMQGAHSDFIVR		0.930307	0.740639	1	1	1	Q13976	0	1501.76	Low	0.3905	0.8047	0.77
	FALSE	Low	GDTFFIISKGTVNVTR	2xHexNAc [T3; S8]	0.973673	0.798072	1	1	1	Q13976	1	2161.1	Low	0.5126	0.8798	1.39
	FALSE	Low	MSELEEDFAKILMLKEER		0.980726	0.810897	1	1	1	Q13976	2	2211.1	Low	0.5321	0.892	1.17
	FALSE	Low	TLVNVKLWAIDRQCFQTIMMR	1xCarbamidomethyl [C14]; 1xHexNAc [T1]; 1xHex(1)HexNAc(1) [T17]	0.99971	0.848231	1	1	1	Q13976	2	3191.58	Low	0.6075	0.9249	0.45
	FALSE	Low	IAKNAANLIK		1	0.851325	1	1	1	Q13976	1	1055.66	Low	0.6117	0.9267	1.31
	FALSE	Low	ILMLKEER	1xOxidation [M3]	1	0.880619	1	1	1	Q13976	1	1047.59	Low	0.6683	0.9446	0.46
	FALSE	Low	QCFQTIMMR	1xCarbamidomethyl [C2]	1	0.880619	1	1	1	Q13976	0	1214.55	Low	0.6683	0.9441	0.56
	FALSE	Low	VEVTKEGVKLCTMGPGK	1xCarbamidomethyl [C11]; 1xOxidation [M13]	1	0.896513	1	1	2	Q13976	2	1848.96	Low	0.6875	0.9502	0.73
	FALSE	Low	QAFRKFTK		1	0.927337	1	1	3	Q13976	2	1025.59	Low	0.7446	0.9636	0.33
	FALSE	Low	TFAMKILK		1	0.95238	1	1	2	Q13976	1	951.57	Low	0.8249	0.9768	0.07
	FALSE	Low	EDSPSEDPVFLRTLGK	2xHexNAc [S3; S5]; 1xHex(1)HexNAc(1)NeuAc(1) [T13]	1	0.956301	1	1	1	Q13976	1	2852.28	Low	0.8329	0.9788	0.74
	FALSE	Low	TANVIAAEAVTCLVIDRDSFKHLIGGLDDVSNK	1xCarbamidomethyl [C12]; 2xHexNAc [S19; S31]; 2xHex(1)HexNAc(1) [T1; T11]	1	0.956301	1	1	1	Q13976	2	4678.26	Low	0.8356	0.9795	1.47
	FALSE	Low	LYRTFKDSK	1xHex(1)HexNAc(1) [S8]	1	0.963261	1	1	1	Q13976	2	1522.76	Low	0.858	0.9813	0.16
FALSE	Low	Master Protein	Q96P48	Arf-GAP with Rho-GAP domain, ANK repeat and PH domain-containing protein 1 OS=Homo sapiens OX=9606 GN=ARAP1 PE=1 SV=3	0.837	0.548	19	21	33	21	1450	162.1	6.23	0	21	1	YES
	Checked	Confidence	Sequence	Modifications	Qvality PEP	Qvality q-value	# Protein Groups	# Proteins	# PSMs	Master Protein Accessions	# Missed Cleavages	Theo. MH+ [Da]	Confidence (by Search Engine): Sequest HT	Percolator q-Value (by Search Engine): Sequest HT	Percolator PEP (by Search Engine): Sequest HT	XCorr (by Search Engine): Sequest HT
	FALSE	Low	LLESLRQDARSVHLK		0.912109	0.676426	1	1	1	Q96P48	2	1765.01	Low	0.3245	0.7728	0.29
	FALSE	Low	TASAGKLLQDRR		0.98287	0.811388	1	1	1	Q96P48	2	1315.74	Low	0.5394	0.8959	0.65
	FALSE	Low	VPASMTAEELTLEILDRR	1xOxidation [M5]; 2xHexNAc [S4; T6]	0.991462	0.834633	1	1	2	Q96P48	1	2466.23	Low	0.5731	0.9105	0.24
	FALSE	Low	VPASMTAEELTLEILDR	1xOxidation [M5]; 2xHexNAc [T6; T11]	0.991192	0.834633	1	1	4	Q96P48	0	2310.13	Low	0.5714	0.9099	0.48
	FALSE	Low	LDSMKPLEK	1xHexNAc [S3]	0.99735	0.845505	1	1	1	Q96P48	0	1263.65	Low	0.5981	0.9205	0.48
	FALSE	Low	AESDVERK	1xHexNAc [S3]	1	0.880619	1	1	1	Q96P48	1	1136.54	Low	0.6663	0.9434	0.71
	FALSE	Low	RSVAAFTADPLSLLRNV	1xHex(1)HexNAc(1)NeuAc(1) [S12]	1	0.898332	1	1	2	Q96P48	2	2486.25	Low	0.6907	0.9508	1.09
	FALSE	Low	VLPILHGLGTDSHLVVK	1xHexNAc [S12]	1	0.901133	1	1	1	Q96P48	0	2001.14	Low	0.6932	0.9514	0.47
	FALSE	Low	KHQAMEAMLLYLASRVGDTK	1xHexNAc [S14]	1	0.923105	1	1	2	Q96P48	2	2465.25	Low	0.7264	0.9593	0.34
	FALSE	Low	AGSLELRGFKNK		1	0.927136	1	1	6	Q96P48	2	1319.74	Low	0.7341	0.9608	0.86
	FALSE	Low	LMDMGMLLPGHRRR	3xOxidation [M2; M4; M6]	1	0.936792	1	1	1	Q96P48	2	1730.86	Low	0.7579	0.9656	1.12
	FALSE	Low	LDSMKPLEKHYSVVLPTVSHSGFLYK	1xOxidation [M4]; 1xHexNAc [T17]; 2xHex(1)HexNAc(1) [S3; S12]	1	0.940675	1	1	1	Q96P48	1	3924.91	Low	0.7651	0.9663	1.12
	FALSE	Low	LTWLEASEIEDEEEKVSR	1xHexNAc [S7]; 1xHex(1)HexNAc(1) [S17]	1	0.940675	1	1	1	Q96P48	1	2731.26	Low	0.768	0.9667	1.65
	FALSE	Low	HYSVVLPTVSHSGFLYKTASAGK	1xHexNAc [S10]	1	0.950851	1	1	1	Q96P48	1	2652.37	Low	0.7835	0.9685	1.32
	FALSE	Low	CHLEAKYREGK	1xCarbamidomethyl [C1]	1	0.950856	1	1	1	Q96P48	2	1390.69	Low	0.8073	0.9711	0.83
	FALSE	Low	SLLGLGLPSGGFHDRYFILNSSCLR	1xCarbamidomethyl [C23]; 1xHexNAc [S21]; 1xHex(1)HexNAc(1) [S22]	1	0.951347	1	1	1	Q96P48	1	3347.65	Low	0.8139	0.9722	1.7
	FALSE	Low	SVAAFTADPLSLLRNV	2xHexNAc [T6; S11]; 1xHex(1)HexNAc(1)NeuAc(1) [S1]	1	0.951347	1	1	1	Q96P48	1	2736.31	Low	0.8156	0.9725	1.03
	FALSE	Low	NLEEYHLGIGITFIDMSVGNVK	1xOxidation [M16]	1	0.951347	1	1	2	Q96P48	0	2465.24	Low	0.8194	0.9737	0.24
	FALSE	Low	VMTKKEEPPPSR		1	0.952116	1	1	1	Q96P48	2	1398.74	Low	0.8216	0.9745	0.41
	FALSE	Low	RTLYIQGER	1xHexNAc [T2]	1	0.95238	1	1	1	Q96P48	1	1338.7	Low	0.8249	0.9767	1.05
	FALSE	Low	RCAGEHRGLGAGVSK	1xCarbamidomethyl [C2]	1	0.956301	1	1	1	Q96P48	2	1554.79	Low	0.8367	0.9797	0.78
FALSE	Low	Master Protein	Q6F5E8	Capping protein, Arp2/3 and myosin-I linker protein 2 OS=Homo sapiens OX=9606 GN=CARMIL2 PE=1 SV=2	0.843	0.574	17	18	33	18	1435	154.6	6.76	0	18	1	YES
	Checked	Confidence	Sequence	Modifications	Qvality PEP	Qvality q-value	# Protein Groups	# Proteins	# PSMs	Master Protein Accessions	# Missed Cleavages	Theo. MH+ [Da]	Confidence (by Search Engine): Sequest HT	Percolator q-Value (by Search Engine): Sequest HT	Percolator PEP (by Search Engine): Sequest HT	XCorr (by Search Engine): Sequest HT
	FALSE	Low	DGEIKKAGSDGDIMDSSTEAPPISIK	1xOxidation [M14]	0.876899	0.609203	1	1	1	Q6F5E8	2	2677.29	Low	0.2522	0.7141	1.15
	FALSE	Low	KAGSDGDIMDSSTEAPPISIK	1xHexNAc [S4]	0.973342	0.798072	1	1	1	Q6F5E8	1	2322.1	Low	0.5126	0.8792	1.44
	FALSE	Low	GGLGPPAGVANSLPPQLFAAVSRGCCTSLTHLDASR	2xCarbamidomethyl [C25; C26]; 1xHexNAc [S]; 1xHex(1)HexNAc(1) [T/S]	1	0.848701	1	1	2	Q6F5E8	1	4203.03	Low	0.6078	0.9255	0.42
	FALSE	Low	GETELAPSFEQR	1xHexNAc [T3]; 1xHex(1)HexNAc(1) [S8]	1	0.865236	1	1	1	Q6F5E8	0	1931.86	Low	0.6381	0.9342	0.48
	FALSE	Low	GETELAPSFEQRVQVMLQRIGVSR	1xOxidation [M16]	1	0.869314	1	1	1	Q6F5E8	2	2746.43	Low	0.6485	0.9394	1.13
	FALSE	Low	ALATNPNLTALDISGNAMGDAGAKLLAKALR	1xHexNAc [T9]; 1xHex(1)HexNAc(1)NeuAc(2) [S/T]	1	0.880619	1	1	2	Q6F5E8	2	4202.06	Low	0.6683	0.945	0.25
	FALSE	Low	NVFSRTKSR	2xHexNAc [S4; S8]	1	0.880619	1	1	3	Q6F5E8	2	1500.77	Low	0.6632	0.943	0.94
	FALSE	Low	GCCTSLTHLDASR	2xCarbamidomethyl [C2; C3]; 2xHex(1)HexNAc(1) [S/T]	1	0.88666	1	1	6	Q6F5E8	0	2207.92	Low	0.6748	0.9472	0.4
	FALSE	Low	VFPRSTLGK	1xHex(1)HexNAc(1) [S5]	1	0.907827	1	1	1	Q6F5E8	1	1369.72	Low	0.7074	0.9561	1.15
	FALSE	Low	KAGSDGDIMDSSTEAPPISIK	1xOxidation [M9]; 1xHexNAc [S19]	1	0.918285	1	1	1	Q6F5E8	1	2338.1	Low	0.7186	0.9578	0.27
	FALSE	Low	RLAQALAGHSSSGLR	1xHexNAc [S12]; 1xHex(1)HexNAc(1)NeuAc(1) [S10]	1	0.926218	1	1	1	Q6F5E8	1	2383.15	Low	0.7295	0.96	1.33
	FALSE	Low	TLGQQLNAELR		1	0.927136	1	1	2	Q6F5E8	0	1242.68	Low	0.7354	0.961	1
	FALSE	Low	VFPRSTLGKLFR	1xHexNAc [S5]	1	0.944101	1	1	1	Q6F5E8	2	1623.92	Low	0.7742	0.9677	0.51
	FALSE	Low	TRKTTFGDLLRPPTRPSR		1	0.950851	1	1	3	Q6F5E8	2	2099.18	Low	0.7957	0.9698	0.78
	FALSE	Low	LEGLLRQVGEVCR	1xCarbamidomethyl [C12]	1	0.950851	1	1	2	Q6F5E8	1	1528.83	Low	0.7996	0.9702	0.87
	FALSE	Low	TDLETSPGAAPRTRK	2xHex(1)HexNAc(1) [T1; T5]	1	0.951347	1	1	1	Q6F5E8	2	2330.11	Low	0.8176	0.9733	0.86
	FALSE	Low	TRKTTFGDLLRPPTRPSR	1xHex(1)HexNAc(1)NeuAc(2) [T1]	1	0.952116	1	1	1	Q6F5E8	2	3046.51	Low	0.8249	0.9756	1.1
	FALSE	Low	SPPSPATDQR	2xHexNAc [S4; T7]; 1xHex(1)HexNAc(1) [S1]	1	0.952116	1	1	1	Q6F5E8	0	1826.8	Low	0.8246	0.9753	0.61
	FALSE	Low	CPGALRRLSLAQTGLTPR	1xCarbamidomethyl [C1]; 2xHexNAc [T13; T16]; 1xHex(1)HexNAc(1) [S9]	1	0.962338	1	1	1	Q6F5E8	2	2738.39	Low	0.8513	0.9813	1.27
	FALSE	Low	SRSLRHVALGR	1xHex(1)HexNAc(1) [S3]	1	0.963261	1	1	1	Q6F5E8	2	1616.87	Low	0.8593	0.9813	0.74
FALSE	Low	Master Protein	Q9BXS9	Solute carrier family 26 member 6 OS=Homo sapiens OX=9606 GN=SLC26A6 PE=1 SV=1	0.842	0.45	21	8	12	8	759	82.9	8.37	0	8	1	YES
	Checked	Confidence	Sequence	Modifications	Qvality PEP	Qvality q-value	# Protein Groups	# Proteins	# PSMs	Master Protein Accessions	# Missed Cleavages	Theo. MH+ [Da]	Confidence (by Search Engine): Sequest HT	Percolator q-Value (by Search Engine): Sequest HT	Percolator PEP (by Search Engine): Sequest HT	XCorr (by Search Engine): Sequest HT
	FALSE	Low	HLFASVHDAVTFALQHPRPVPDSPVSVTR	1xHex(1)HexNAc(1) [T11]	0.871152	0.587909	1	1	1	Q9BXS9	0	3545.8	Low	0.2381	0.7043	0.71
	FALSE	Low	SSATVYFANAEFYSDALK	1xHexNAc [S14]	0.898462	0.630334	1	1	2	Q9BXS9	0	2187.01	Low	0.29	0.7503	1.21
	FALSE	Low	SSATVYFANAEFYSDALK	1xHex(1)HexNAc(1) [S2]	0.985551	0.815241	1	1	1	Q9BXS9	0	2349.07	Low	0.5484	0.9005	1.09
	FALSE	Low	DYHMERPLLNQEHLEELGRWGSAPR	1xHex(1)HexNAc(1) [S22]	0.997107	0.845505	1	1	1	Q9BXS9	1	3398.61	Low	0.5981	0.9202	0.47
	FALSE	Low	GASVSINVNTSLEDMRSNNVEDCKMMQVSSGDK	1xCarbamidomethyl [C23]; 1xOxidation [M15]; 2xHexNAc [T10; S30]	1	0.919113	1	1	1	Q9BXS9	2	4024.77	Low	0.7201	0.9586	0.9
	FALSE	Low	GMLRQLSDMRSLWK	1xOxidation [M9]; 1xHex(1)HexNAc(1) [S7]	1	0.927136	1	1	1	Q9BXS9	2	2102.03	Low	0.7414	0.9628	0.25
	FALSE	Low	DVAEYSEAK	1xHexNAc [S6]	1	0.93833	1	1	1	Q9BXS9	0	1214.54	Low	0.7596	0.9659	0.46
	FALSE	Low	VFRSSATVYFANAEFYSDALKQR	1xHexNAc [T7]; 3xHex(1)HexNAc(1) [S4; S5; S17]	1	0.950851	1	1	1	Q9BXS9	2	3968.81	Low	0.7851	0.9686	0.76
	FALSE	Low	HLFASVHDAVTFALQHPRPVPDSPVSVTR	2xHexNAc [T11; T28]; 1xHex(1)HexNAc(1) [S26]	1	0.951347	1	1	1	Q9BXS9	0	3951.96	Low	0.8185	0.9734	0.95
	FALSE	Low	MGLADASGPRDTQALLSATQAMDLRR	1xHexNAc [S7]; 1xHex(1)HexNAc(1)NeuAc(1) [T19]; 1xHex(1)HexNAc(1) [S17]	1	0.963261	1	1	1	Q9BXS9	2	3969.82	Low	0.8575	0.9813	0.52
	FALSE	Low	DYHMERPLLNQEHLEELGRWGSAPR	1xOxidation [M4]; 1xHex(1)HexNAc(1)NeuAc(2) [S22]	1	0.963261	1	1	1	Q9BXS9	1	3996.79	Low	0.8578	0.9813	0.71
FALSE	Low	Master Protein	Q9UPZ6	Thrombospondin type-1 domain-containing protein 7A OS=Homo sapiens OX=9606 GN=THSD7A PE=1 SV=4	0.839	0.304	10	12	15	12	1657	185.2	7.43	0	12	1	YES
	Checked	Confidence	Sequence	Modifications	Qvality PEP	Qvality q-value	# Protein Groups	# Proteins	# PSMs	Master Protein Accessions	# Missed Cleavages	Theo. MH+ [Da]	Confidence (by Search Engine): Sequest HT	Percolator q-Value (by Search Engine): Sequest HT	Percolator PEP (by Search Engine): Sequest HT	XCorr (by Search Engine): Sequest HT
	FALSE	Low	TGPWGRCMGDECGPGGIQTR	2xCarbamidomethyl [C7; C12]; 1xOxidation [M8]	0.917764	0.70027	1	1	1	Q9UPZ6	1	2207.94	Low	0.3475	0.7834	0.48
	FALSE	Low	GDVKTSR	1xHexNAc [S6]; 1xHex(1)HexNAc(1)NeuAc(1) [T5]	0.973673	0.798072	1	1	1	Q9UPZ6	1	1621.72	Low	0.5129	0.8799	1.23
	FALSE	Low	WMASAWKGSSRTVWCQR	1xCarbamidomethyl [C15]; 1xHexNAc [S9]	1	0.880619	1	1	2	Q9UPZ6	2	2300.07	Low	0.6674	0.9438	1.06
	FALSE	Low	EASKPMDLK		1	0.885067	1	1	2	Q9UPZ6	0	1018.52	Low	0.6733	0.9468	0.78
	FALSE	Low	CQLVPWSVQQDSPGAQEGCGPGRQAR	2xCarbamidomethyl [C1; C19]; 1xHex(1)HexNAc(1) [S7]	1	0.940675	1	1	1	Q9UPZ6	1	3233.46	Low	0.7625	0.9661	1.04
	FALSE	Low	WMASAWKGSSR	1xOxidation [M2]	1	0.944101	1	1	1	Q9UPZ6	1	1282.6	Low	0.7742	0.9677	1.02
	FALSE	Low	VTFVNMRENCGEGVQTRK	1xCarbamidomethyl [C10]; 1xOxidation [M6]; 1xHexNAc [T16]	1	0.950851	1	1	1	Q9UPZ6	2	2344.1	Low	0.8043	0.9705	0.9
	FALSE	Low	RWASGSRGAAGPR		1	0.951347	1	1	1	Q9UPZ6	2	1328.69	Low	0.8187	0.9735	1.11
	FALSE	Low	TTEWTECR	1xCarbamidomethyl [C7]; 1xHexNAc [T1]; 1xHex(1)HexNAc(1)NeuAc(2) [T2]	1	0.952116	1	1	1	Q9UPZ6	0	2232.86	Low	0.8249	0.9761	0.12
	FALSE	Low	DRSKGVK	1xHex(1)HexNAc(1) [S3]	1	0.952116	1	1	1	Q9UPZ6	2	1154.59	Low	0.8246	0.9751	0.76
	FALSE	Low	HRVIIQLPANGGRDCTDPLYEEK	1xCarbamidomethyl [C15]	1	0.956005	1	1	1	Q9UPZ6	2	2681.35	Low	0.8297	0.9777	1.06
	FALSE	Low	SLEKPLECIKGEEGIQVR	1xCarbamidomethyl [C8]; 1xHexNAc [S1]	1	0.958343	1	1	2	Q9UPZ6	1	2288.18	Low	0.8459	0.9813	0.96
FALSE	Low	Master Protein	O75077	Disintegrin and metalloproteinase domain-containing protein 23 OS=Homo sapiens OX=9606 GN=ADAM23 PE=1 SV=1	0.854	0.38	17	9	14	9	832	91.9	7.64	0	9	1	NO
	Checked	Confidence	Sequence	Modifications	Qvality PEP	Qvality q-value	# Protein Groups	# Proteins	# PSMs	Master Protein Accessions	# Missed Cleavages	Theo. MH+ [Da]	Confidence (by Search Engine): Sequest HT	Percolator q-Value (by Search Engine): Sequest HT	Percolator PEP (by Search Engine): Sequest HT	XCorr (by Search Engine): Sequest HT
	FALSE	Low	KCLQIQALNMSSCPLDSK	2xCarbamidomethyl [C2; C13]	0.905149	0.637142	1	1	1	O75077	1	2093.02	Low	0.301	0.7613	1.31
	FALSE	Low	SSHAHTNNFAK	1xHex(1)HexNAc(1)NeuAc(1) [S1]; 1xHex(1)HexNAc(1) [S2]	0.963306	0.788152	1	1	1	O75077	0	2234.93	Low	0.4801	0.862	0.23
	FALSE	Low	HQQKHNKAVHLAQASFQIEAFGSK		0.982567	0.811388	1	1	1	O75077	2	2704.41	Low	0.5385	0.8954	0.7
	FALSE	Low	SSHAHTNNFAKSVVNLVDSIYKEQLNTR	1xHex(1)HexNAc(1) [S/T]	0.996617	0.845505	1	1	6	O75077	2	3537.75	Low	0.5964	0.9192	0.65
	FALSE	Low	MKPPGSSSR	1xHexNAc [S8]	1	0.916975	1	1	1	O75077	0	1149.56	Low	0.7181	0.9576	0.11
	FALSE	Low	TLAGQYSK	1xHex(1)HexNAc(1) [S7]	1	0.950851	1	1	1	O75077	0	1232.59	Low	0.7957	0.9698	0.48
	FALSE	Low	NLTMERGDQWPFLSELQWLKR	1xOxidation [M4]	1	0.950851	1	1	1	O75077	2	2663.34	Low	0.7938	0.9696	1.31
	FALSE	Low	MKPPGSSSRQPPLAGCSLAGASCGPQR	2xCarbamidomethyl [C16; C23]; 1xOxidation [M1]; 1xHexNAc [S6]; 1xHex(1)HexNAc(1)NeuAc(1) [S8]; 1xHex(1)HexNAc(1) [S7]	1	0.950851	1	1	1	O75077	1	3994.76	Low	0.7851	0.9686	0.66
	FALSE	Low	VTFHYKRSSLSYFGGVCSR	1xCarbamidomethyl [C17]; 2xHexNAc [S9; S11]; 1xHex(1)HexNAc(1)NeuAc(2) [S18]; 1xHex(1)HexNAc(1) [S8]	1	0.951347	1	1	1	O75077	2	3969.72	Low	0.8194	0.9736	0.91
FALSE	Low	Master Protein	Q9UM54	Unconventional myosin-VI OS=Homo sapiens OX=9606 GN=MYO6 PE=1 SV=4	0.825	0.785	20	24	33	24	1294	149.6	8.53	0	24	1	YES
	Checked	Confidence	Sequence	Modifications	Qvality PEP	Qvality q-value	# Protein Groups	# Proteins	# PSMs	Master Protein Accessions	# Missed Cleavages	Theo. MH+ [Da]	Confidence (by Search Engine): Sequest HT	Percolator q-Value (by Search Engine): Sequest HT	Percolator PEP (by Search Engine): Sequest HT	XCorr (by Search Engine): Sequest HT
	FALSE	Low	DMKVLK	1xOxidation [M2]	0.873724	0.60083	1	1	1	Q9UM54	1	749.423	Low	0.2442	0.7088	1.21
	FALSE	Low	TIRMWLCKR	1xCarbamidomethyl [C7]	0.934846	0.742918	1	1	3	Q9UM54	2	1263.68	Low	0.3957	0.8123	0.9
	FALSE	Low	VSLTTR	1xHexNAc [S2]	0.938807	0.742918	1	1	1	Q9UM54	0	879.478	Low	0.4024	0.8192	0.93
	FALSE	Low	RVNHWLTCSR	1xCarbamidomethyl [C8]; 1xHexNAc [S9]	0.936179	0.742918	1	1	1	Q9UM54	1	1531.74	Low	0.4012	0.8148	0.42
	FALSE	Low	RNTETEQRAPK	1xHexNAc [T3]	0.985844	0.819241	1	1	1	Q9UM54	2	1532.77	Low	0.5502	0.9008	0.25
	FALSE	Low	EIEMNRQQR	1xOxidation [M4]	1	0.86188	1	1	1	Q9UM54	1	1219.58	Low	0.6309	0.9319	1.42
	FALSE	Low	SLDSYPVSK	1xHexNAc [S1]; 1xHex(1)HexNAc(1)NeuAc(1) [S8]	1	0.865236	1	1	1	Q9UM54	0	1854.81	Low	0.6429	0.9361	1.08
	FALSE	Low	ALGLNENDYKFGLTK	1xHex(1)HexNAc(1)NeuAc(1) [T14]	1	0.887585	1	1	1	Q9UM54	1	2339.1	Low	0.6748	0.9476	0.67
	FALSE	Low	EYDALVKSSEELLSALQKK	2xHexNAc [S8; S9]	1	0.904677	1	1	2	Q9UM54	2	2557.31	Low	0.7006	0.953	0.23
	FALSE	Low	MSQSIIVSGESGAGKTENTKFVLR	1xOxidation [M1]; 2xHexNAc [S8; S11]	1	0.918916	1	1	1	Q9UM54	2	2961.47	Low	0.7197	0.9584	1.31
	FALSE	Low	TIRMWLCK	1xCarbamidomethyl [C7]	1	0.934472	1	1	1	Q9UM54	1	1107.58	Low	0.7552	0.9651	0.91
	FALSE	Low	MSQSIIVSGESGAGKTENTKFVLR	1xOxidation [M1]	1	0.944101	1	1	1	Q9UM54	2	2555.31	Low	0.7745	0.9678	0.76
	FALSE	Low	IDGLVKVGTLK	1xHexNAc [T9]	1	0.944101	1	1	1	Q9UM54	1	1345.79	Low	0.7745	0.9679	0.53
	FALSE	Low	REDDEKR		1	0.950851	1	1	1	Q9UM54	2	947.454	Low	0.7964	0.9699	0.62
	FALSE	Low	VSLTTRVMLTTAGGTKGTVIK	1xOxidation [M8]; 1xHexNAc [S/T]; 1xHex(1)HexNAc(1) [T]	1	0.950851	1	1	2	Q9UM54	2	2718.43	Low	0.786	0.9686	1.46
	FALSE	Low	SPEYLKAGSMKDPLLDDHGDFIR	1xHexNAc [S1]	1	0.950856	1	1	1	Q9UM54	2	2807.36	Low	0.8074	0.9711	1.06
	FALSE	Low	DVEDNCSLMYLNEATLLHNIKVR	1xCarbamidomethyl [C6]; 1xOxidation [M9]; 1xHexNAc [T15]; 1xHex(1)HexNAc(1) [S7]	1	0.951347	1	1	1	Q9UM54	1	3331.56	Low	0.8176	0.9732	1.82
	FALSE	Low	NDGTRPKMTPEQMAK	1xOxidation [M13]	1	0.951347	1	1	1	Q9UM54	1	1719.82	Low	0.8173	0.9731	0.4
	FALSE	Low	EMSEFLSRGPAVLATKAAAGTK	1xHexNAc [T15]	1	0.952116	1	1	2	Q9UM54	2	2438.26	Low	0.8249	0.9759	0.47
	FALSE	Low	KQQEEEAER		1	0.956005	1	1	1	Q9UM54	1	1146.54	Low	0.8306	0.978	0.66
	FALSE	Low	VSLTTRVMLTTAGGTKGTVIK	1xHex(1)HexNAc(1)NeuAc(1) [T18]	1	0.956301	1	1	1	Q9UM54	2	2790.45	Low	0.8311	0.9783	1.18
	FALSE	Low	ETDKQILQNRK		1	0.962338	1	1	2	Q9UM54	2	1372.75	Low	0.855	0.9813	0.58
	FALSE	Low	VMLTTAGGTKGTVIKVPLK	1xOxidation [M2]; 1xHexNAc [T4]; 1xHex(1)HexNAc(1)NeuAc(1) [T12]; 1xHex(1)HexNAc(1) [T5]	1	0.962508	1	1	1	Q9UM54	2	3154.58	Low	0.8522	0.9813	0.71
	FALSE	Low	VSLTTRVMLTTAGGTKGTVIK	1xOxidation [M8]; 1xHex(1)HexNAc(1) [T18]	1	0.963261	1	1	1	Q9UM54	2	2515.35	Low	0.8544	0.9813	0.53
	FALSE	Low	VLKMSQSIIVSGESGAGKTENTK	1xHex(1)HexNAc(1)NeuAc(1) [S14]; 1xHex(1)HexNAc(1)NeuAc(2) [S7]	1	0.963261	1	1	1	Q9UM54	2	3967.79	Low	0.8578	0.9813	2.17
	FALSE	Low	SLDSYPVSKNDGTRPK	1xHexNAc [T13]; 1xHex(1)HexNAc(1)NeuAc(1) [S8]; 2xHex(1)HexNAc(1) [S1; S4]	1	0.963261	1	1	1	Q9UM54	1	3353.46	Low	0.8593	0.9813	0.31
	FALSE	Low	MTPEQMAKEMSEFLSRGPAVLATK	2xOxidation [M1; M6]; 1xHex(1)HexNAc(1)NeuAc(2) [S11]; 1xHex(1)HexNAc(1) [S15]	1	0.963261	1	1	1	Q9UM54	2	3996.76	Low	0.857	0.9813	1.04
FALSE	Low	Master Protein	P22681	E3 ubiquitin-protein ligase CBL OS=Homo sapiens OX=9606 GN=CBL PE=1 SV=2	0.931	0.171	11	5	16	5	906	99.6	6.54	0	5	1	YES
	Checked	Confidence	Sequence	Modifications	Qvality PEP	Qvality q-value	# Protein Groups	# Proteins	# PSMs	Master Protein Accessions	# Missed Cleavages	Theo. MH+ [Da]	Confidence (by Search Engine): Sequest HT	Percolator q-Value (by Search Engine): Sequest HT	Percolator PEP (by Search Engine): Sequest HT	XCorr (by Search Engine): Sequest HT
	FALSE	Low	SSGAGGGSGSGGSGSGGLIGLMK		0.952801	0.773865	1	1	1	P22681	0	1837.87	Low	0.4431	0.8438	1.1
	FALSE	Low	SFRQALHEVHPISSGLEAMALK	1xOxidation [M19]	0.976937	0.803198	1	1	12	P22681	1	2437.27	Low	0.522	0.8858	0.76
	FALSE	Low	AASGSLHKDKPLPVPPTLR	3xHexNAc [S3; S5; T17]	1	0.898332	1	1	1	P22681	1	2593.37	Low	0.6893	0.9506	0.33
	FALSE	Low	VCVPSSASALGTASKAASGSLHKDKPLPVPPTLR	1xCarbamidomethyl [C2]; 1xHex(1)HexNAc(1)NeuAc(1) [S18]	1	0.940675	1	1	1	P22681	2	4056.07	Low	0.7662	0.9665	1
	FALSE	Low	RNLTKLSLIFSHMLAELK	1xOxidation [M13]	1	0.958631	1	1	1	P22681	2	2130.21	Low	0.8463	0.9813	0.38
FALSE	Low	Master Protein	P25705	ATP synthase subunit alpha, mitochondrial OS=Homo sapiens OX=9606 GN=ATP5F1A PE=1 SV=1	0.523	1.625	35	15	23	15	553	59.7	9.13	0	15	1	YES
	Checked	Confidence	Sequence	Modifications	Qvality PEP	Qvality q-value	# Protein Groups	# Proteins	# PSMs	Master Protein Accessions	# Missed Cleavages	Theo. MH+ [Da]	Confidence (by Search Engine): Sequest HT	Percolator q-Value (by Search Engine): Sequest HT	Percolator PEP (by Search Engine): Sequest HT	XCorr (by Search Engine): Sequest HT
	FALSE	Medium	ELIIGDR		0.399289	0.0229597	1	1	1	P25705	0	815.462	High	0.00401	0.158	0.88
	FALSE	Low	EAYPGDVFYLHSR		0.779451	0.43194	1	1	1	P25705	0	1553.74	Low	0.1242	0.5612	0.96
	FALSE	Low	TSIAIDTIINQK	1xHex(1)HexNAc(1)NeuAc(1) [S/T]; 1xHex(1)HexNAc(1) [T/S]	0.850956	0.54854	1	1	8	P25705	0	2338.1	Low	0.2027	0.6709	0.93
	FALSE	Low	NALGSSFIAARNFHASNTHLQKTGTAEMSSILEER	2xHexNAc [S29; S30]	0.859903	0.561622	1	1	1	P25705	2	4195.04	Low	0.2189	0.6864	0.47
	FALSE	Low	FENAFLSHVVSQHQALLGTIRADGK	2xHexNAc [S11; T19]	0.971669	0.798072	1	1	1	P25705	1	3144.6	Low	0.5088	0.8764	1.42
	FALSE	Low	ILGADTSVDLEETGRVLSIGDGIAR		1	0.865236	1	1	1	P25705	1	2557.35	Low	0.6378	0.9341	0.83
	FALSE	Low	QMSLLLR	1xOxidation [M2]	1	0.927136	1	1	1	P25705	0	876.497	Low	0.7405	0.9622	1.12
	FALSE	Low	FNDGSDEKKK		1	0.927337	1	1	1	P25705	2	1167.56	Low	0.7455	0.9637	1.4
	FALSE	Low	AMKQVAGTMK	1xOxidation [M2]	1	0.950856	1	1	1	P25705	1	1080.55	Low	0.8121	0.9719	0.49
	FALSE	Low	VVDALGNAIDGK		1	0.950856	1	1	1	P25705	0	1171.63	Low	0.8121	0.9719	1.06
	FALSE	Low	AVDSLVPIGRGQRELIIGDR		1	0.951347	1	1	1	P25705	2	2164.22	Low	0.8168	0.9727	0.09
	FALSE	Low	MLSVRVAAAVVRALPR	1xAcetyl [N-Term]	1	0.962273	1	1	2	P25705	2	1751.05	Low	0.8575	0.9813	0.32
	FALSE	Low	MLSVRVAAAVVR		1	0.963261	1	1	1	P25705	1	1271.76	Low	0.8567	0.9813	0.23
	FALSE	Low	FNDGSDEKK	1xHexNAc [S5]	1	0.963261	1	1	1	P25705	1	1242.55	Low	0.8578	0.9813	0.28
	FALSE	Low	ISEQSDAK	1xHex(1)HexNAc(1) [S5]	1	0.963452	1	1	1	P25705	0	1242.56	Low	0.8598	0.9813	0.28
FALSE	Low	Master Protein	Q93052	Lipoma-preferred partner OS=Homo sapiens OX=9606 GN=LPP PE=1 SV=1	0.851	0.393	11	5	11	5	612	65.7	7.37	1.86	5	1	YES
	Checked	Confidence	Sequence	Modifications	Qvality PEP	Qvality q-value	# Protein Groups	# Proteins	# PSMs	Master Protein Accessions	# Missed Cleavages	Theo. MH+ [Da]	Confidence (by Search Engine): Sequest HT	Percolator q-Value (by Search Engine): Sequest HT	Percolator PEP (by Search Engine): Sequest HT	XCorr (by Search Engine): Sequest HT
	FALSE	Low	MSHPSWLPPKSTGEPLGHVPAR	1xAcetyl [N-Term]; 1xHex(1)HexNAc(1) [T12]	0.886762	0.630334	1	1	1	Q93052	1	2788.36	Low	0.2702	0.7308	1.46
	FALSE	Low	MVIPNQPPLTATK	1xHex(1)HexNAc(1) [T12]	0.922721	0.726431	1	1	3	Q93052	0	1774.91	Low	0.3653	0.7916	1.86
	FALSE	Low	MSHPSWLPPKSTGEPLGHVPAR	1xAcetyl [N-Term]; 2xHexNAc [S11; T12]	0.974004	0.798072	1	1	1	Q93052	1	2829.39	Low	0.5136	0.8804	0.52
	FALSE	Low	ILRATGK		0.992795	0.838288	1	1	1	Q93052	1	758.488	Low	0.5784	0.9126	0.72
	FALSE	Low	CSVCKEPIMPAPGQEETVR	2xCarbamidomethyl [C1; C4]; 1xOxidation [M9]; 1xHexNAc [S2]	0.997107	0.845505	1	1	3	Q93052	1	2407.09	Low	0.5981	0.9202	0.86
	FALSE	Low	TCNSAR	1xCarbamidomethyl [C2]; 1xHex(1)HexNAc(1) [S4]	1	0.951347	1	1	1	Q93052	0	1073.44	Low	0.8163	0.9725	0.57
	FALSE	Low	TCNSAR	1xCarbamidomethyl [C2]; 1xHexNAc [S4]; 1xHex(1)HexNAc(1) [T1]	1	0.951347	1	1	1	Q93052	0	1276.52	Low	0.8187	0.9735	0.1
FALSE	Low	Master Protein	O60437	Periplakin OS=Homo sapiens OX=9606 GN=PPL PE=1 SV=4	0.67	1.165	22	29	40	29	1756	204.6	5.6	0	29	1	YES
	Checked	Confidence	Sequence	Modifications	Qvality PEP	Qvality q-value	# Protein Groups	# Proteins	# PSMs	Master Protein Accessions	# Missed Cleavages	Theo. MH+ [Da]	Confidence (by Search Engine): Sequest HT	Percolator q-Value (by Search Engine): Sequest HT	Percolator PEP (by Search Engine): Sequest HT	XCorr (by Search Engine): Sequest HT
	FALSE	Low	QLENEVKSTQEEIWTLR	1xHexNAc [T15]	0.514968	0.0888105	1	1	1	O60437	1	2306.15	Medium	0.01843	0.2512	1.14
	FALSE	Low	FSIEEALQSGR		0.927981	0.738598	1	1	1	O60437	0	1236.62	Low	0.3801	0.8004	0.41
	FALSE	Low	NLLDEIASR	1xHex(1)HexNAc(1)NeuAc(1) [S8]	0.974004	0.798072	1	1	1	O60437	0	1686.78	Low	0.5145	0.8807	0.63
	FALSE	Low	AEASAFAESIDVELR		0.973009	0.798072	1	1	1	O60437	0	1607.79	Low	0.5126	0.8788	0.59
	FALSE	Low	NQGPQESVVRK		0.986426	0.820809	1	1	2	O60437	1	1241.66	Low	0.5527	0.9016	0.59
	FALSE	Low	AQADEVLQLR		1	0.86188	1	1	5	O60437	0	1142.62	Low	0.6296	0.9317	0.63
	FALSE	Low	VTNLRGK	1xHex(1)HexNAc(1) [T2]	1	0.914339	1	1	1	O60437	1	1152.61	Low	0.7155	0.957	0.28
	FALSE	Low	LAALEKAEVK		1	0.927136	1	1	5	O60437	1	1071.64	Low	0.7414	0.9629	0.77
	FALSE	Low	LQSEINMAATETR	1xHexNAc [T10]; 1xHex(1)HexNAc(1)NeuAc(1) [S3]	1	0.927136	1	1	1	O60437	0	2323.02	Low	0.7383	0.9618	0.93
	FALSE	Low	RLGSVAVK		1	0.929069	1	1	1	O60437	1	829.525	Low	0.748	0.9643	0.64
	FALSE	Low	QQVERRAQSLQSAK		1	0.940733	1	1	1	O60437	2	1628.88	Low	0.7687	0.9671	0.83
	FALSE	Low	ELSELIEQLQK		1	0.950851	1	1	1	O60437	0	1329.73	Low	0.7994	0.9702	0.77
	FALSE	Low	YRRETPLKPIPVEALCDFEGEQGLISR	1xCarbamidomethyl [C16]	1	0.950851	1	1	1	O60437	2	3173.64	Low	0.7964	0.9698	0.82
	FALSE	Low	SLLDLENGRRSHVSK	1xHex(1)HexNAc(1) [S14]	1	0.950851	1	1	2	O60437	2	2076.06	Low	0.7867	0.9688	1.05
	FALSE	Low	DVTLQKVLDSEKLLYVLEADAAIAK	1xHexNAc [T3]; 1xHex(1)HexNAc(1)NeuAc(2) [S10]	1	0.950851	1	1	1	O60437	2	3895.93	Low	0.8048	0.9706	0.34
	FALSE	Low	NMTVADSGTNHDSR	2xHex(1)HexNAc(1) [S7; S13]	1	0.950851	1	1	1	O60437	0	2234.91	Low	0.7984	0.97	0.29
	FALSE	Low	MQSDLARLQEGR	1xHexNAc [S3]	1	0.950851	1	1	1	O60437	1	1606.79	Low	0.8048	0.9706	0.74
	FALSE	Low	YQKLLAASQARQQHLSSLQDYMQR	1xOxidation [M22]; 1xHex(1)HexNAc(1)NeuAc(1) [S17]; 2xHex(1)HexNAc(1) [S8; S16]	1	0.950856	1	1	1	O60437	2	4265.95	Low	0.8071	0.9711	0.24
	FALSE	Low	AITGILRPPLEQGRAVQDSAERAK	1xHexNAc [S19]; 1xHex(1)HexNAc(1) [T3]	1	0.951347	1	1	1	O60437	2	3144.64	Low	0.8176	0.9732	0.75
	FALSE	Low	VDSDLNQKYGPDFKDR	1xHexNAc [S3]	1	0.951347	1	1	1	O60437	2	2099.99	Low	0.8139	0.9722	0.73
	FALSE	Low	SVRQKAAGSK	1xHex(1)HexNAc(1)NeuAc(1) [S1]	1	0.952116	1	1	1	O60437	2	1687.82	Low	0.8209	0.9744	0.25
	FALSE	Low	LRSLLDLENGR		1	0.952116	1	1	1	O60437	1	1285.72	Low	0.8216	0.9745	0.69
	FALSE	Low	SIVVIHPDTGR		1	0.95238	1	1	1	O60437	0	1193.66	Low	0.8249	0.9763	1.14
	FALSE	Low	NLEAKEERINK		1	0.961044	1	1	2	O60437	2	1343.73	Low	0.8496	0.9813	0.5
	FALSE	Low	ELQRLREEIVDK		1	0.963261	1	1	1	O60437	2	1527.85	Low	0.8561	0.9813	1
	FALSE	Low	YEDVVQGLQKR		1	0.963261	1	1	1	O60437	1	1334.71	Low	0.8555	0.9813	0.6
	FALSE	Low	LQLEEEQHRRQLLEGELETLR	1xHex(1)HexNAc(1)NeuAc(2) [T19]	1	0.963261	1	1	1	O60437	2	3566.71	Low	0.8578	0.9813	0.59
	FALSE	Low	DYELEAEKLR		1	0.963261	1	1	1	O60437	1	1265.64	Low	0.8578	0.9813	0.56
	FALSE	Low	FSIEEALQSGRLTPAQYDRYVNK	2xHex(1)HexNAc(1)NeuAc(1) [S2; S9]	1	0.963261	1	1	1	O60437	2	3997.82	Low	0.8564	0.9813	0.74
FALSE	Low	Master Protein	Q05469	Hormone-sensitive lipase OS=Homo sapiens OX=9606 GN=LIPE PE=1 SV=4	0.724	0.983	23	18	22	18	1076	116.5	6.7	0	18	1	YES
	Checked	Confidence	Sequence	Modifications	Qvality PEP	Qvality q-value	# Protein Groups	# Proteins	# PSMs	Master Protein Accessions	# Missed Cleavages	Theo. MH+ [Da]	Confidence (by Search Engine): Sequest HT	Percolator q-Value (by Search Engine): Sequest HT	Percolator PEP (by Search Engine): Sequest HT	XCorr (by Search Engine): Sequest HT
	FALSE	Low	VVEDLPHGFLTLAALCRETR	1xCarbamidomethyl [C16]	0.559581	0.127931	1	1	3	Q05469	1	2297.21	Medium	0.02553	0.2935	1.64
	FALSE	Low	ICLAGDSAGGNLCFTVALR	2xCarbamidomethyl [C2; C13]	0.936179	0.742918	1	1	1	Q05469	0	1994.98	Low	0.4015	0.8151	1.58
	FALSE	Low	REPSAPTESTSQETPEQSDK	1xHexNAc [S18]	0.93924	0.742918	1	1	1	Q05469	1	2407.07	Low	0.4025	0.8202	1.13
	FALSE	Low	QGSLTELGFLTK	1xHexNAc [T5]; 1xHex(1)HexNAc(1) [S3]	0.967558	0.79464	1	1	1	Q05469	0	1861.92	Low	0.4968	0.8696	1.13
	FALSE	Low	SKQGSLTELGFLTK	2xHexNAc [S1; S5]	1	0.856993	1	1	1	Q05469	1	1914.99	Low	0.6209	0.9294	0.24
	FALSE	Low	GKSGYKVMSGYSGTSPHEK	1xHexNAc [S12]	1	0.863392	1	1	1	Q05469	2	2203.03	Low	0.6349	0.9335	1.05
	FALSE	Low	LIHNMDLRTMTQSLVTLAEDNIAFFSSQGPGETAQR	1xHexNAc [T33]; 1xHex(1)HexNAc(1) [T11]	1	0.902258	1	1	1	Q05469	1	4560.18	Low	0.6963	0.952	1.22
	FALSE	Low	RNETGLSVAASSLFTSGRFAIDPELR	2xHexNAc [S12; S16]; 1xHex(1)HexNAc(1) [S/T]	1	0.927136	1	1	2	Q05469	2	3565.74	Low	0.7414	0.9628	0.46
	FALSE	Low	VMSGYSGTSPHEK	1xHexNAc [S3]	1	0.927136	1	1	1	Q05469	0	1582.71	Low	0.7376	0.9617	1.12
	FALSE	Low	SLVHTAR	1xHexNAc [T5]	1	0.940675	1	1	1	Q05469	0	986.527	Low	0.7663	0.9665	0.48
	FALSE	Low	SGYKVMSGYSGTSPHEK	1xOxidation [M6]; 1xHexNAc [S10]; 1xHex(1)HexNAc(1)NeuAc(1) [T12]; 1xHex(1)HexNAc(1)NeuAc(2) [S7]	1	0.950851	1	1	1	Q05469	1	3637.46	Low	0.8057	0.9708	0.5
	FALSE	Low	HCALLGSTGER	1xCarbamidomethyl [C2]; 1xHex(1)HexNAc(1)NeuAc(1) [T8]	1	0.950851	1	1	1	Q05469	0	1856.81	Low	0.8048	0.9705	0.62
	FALSE	Low	NLGQPVTLRVVEDLPHGFLTLAALCR	1xCarbamidomethyl [C25]; 2xHex(1)HexNAc(1)NeuAc(1) [T7; T20]	1	0.950851	1	1	1	Q05469	1	4202.03	Low	0.7986	0.9702	0.36
	FALSE	Low	LRNLGQPVTLRVVEDLPHGFLTLAALCR	1xCarbamidomethyl [C27]; 2xHexNAc [T9; T22]	1	0.95238	1	1	1	Q05469	2	3564.92	Low	0.8249	0.9766	1.67
	FALSE	Low	VVEDLPHGFLTLAALCRETRQAAELCVER	2xCarbamidomethyl [C16; C26]	1	0.956005	1	1	2	Q05469	2	3353.71	Low	0.8306	0.978	1.2
	FALSE	Low	DTALLLRDFRLGASSWLNSFLELSGR	3xHexNAc [T2; S19; S24]; 1xHex(1)HexNAc(1)NeuAc(1) [S15]	1	0.956301	1	1	1	Q05469	2	4203.02	Low	0.8416	0.981	0.99
	FALSE	Low	LLSLMDPLLPLSVLSKCVSAYAGAK	1xCarbamidomethyl [C17]; 1xHex(1)HexNAc(1)NeuAc(1) [S3]	1	0.956301	1	1	1	Q05469	1	3302.69	Low	0.8419	0.9811	0.89
	FALSE	Low	ICLAGDSAGGNLCFTVALRAAAYGVR	2xCarbamidomethyl [C2; C13]; 2xHex(1)HexNAc(1)NeuAc(1) [S7; T15]	1	0.962273	1	1	1	Q05469	1	3995.8	Low	0.8511	0.9813	0.8
FALSE	Low	Master Protein	Q9BTW9	Tubulin-specific chaperone D OS=Homo sapiens OX=9606 GN=TBCD PE=1 SV=2	0.856	0.38	11	10	20	10	1192	132.5	6.19	0	10	1	YES
	Checked	Confidence	Sequence	Modifications	Qvality PEP	Qvality q-value	# Protein Groups	# Proteins	# PSMs	Master Protein Accessions	# Missed Cleavages	Theo. MH+ [Da]	Confidence (by Search Engine): Sequest HT	Percolator q-Value (by Search Engine): Sequest HT	Percolator PEP (by Search Engine): Sequest HT	XCorr (by Search Engine): Sequest HT
	FALSE	Low	RAASAAFQENVGR		0.864597	0.572263	1	1	3	Q9BTW9	1	1376.7	Low	0.2277	0.6933	0.78
	FALSE	Low	MAGRLPR		0.935291	0.742918	1	1	2	Q9BTW9	1	800.456	Low	0.3981	0.8133	0.83
	FALSE	Low	SSFQTMQGVITMDGTLQALAQIFKHGK	2xOxidation [M6; M12]; 1xHexNAc [T15]; 1xHex(1)HexNAc(1) [T5]	1	0.865236	1	1	1	Q9BTW9	1	3537.7	Low	0.6419	0.9354	0.25
	FALSE	Low	CLDGCRLPESNQTLLR	2xCarbamidomethyl [C1; C5]; 2xHexNAc [S10; T13]	1	0.936792	1	1	3	Q9BTW9	1	2338.1	Low	0.7579	0.9655	0.79
	FALSE	Low	LGLTFLKPKVAAWRYQR	1xHex(1)HexNAc(1) [T4]	1	0.943857	1	1	3	Q9BTW9	2	2412.33	Low	0.7728	0.9674	0.74
	FALSE	Low	LPESNQTLLR	1xHexNAc [T7]	1	0.950851	1	1	1	Q9BTW9	0	1373.73	Low	0.7892	0.9693	0.47
	FALSE	Low	LPESNQTLLRKLGVK	1xHexNAc [S4]; 1xHex(1)HexNAc(1)NeuAc(1) [T7]	1	0.950856	1	1	2	Q9BTW9	2	2555.32	Low	0.8121	0.9718	0.93
	FALSE	Low	FITRPDVK	1xHex(1)HexNAc(1) [T3]	1	0.956301	1	1	1	Q9BTW9	0	1340.69	Low	0.8412	0.9809	0.81
	FALSE	Low	LFPRSDVASVNWSAPSQAFPR		1	0.956301	1	1	1	Q9BTW9	1	2332.18	Low	0.8423	0.9811	1.16
	FALSE	Low	ILQIAESYLIVSDKAR	1xHexNAc [S]; 1xHex(1)HexNAc(1) [S]	1	0.962649	1	1	3	Q9BTW9	1	2387.24	Low	0.8524	0.9813	0.8
FALSE	Low	Master Protein	Q86VZ4	Low-density lipoprotein receptor-related protein 11 OS=Homo sapiens OX=9606 GN=LRP11 PE=2 SV=2	0.844	0.58	11	4	14	4	500	53.3	6.47	0	4	1	YES
	Checked	Confidence	Sequence	Modifications	Qvality PEP	Qvality q-value	# Protein Groups	# Proteins	# PSMs	Master Protein Accessions	# Missed Cleavages	Theo. MH+ [Da]	Confidence (by Search Engine): Sequest HT	Percolator q-Value (by Search Engine): Sequest HT	Percolator PEP (by Search Engine): Sequest HT	XCorr (by Search Engine): Sequest HT
	FALSE	Low	FALHSGYSSYSLSR		0.728747	0.321722	1	1	4	Q86VZ4	0	1574.76	Low	0.08076	0.4902	1.23
	FALSE	Low	DSLAAGASFLR		0.846726	0.540853	1	1	5	Q86VZ4	0	1107.58	Low	0.1971	0.6649	1.17
	FALSE	Low	KARPITSEESDYLINGMYL	1xOxidation [M17]; 1xHexNAc [T6]; 1xHex(1)HexNAc(1) [S7]	0.963665	0.788152	1	1	1	Q86VZ4	1	2784.3	Low	0.4825	0.8629	0.9
	FALSE	Low	DSLAAGASFLRAPAAVRGWR	1xHex(1)HexNAc(1) [S8]	1	0.904677	1	1	4	Q86VZ4	2	2437.25	Low	0.7045	0.9537	0.43
FALSE	Low	Master Protein	Q03721	Potassium voltage-gated channel subfamily C member 4 OS=Homo sapiens OX=9606 GN=KCNC4 PE=1 SV=2	0.858	0.249	14	6	8	6	635	69.7	6.98	0	6	1	YES
	Checked	Confidence	Sequence	Modifications	Qvality PEP	Qvality q-value	# Protein Groups	# Proteins	# PSMs	Master Protein Accessions	# Missed Cleavages	Theo. MH+ [Da]	Confidence (by Search Engine): Sequest HT	Percolator q-Value (by Search Engine): Sequest HT	Percolator PEP (by Search Engine): Sequest HT	XCorr (by Search Engine): Sequest HT
	FALSE	Low	VLGHTLR		0.886159	0.630334	1	1	1	Q03721	0	795.484	Low	0.2702	0.7289	0.32
	FALSE	Low	TWSGMLVGALCALAGVLTIAMPVPVIVNNFGMYYSLAMAKQK	1xCarbamidomethyl [C11]; 2xOxidation [M5; M21]	0.995875	0.845505	1	1	1	Q03721	1	4518.31	Low	0.5946	0.918	2.08
	FALSE	Low	VGNITSVHFRR	1xHexNAc [S6]	1	0.927136	1	1	1	Q03721	1	1488.79	Low	0.742	0.963	0.96
	FALSE	Low	TLPGTR	1xHex(1)HexNAc(1) [T1]	1	0.940733	1	1	1	Q03721	0	1009.5	Low	0.7686	0.9671	0.97
	FALSE	Low	MISSVCVSSYRGRK	1xAcetyl [N-Term]; 1xCarbamidomethyl [C6]; 1xHexNAc [S3]; 1xHex(1)HexNAc(1) [S4]	1	0.950851	1	1	1	Q03721	2	2240.04	Low	0.7964	0.9699	1.22
	FALSE	Low	IGARPSDPR		1	0.950851	1	1	1	Q03721	0	968.527	Low	0.7864	0.9687	0.66
	FALSE	Low	MISSVCVSSYRGRK	1xCarbamidomethyl [C6]; 1xHex(1)HexNAc(1) [S9]	1	0.956301	1	1	1	Q03721	2	1994.95	Low	0.8423	0.9812	1.36
	FALSE	Low	MISSVCVSSYRGRK	1xCarbamidomethyl [C6]; 1xOxidation [M1]; 2xHexNAc [S3; S4]; 1xHex(1)HexNAc(1) [S8]	1	0.963261	1	1	1	Q03721	2	2417.11	Low	0.8578	0.9813	0.24
FALSE	Low	Master Protein	Q09428	ATP-binding cassette sub-family C member 8 OS=Homo sapiens OX=9606 GN=ABCC8 PE=1 SV=6	0.615	1.344	19	20	25	20	1581	176.9	7.81	0	20	1	YES
	Checked	Confidence	Sequence	Modifications	Qvality PEP	Qvality q-value	# Protein Groups	# Proteins	# PSMs	Master Protein Accessions	# Missed Cleavages	Theo. MH+ [Da]	Confidence (by Search Engine): Sequest HT	Percolator q-Value (by Search Engine): Sequest HT	Percolator PEP (by Search Engine): Sequest HT	XCorr (by Search Engine): Sequest HT
	FALSE	Medium	LSEFLSSAEIR		0.456567	0.0489254	1	1	3	Q09428	0	1251.66	High	0.009456	0.2013	1.23
	FALSE	Low	QRISVAR	1xHexNAc [S4]	0.863265	0.572263	1	1	1	Q09428	1	1032.58	Low	0.2261	0.6913	0.51
	FALSE	Low	GQLTMIVGQVGCGKSSLLLAALGEMQK	1xCarbamidomethyl [C12]; 1xOxidation [M25]; 1xHexNAc [S15]; 1xHex(1)HexNAc(1)NeuAc(1) [T4]	0.886762	0.630334	1	1	1	Q09428	1	3664.77	Low	0.2702	0.7305	0.8
	FALSE	Low	VSGAVFWSSLPDSEIGEDPSPER	1xHexNAc [S13]	0.928916	0.740639	1	1	1	Q09428	0	2664.23	Low	0.3842	0.8025	1.32
	FALSE	Low	VVMTAFADR		1	0.856385	1	1	1	Q09428	0	1009.51	Low	0.6163	0.928	0.78
	FALSE	Low	SSLLLAALGEMQKVSGAVFWSSLPDSEIGEDPSPER	1xOxidation [M11]; 1xHex(1)HexNAc(1)NeuAc(1) [S21]; 1xHex(1)HexNAc(1) [S33]	1	0.880619	1	1	1	Q09428	1	4840.24	Low	0.6683	0.9448	1.47
	FALSE	Low	EGTLKDFQR		1	0.927136	1	1	2	Q09428	1	1093.56	Low	0.7327	0.9604	0.83
	FALSE	Low	DGTIQREGTLK	1xHexNAc [T9]	1	0.927337	1	1	1	Q09428	1	1420.73	Low	0.7445	0.9635	0.29
	FALSE	Low	KTSIFIMDEATASIDMATENILQK	1xOxidation [M7]; 1xHexNAc [S3]	1	0.927337	1	1	1	Q09428	1	2889.41	Low	0.7446	0.9636	0.99
	FALSE	Low	ELSAGLVGLGLTYALMVSNYLNWMVRNLADMELQLGAVKR	2xOxidation [M16; M24]; 1xHexNAc [S3]	1	0.940675	1	1	1	Q09428	2	4644.39	Low	0.7686	0.967	1.32
	FALSE	Low	RLVLSSTFR	1xHex(1)HexNAc(1) [T7]	1	0.950851	1	1	1	Q09428	1	1443.77	Low	0.7881	0.9691	0.65
	FALSE	Low	DIQGTQGARAIWQALSHAFGRR		1	0.950851	1	1	1	Q09428	2	2439.28	Low	0.7811	0.9684	0.67
	FALSE	Low	LVLSSTFR	3xHexNAc [S4; S5; T6]	1	0.950851	1	1	1	Q09428	0	1531.77	Low	0.7895	0.9693	0.41
	FALSE	Low	RLVLSSTFR		1	0.951347	1	1	1	Q09428	1	1078.64	Low	0.8196	0.974	0.49
	FALSE	Low	STVKALVSVQK	2xHexNAc [T2; S8]; 1xHex(1)HexNAc(1)NeuAc(2) [S1]	1	0.952116	1	1	1	Q09428	1	2513.19	Low	0.8249	0.976	1.35
	FALSE	Low	YLSSAGILLLSLLVFSQLLK	1xHexNAc [S11]; 1xHex(1)HexNAc(1) [S16]	1	0.952116	1	1	1	Q09428	0	2746.53	Low	0.8249	0.9761	0.11
	FALSE	Low	HVNALIAPGQKIGICGRTGSGK	1xCarbamidomethyl [C15]; 1xHex(1)HexNAc(1) [S20]	1	0.952116	1	1	1	Q09428	2	2599.35	Low	0.8246	0.975	0.72
	FALSE	Low	HVNALIAPGQKIGICGRTGSGK	1xCarbamidomethyl [C15]; 1xHexNAc [S20]	1	0.952116	1	1	1	Q09428	2	2437.3	Low	0.8249	0.9758	0.63
	FALSE	Low	KATEPPQGLSRAMSSR	1xHexNAc [T3]; 1xHex(1)HexNAc(1) [S15]	1	0.952116	1	1	1	Q09428	2	2284.1	Low	0.8231	0.9747	1.25
	FALSE	Low	TVVLVTHKLQYLPHADWIIAMK	1xHexNAc [T1]; 1xHex(1)HexNAc(1) [T6]	1	0.953744	1	1	1	Q09428	1	3144.65	Low	0.827	0.9773	0.39
	FALSE	Low	AIWQALSHAFGRRLVLSSTFR	2xHex(1)HexNAc(1) [S7; S17]	1	0.953744	1	1	1	Q09428	2	3146.6	Low	0.8271	0.9774	0.5
	FALSE	Low	SLLNRIILAPMRFFETTPLGSILNR	2xHexNAc [T16; T17]; 1xHex(1)HexNAc(1) [S1]	1	0.957702	1	1	1	Q09428	2	3643.91	Low	0.8447	0.9813	1.06
FALSE	Low	Master Protein	Q9UQD0	Sodium channel protein type 8 subunit alpha OS=Homo sapiens OX=9606 GN=SCN8A PE=1 SV=1	0.846	0.402	14	20	24	14	1980	225.1	6.28	0	20	1	YES
	Checked	Confidence	Sequence	Modifications	Qvality PEP	Qvality q-value	# Protein Groups	# Proteins	# PSMs	Master Protein Accessions	# Missed Cleavages	Theo. MH+ [Da]	Confidence (by Search Engine): Sequest HT	Percolator q-Value (by Search Engine): Sequest HT	Percolator PEP (by Search Engine): Sequest HT	XCorr (by Search Engine): Sequest HT
	FALSE	Low	ESTPSTASLPSYDSVTKPEK	1xHexNAc [T16]	0.88127	0.621069	1	1	1	Q9UQD0	0	2327.11	Low	0.2605	0.7209	0.39
	FALSE	Low	NGDFQKNGNGTTSGIGSSVEK	1xHexNAc [T12]	1	0.84989	1	1	1	Q9UQD0	1	2300.06	Low	0.609	0.9258	1.1
	FALSE	Low	FSATPALYILSPFNLIR	1xHexNAc [S11]; 1xHex(1)HexNAc(1) [S2]	1	0.906598	1	1	1	Q9UQD0	0	2491.29	Low	0.706	0.9554	0.99
	FALSE	Low	KTTSNKLENGGTHR	2xHexNAc [T2; T3]; 1xHex(1)HexNAc(1) [S4]	1	0.921028	1	1	1	Q9UQD0	2	2314.09	Low	0.7224	0.9587	0.8
	FALSE	Low	LMTQDYWENLYQLTLR	1xOxidation [M2]; 1xHexNAc [T14]	1	0.927136	2	2	1	Q9NY46; Q9UQD0	0	2306.1	Low	0.7341	0.9607	1.39
	FALSE	Low	GPGSLLVSMDQLASYGR	1xHex(1)HexNAc(1)NeuAc(1) [S14]	1	0.927136	1	1	1	Q9UQD0	0	2407.11	Low	0.7414	0.9628	1.16
	FALSE	Low	VLGDSGELDILR		1	0.940675	1	1	2	Q9UQD0	0	1286.7	Low	0.768	0.9667	1.13
	FALSE	Low	INSIMSVVTNTLVEELEESQR	1xHex(1)HexNAc(1)NeuAc(1) [T9]; 1xHex(1)HexNAc(1)NeuAc(2) [S3]	1	0.950851	1	1	1	Q9UQD0	0	3994.76	Low	0.7871	0.9691	0.56
	FALSE	Low	IFPSLR		1	0.950851	1	1	2	Q9UQD0	0	732.44	Low	0.7984	0.97	0.88
	FALSE	Low	LSSKSAKER	2xHexNAc [S3; S5]	1	0.952116	2	2	1	Q15858; Q9UQD0	2	1411.73	Low	0.8246	0.975	0.7
	FALSE	Low	AMLEQLKK	1xOxidation [M2]	1	0.952116	1	1	1	Q9UQD0	1	976.55	Low	0.8217	0.9745	0.41
	FALSE	Low	LLAPPGPDSFKPFTPESLANIERRIAESK	1xHex(1)HexNAc(1)NeuAc(1) [S]; 1xHex(1)HexNAc(1) [S/T]	1	0.95238	1	1	3	Q9UQD0	2	4202.06	Low	0.8249	0.9762	0.43
	FALSE	Low	LSDVMILTVFCLSVFALIGLQLFMGNLRNK	1xCarbamidomethyl [C11]; 1xOxidation [M24]; 2xHexNAc [S2; S13]; 1xHex(1)HexNAc(1)NeuAc(1) [T8]	1	0.95238	2	2	1	Q9NY46; Q9UQD0	1	4491.24	Low	0.825	0.977	2.22
	FALSE	Low	LENGGTHR	1xHexNAc [T6]	1	0.95238	1	1	1	Q9UQD0	0	1086.52	Low	0.8252	0.9771	0.55
	FALSE	Low	NSTVDCNGVVSLIGGPGSHIGGRLLPEATTEVEIKK	1xCarbamidomethyl [C6]; 2xHexNAc [T3; S18]; 1xHex(1)HexNAc(1) [S11]	1	0.956301	1	1	1	Q9UQD0	2	4476.22	Low	0.8423	0.9812	2.22
	FALSE	Low	EKKESTPSTASLPSYDSVTKPEK	1xHexNAc [T19]; 1xHex(1)HexNAc(1)NeuAc(2) [S14]; 1xHex(1)HexNAc(1) [S17]	1	0.961044	1	1	1	Q9UQD0	2	4024.8	Low	0.8494	0.9813	0.6
	FALSE	Low	KLSDVMILTVFCLSVFALIGLQLFMGNLRNK	1xCarbamidomethyl [C12]; 1xOxidation [M6]; 1xHex(1)HexNAc(1)NeuAc(2) [S3]	1	0.963261	2	2	1	Q9NY46; Q9UQD0	2	4504.27	Low	0.8592	0.9813	2.3
	FALSE	Low	TISVIPGLKTIVGALIQSVKK	2xHexNAc [T1; T10]; 1xHex(1)HexNAc(1)NeuAc(1) [S3]	1	0.963261	3	3	1	Q9NY46; Q15858; Q9UQD0	2	3227.75	Low	0.8578	0.9813	0.43
	FALSE	Low	ALKTISVIPGLKTIVGALIQSVK	1xHexNAc [T13]; 1xHex(1)HexNAc(1) [S21]	1	0.963261	3	3	1	Q9NY46; Q15858; Q9UQD0	2	2917.7	Low	0.8592	0.9813	0.27
	FALSE	Low	NGNGTTSGIGSSVEK	1xHexNAc [T5]; 2xHex(1)HexNAc(1)NeuAc(1) [S7; S11]; 1xHex(1)HexNAc(1)NeuAc(2) [S12]	1	0.963261	1	1	1	Q9UQD0	0	3870.53	Low	0.8557	0.9813	0.73
FALSE	Low	Master Protein	O60500	Nephrin OS=Homo sapiens OX=9606 GN=NPHS1 PE=1 SV=1	0.808	0.628	14	14	18	14	1241	134.7	5.64	0	14	1	YES
	Checked	Confidence	Sequence	Modifications	Qvality PEP	Qvality q-value	# Protein Groups	# Proteins	# PSMs	Master Protein Accessions	# Missed Cleavages	Theo. MH+ [Da]	Confidence (by Search Engine): Sequest HT	Percolator q-Value (by Search Engine): Sequest HT	Percolator PEP (by Search Engine): Sequest HT	XCorr (by Search Engine): Sequest HT
	FALSE	Low	REDNGLTLTCEAFSEAFTK	1xCarbamidomethyl [C10]; 1xHexNAc [T/S]	0.818488	0.47765	1	1	2	O60500	1	2392.1	Low	0.1591	0.6198	1.15
	FALSE	Low	EDNGLTLTCEAFSEAFTK	1xCarbamidomethyl [C9]; 1xHexNAc [T8]	0.856497	0.552696	1	1	1	O60500	0	2236	Low	0.2122	0.6799	0.35
	FALSE	Low	GGNPLATLQWLKNGQPVSTAWGTEHTQAVAR	3xHexNAc [T7; S18; T19]	0.976615	0.803198	1	1	1	O60500	1	3897.93	Low	0.522	0.8852	0.48
	FALSE	Low	DTQSSTVSTTEAEPYYRSLR	2xHexNAc [S4; S5]; 1xHex(1)HexNAc(1)NeuAc(1) [T2]	0.996123	0.845505	1	1	1	O60500	1	3353.46	Low	0.5959	0.9186	0.85
	FALSE	Low	ISRGPTGR	1xHexNAc [T6]	1	0.865236	1	1	3	O60500	1	1046.56	Low	0.6459	0.9377	0.68
	FALSE	Low	TVTESR		1	0.865236	1	1	1	O60500	0	692.357	Low	0.6442	0.9371	0.9
	FALSE	Low	LVCLAIGGNPEPSLMWYKDSR	1xCarbamidomethyl [C3]; 1xOxidation [M15]; 2xHexNAc [S13; S20]	1	0.907185	1	1	1	O60500	1	2828.35	Low	0.7072	0.956	0.76
	FALSE	Low	DTQSSTVSTTEAEPYYRSLR	2xHex(1)HexNAc(1)NeuAc(1) [S4; S5]; 1xHex(1)HexNAc(1) [T10]	1	0.940675	1	1	1	O60500	1	3968.67	Low	0.7686	0.967	0.25
	FALSE	Low	SVLLQVSSRDHGQRVTCR	1xCarbamidomethyl [C17]; 2xHex(1)HexNAc(1) [S7; S8]	1	0.940675	1	1	1	O60500	2	2828.36	Low	0.7686	0.967	1.04
	FALSE	Low	VRNEYEESQWTGER		1	0.950856	1	1	1	O60500	1	1782.8	Low	0.8066	0.9711	0.9
	FALSE	Low	YEALGTPGFHYVDVVPPQATTFTLTGLQPSTR	1xHexNAc [T6]	1	0.952116	1	1	1	O60500	0	3666.83	Low	0.8212	0.9744	1.12
	FALSE	Low	EDNGLTLTCEAFSEAFTKETFKK	1xCarbamidomethyl [C9]; 1xHexNAc [T6]; 1xHex(1)HexNAc(1) [T20]	1	0.956301	1	1	1	O60500	2	3234.48	Low	0.8311	0.9783	1.43
	FALSE	Low	VRLVCLAIGGNPEPSLMWYKDSR	1xCarbamidomethyl [C5]; 1xOxidation [M17]; 1xHex(1)HexNAc(1)NeuAc(1) [S15]; 1xHex(1)HexNAc(1)NeuAc(2) [S22]	1	0.956996	1	1	1	O60500	2	4280.91	Low	0.8441	0.9813	0.42
	FALSE	Low	ISRGPTGRLR	1xHexNAc [T6]	1	0.962132	1	1	1	O60500	2	1315.74	Low	0.8502	0.9813	0.63
	FALSE	Low	SVLLQVSSRDHGQR	2xHex(1)HexNAc(1) [S7; S8]	1	0.963261	1	1	1	O60500	1	2312.11	Low	0.8575	0.9813	0.69
FALSE	Low	Master Protein	P55011	Solute carrier family 12 member 2 OS=Homo sapiens OX=9606 GN=SLC12A2 PE=1 SV=1	0.794	0.722	18	17	25	17	1212	131.4	6.4	0	17	1	YES
	Checked	Confidence	Sequence	Modifications	Qvality PEP	Qvality q-value	# Protein Groups	# Proteins	# PSMs	Master Protein Accessions	# Missed Cleavages	Theo. MH+ [Da]	Confidence (by Search Engine): Sequest HT	Percolator q-Value (by Search Engine): Sequest HT	Percolator PEP (by Search Engine): Sequest HT	XCorr (by Search Engine): Sequest HT
	FALSE	Low	AMATLLSK		0.776895	0.427773	1	1	1	P55011	0	834.475	Low	0.1223	0.5584	0.87
	FALSE	Low	VEEEDGKTATQPLLK		0.955124	0.777295	1	1	1	P55011	1	1657.86	Low	0.4507	0.8477	0.86
	FALSE	Low	RAMATLLSK	1xHexNAc [S8]	0.979165	0.805412	1	1	3	P55011	1	1193.66	Low	0.5268	0.8896	0.97
	FALSE	Low	IIGAITVVILLGISVAGMEWEAK	1xOxidation [M18]; 1xHex(1)HexNAc(1)NeuAc(2) [T6]	0.981651	0.810897	1	1	1	P55011	0	3346.68	Low	0.5361	0.8935	1.23
	FALSE	Low	FRIDFSDIMVLGDINTKPKK	1xOxidation [M9]; 1xHexNAc [S6]	0.982262	0.811388	1	1	2	P55011	2	2556.34	Low	0.5365	0.8945	0.64
	FALSE	Low	FQVDLVSENAGRAAAAAAAAAAAAAAAGAGAGAK	1xHex(1)HexNAc(1)NeuAc(1) [S7]	0.991999	0.834633	1	1	1	P55011	1	3568.72	Low	0.5738	0.9112	0.42
	FALSE	Low	EMSIDQAKYQR	1xOxidation [M2]	1	0.86188	1	1	1	P55011	1	1384.65	Low	0.633	0.9327	0.78
	FALSE	Low	QAMKEMSIDQAK	1xOxidation [M6]; 1xHexNAc [S7]	1	0.865236	1	1	2	P55011	1	1598.74	Low	0.6429	0.936	0.84
	FALSE	Low	SPGTKDVVVSVEYSK	2xHex(1)HexNAc(1) [S10; S14]	1	0.883202	1	1	1	P55011	1	2325.1	Low	0.6704	0.9456	0.86
	FALSE	Low	QIRLNELLKEHSSTANIIVMSLPVAR	1xOxidation [M20]; 1xHex(1)HexNAc(1)NeuAc(2) [T14]	1	0.946551	1	1	1	P55011	2	3895.96	Low	0.7769	0.9682	0.44
	FALSE	Low	RAMATLLSK	1xOxidation [M3]; 1xHexNAc [S8]	1	0.950851	1	1	1	P55011	1	1209.65	Low	0.7949	0.9696	0.63
	FALSE	Low	DAVVTYTAESKGVVKFGWIK	1xHexNAc [T/S]	1	0.950851	1	1	2	P55011	2	2401.26	Low	0.8048	0.9707	0.54
	FALSE	Low	VEEEDGKTATQPLLKK	1xHex(1)HexNAc(1)NeuAc(1) [T8]; 1xHex(1)HexNAc(1) [T10]	1	0.950851	1	1	1	P55011	2	2807.32	Low	0.7942	0.9696	2.01
	FALSE	Low	NTIDVWWLFDDGGLTLLIPYLLTTKK	1xHexNAc [T]; 1xHex(1)HexNAc(1)NeuAc(1) [T]	1	0.950851	1	1	2	P55011	1	3894.96	Low	0.7908	0.9693	0.35
	FALSE	Low	EHSSTANIIVMSLPVARK	1xOxidation [M11]; 1xHexNAc [S4]; 1xHex(1)HexNAc(1)NeuAc(1) [S/T]	1	0.952116	1	1	2	P55011	1	2828.36	Low	0.8216	0.9745	0.57
	FALSE	Low	EHSSTANIIVMSLPVARKGAVSSALYMAWLEALSK	1xOxidation [M11]; 2xHexNAc [T5; S34]; 1xHex(1)HexNAc(1) [S3]	1	0.956301	1	1	1	P55011	2	4518.25	Low	0.8421	0.9811	1.57
	FALSE	Low	FRIDFSDIMVLGDINTKPK	1xHex(1)HexNAc(1)NeuAc(1) [T16]	1	0.956301	1	1	1	P55011	1	2865.4	Low	0.8387	0.9801	0.6
	FALSE	Low	NTIDVWWLFDDGGLTLLIPYLLTTK	1xHexNAc [T23]	1	0.956301	1	1	1	P55011	0	3110.63	Low	0.8423	0.9812	0.86
FALSE	Low	Master Protein	Q6UXD5	Seizure 6-like protein 2 OS=Homo sapiens OX=9606 GN=SEZ6L2 PE=1 SV=2	0.861	0.223	7	3	8	3	910	97.5	4.89	0	3	1	YES
	Checked	Confidence	Sequence	Modifications	Qvality PEP	Qvality q-value	# Protein Groups	# Proteins	# PSMs	Master Protein Accessions	# Missed Cleavages	Theo. MH+ [Da]	Confidence (by Search Engine): Sequest HT	Percolator q-Value (by Search Engine): Sequest HT	Percolator PEP (by Search Engine): Sequest HT	XCorr (by Search Engine): Sequest HT
	FALSE	Low	LLANSSMLGEGQVLRSPTNR	2xHexNAc [S16; T18]	0.870505	0.587909	1	1	2	Q6UXD5	1	2549.29	Low	0.238	0.703	1.78
	FALSE	Low	TASDAGFPVGSHVQYR		1	0.914339	1	1	3	Q6UXD5	0	1691.81	Low	0.7158	0.957	1.11
	FALSE	Low	CLPGYSLEGAAMLTCYSRDTGTPK	2xCarbamidomethyl [C1; C15]; 1xOxidation [M12]; 2xHexNAc [T14; T20]	1	0.918916	1	1	2	Q6UXD5	1	3070.37	Low	0.7197	0.9583	0.69
	FALSE	Low	CLPGYSLEGAAMLTCYSRDTGTPK	2xCarbamidomethyl [C1; C15]; 1xHex(1)HexNAc(1)NeuAc(1) [T14]; 1xHex(1)HexNAc(1) [S6]	1	0.940675	1	1	1	Q6UXD5	1	3669.58	Low	0.7616	0.9661	1.63
FALSE	Low	Master Protein	Q6DWJ6	Probable G-protein coupled receptor 139 OS=Homo sapiens OX=9606 GN=GPR139 PE=2 SV=1	0.965	0.087	13	5	10	5	353	40.7	9.33	0	5	1	YES
	Checked	Confidence	Sequence	Modifications	Qvality PEP	Qvality q-value	# Protein Groups	# Proteins	# PSMs	Master Protein Accessions	# Missed Cleavages	Theo. MH+ [Da]	Confidence (by Search Engine): Sequest HT	Percolator q-Value (by Search Engine): Sequest HT	Percolator PEP (by Search Engine): Sequest HT	XCorr (by Search Engine): Sequest HT
	FALSE	Low	TTAILFTITSIFATLWAPR	3xHexNAc [T1; T2; S10]	1	0.903103	1	1	1	Q6DWJ6	0	2732.43	Low	0.6973	0.9521	1.53
	FALSE	Low	GYSTGK	1xHexNAc [T4]; 1xHex(1)HexNAc(1) [S3]	1	0.921996	1	1	5	Q6DWJ6	0	1180.51	Low	0.7242	0.959	0.89
	FALSE	Low	TMAAATLK	1xOxidation [M2]	1	0.927311	1	1	1	Q6DWJ6	0	822.439	Low	0.7437	0.9634	0.57
	FALSE	Low	YHTVSYPAR		1	0.950851	1	1	1	Q6DWJ6	0	1093.54	Low	0.7786	0.9683	0.82
	FALSE	Low	TMAAATLKAFFK		1	0.956301	1	1	1	Q6DWJ6	1	1299.71	Low	0.8343	0.9792	0.4
	FALSE	Low	TTAILFTITSIFATLWAPR	1xHexNAc [T2]; 1xHex(1)HexNAc(1)NeuAc(1) [T9]; 1xHex(1)HexNAc(1)NeuAc(2) [T7]; 1xHex(1)HexNAc(1) [S10]	1	0.963261	1	1	1	Q6DWJ6	0	4294.95	Low	0.855	0.9813	0.25
FALSE	Low	Master Protein	Q8NB49	Phospholipid-transporting ATPase IG OS=Homo sapiens OX=9606 GN=ATP11C PE=1 SV=3	0.813	0.626	25	18	48	18	1132	129.4	6.67	2.16	18	1	YES
	Checked	Confidence	Sequence	Modifications	Qvality PEP	Qvality q-value	# Protein Groups	# Proteins	# PSMs	Master Protein Accessions	# Missed Cleavages	Theo. MH+ [Da]	Confidence (by Search Engine): Sequest HT	Percolator q-Value (by Search Engine): Sequest HT	Percolator PEP (by Search Engine): Sequest HT	XCorr (by Search Engine): Sequest HT
	FALSE	Low	FVGRINIYSNSLEAVAR	1xHexNAc [S9]	0.835876	0.521419	1	1	4	Q8NB49	1	2112.11	Low	0.1835	0.6472	1.8
	FALSE	Low	NTEKIYGVAVYTGMETK	2xHexNAc [T12; T]	0.946808	0.766055	1	1	23	Q8NB49	1	2310.11	Low	0.4263	0.8337	0.88
	FALSE	Low	NTEKIYGVAVYTGMETK	1xOxidation [M14]; 2xHexNAc [T2; T12]	0.978849	0.804443	1	1	1	Q8NB49	1	2326.1	Low	0.5249	0.8889	0.63
	FALSE	Low	EIEEYELLHTLNFDAVRRR		0.995875	0.845505	1	1	1	Q8NB49	2	2403.24	Low	0.5946	0.918	0.83
	FALSE	Low	SLGPENLLLKGATLK	2xHex(1)HexNAc(1) [S1; T13]	1	0.851325	1	1	1	Q8NB49	1	2284.19	Low	0.6109	0.9264	1.04
	FALSE	Low	RYGFTFLGNRNGYMR	1xOxidation [M14]	1	0.914339	1	1	1	Q8NB49	2	1867.9	Low	0.716	0.9572	0.65
	FALSE	Low	YGFTFLGNRNGYMRVENQR	1xOxidation [M13]	1	0.950851	1	1	1	Q8NB49	2	2338.11	Low	0.7864	0.9687	0.55
	FALSE	Low	RASDSLSARPSVRPLLLR	2xHexNAc [S]	1	0.950851	1	1	3	Q8NB49	1	2400.32	Low	0.7964	0.9699	0.99
	FALSE	Low	GSPITLSIGDGANDVSMILESHVGIGIK	1xHex(1)HexNAc(1) [S21]	1	0.950851	1	1	1	Q8NB49	0	3145.58	Low	0.8057	0.9708	0.47
	FALSE	Low	NREELFLRALCLCHTVEIK	2xCarbamidomethyl [C11; C13]	1	0.950851	1	1	2	Q8NB49	2	2401.25	Low	0.8057	0.9709	0.64
	FALSE	Low	MVKNLK	1xOxidation [M1]	1	0.950851	1	1	1	Q8NB49	1	748.439	Low	0.7884	0.9692	0.66
	FALSE	Low	STVYIIENAKRVR	1xHexNAc [S1]; 1xHex(1)HexNAc(1) [T2]	1	0.950856	1	1	1	Q8NB49	2	2117.1	Low	0.8105	0.9716	1.03
	FALSE	Low	IVSSKYTLWNFLPK	1xHex(1)HexNAc(1)NeuAc(1) [S4]	1	0.950856	1	1	1	Q8NB49	1	2352.17	Low	0.8088	0.9714	1.33
	FALSE	Low	ALCLCHTVEIK	2xCarbamidomethyl [C3; C5]	1	0.952116	1	1	1	Q8NB49	0	1343.68	Low	0.8246	0.9753	0.56
	FALSE	Low	SAVEKSINAFLIVYLFILLTK	1xHex(1)HexNAc(1) [S1]	1	0.956301	1	1	1	Q8NB49	1	2747.54	Low	0.8423	0.9812	0.03
	FALSE	Low	IYGVAVYTGMETKMALNYQGKSQK	2xOxidation [M10; M14]; 1xHex(1)HexNAc(1)NeuAc(2) [T12]; 1xHex(1)HexNAc(1) [S22]	1	0.958631	1	1	1	Q8NB49	2	4024.79	Low	0.8463	0.9813	0.72
	FALSE	Low	GSPITLSIGDGANDVSMILESHVGIGIK	1xOxidation [M17]; 2xHexNAc [S16; S21]; 1xHex(1)HexNAc(1) [S7]	1	0.960137	1	1	1	Q8NB49	0	3567.74	Low	0.8474	0.9813	0.35
	FALSE	Low	AAVCTTLKYVWQSTPYNDEPWYNQK	1xCarbamidomethyl [C4]; 1xHexNAc [S13]; 2xHex(1)HexNAc(1) [T6; T14]	1	0.963261	1	1	1	Q8NB49	1	3995.78	Low	0.8542	0.9813	0.94
	FALSE	Low	METAKSTCYACR	2xCarbamidomethyl [C8; C11]; 2xHex(1)HexNAc(1) [T3; T7]	1	0.963261	1	1	1	Q8NB49	1	2207.89	Low	0.8564	0.9813	0.7
	FALSE	Low	MSVIVKTQEGDILLFCKGADSAVFPR	1xCarbamidomethyl [C16]; 1xHex(1)HexNAc(1)NeuAc(1) [T7]	1	0.963643	1	1	1	Q8NB49	2	3537.72	Low	0.8599	0.9813	0.44
FALSE	Low	Master Protein	Q12879	Glutamate receptor ionotropic, NMDA 2A OS=Homo sapiens OX=9606 GN=GRIN2A PE=1 SV=1	0.687	1.084	25	30	35	30	1464	165.2	7.11	0	30	1	YES
	Checked	Confidence	Sequence	Modifications	Qvality PEP	Qvality q-value	# Protein Groups	# Proteins	# PSMs	Master Protein Accessions	# Missed Cleavages	Theo. MH+ [Da]	Confidence (by Search Engine): Sequest HT	Percolator q-Value (by Search Engine): Sequest HT	Percolator PEP (by Search Engine): Sequest HT	XCorr (by Search Engine): Sequest HT
	FALSE	Low	FVKINNSTNEGMNVK		0.63567	0.211167	1	1	1	Q12879	1	1694.85	Medium	0.04473	0.3744	1.43
	FALSE	Low	SPDFNLTGSQSNMLKLLR	1xHex(1)HexNAc(1)NeuAc(1) [S1]	0.886762	0.630334	1	1	1	Q12879	1	2677.28	Low	0.2702	0.7307	1.54
	FALSE	Low	EFISFVK		0.978216	0.804443	1	1	1	Q12879	0	869.477	Low	0.5233	0.8876	1.13
	FALSE	Low	GVEDALVSLKTGK	1xHex(1)HexNAc(1)NeuAc(1) [T11]; 1xHex(1)HexNAc(1) [S8]	0.983172	0.811388	1	1	2	Q12879	1	2338.1	Low	0.5403	0.8962	0.24
	FALSE	Low	TKSSSPR	1xHexNAc [S3]; 1xHex(1)HexNAc(1)NeuAc(1) [T1]	0.997831	0.845713	1	1	1	Q12879	1	1621.72	Low	0.5995	0.9215	0.87
	FALSE	Low	SAKNISSMSNMNSSR	2xOxidation [M8; M11]; 1xHexNAc [S14]; 1xHex(1)HexNAc(1)NeuAc(1) [S1]	1	0.851325	1	1	1	Q12879	1	2505.03	Low	0.6109	0.9264	0.96
	FALSE	Low	GVEDALVSLKTGK		1	0.851325	1	1	1	Q12879	1	1316.74	Low	0.6117	0.9267	0.76
	FALSE	Low	KSPDFNLTGSQSNMLKLLR	2xHexNAc [S12; T/S]	1	0.865416	1	1	3	Q12879	2	2555.3	Low	0.6472	0.9386	0.6
	FALSE	Low	SEVVDFSVPFVETGISVMVSR		1	0.904677	1	1	1	Q12879	0	2284.15	Low	0.7054	0.9549	0.82
	FALSE	Low	NNMYSTPR	1xOxidation [M3]; 1xHexNAc [S5]	1	0.916975	1	1	1	Q12879	0	1201.52	Low	0.7181	0.9576	0.77
	FALSE	Low	DGIGILTTAASSMLEKFSYIPEAK	1xOxidation [M13]; 1xHexNAc [T7]	1	0.921996	1	1	1	Q12879	1	2761.39	Low	0.7239	0.9589	1.18
	FALSE	Low	AVMAVGSLTINEER	1xOxidation [M3]; 1xHex(1)HexNAc(1) [T9]	1	0.924611	1	1	1	Q12879	0	1870.9	Low	0.7286	0.9597	0.7
	FALSE	Low	KIHSSVILLYCSKDEAVLILSEAR	1xCarbamidomethyl [C11]; 3xHexNAc [S5; S12; S21]	1	0.929069	1	1	1	Q12879	2	3353.74	Low	0.7492	0.9644	1.96
	FALSE	Low	DGIGILTTAASSMLEK		1	0.943416	1	1	1	Q12879	0	1606.84	Low	0.7716	0.9674	0.59
	FALSE	Low	FQRPHDYSPPFRFGTVPNGSTER	2xHex(1)HexNAc(1) [S8; S20]	1	0.943857	1	1	1	Q12879	1	3422.57	Low	0.7732	0.9676	1.22
	FALSE	Low	LYSKHFTLKDK	1xHexNAc [T7]; 1xHex(1)HexNAc(1)NeuAc(1) [S3]	1	0.946551	1	1	1	Q12879	2	2239.08	Low	0.7769	0.9682	1.28
	FALSE	Low	TTVDNSFVGWDMQNVITLDTSFEDAK	2xHexNAc [T1; T/S]; 1xHex(1)HexNAc(1)NeuAc(1) [T/S]	1	0.948909	1	1	2	Q12879	0	3995.74	Low	0.7783	0.9683	1.48
	FALSE	Low	INNSTNEGMNVK		1	0.950851	1	1	1	Q12879	0	1320.62	Low	0.7812	0.9685	0.59
	FALSE	Low	KGDSTLPMNR	1xOxidation [M8]	1	0.950851	1	1	1	Q12879	1	1134.56	Low	0.8048	0.9707	0.67
	FALSE	Low	KSSLFPQGLEDSKR	1xHexNAc [S3]	1	0.950851	1	1	1	Q12879	2	1794.92	Low	0.7984	0.9701	0.86
	FALSE	Low	VGYWTLLVLPALLVWR	1xHex(1)HexNAc(1)NeuAc(1) [T5]	1	0.951347	1	1	1	Q12879	0	2555.35	Low	0.8171	0.973	0.2
	FALSE	Low	TYLKTKSSSPR	1xHexNAc [S8]; 2xHex(1)HexNAc(1) [T1; S9]	1	0.956301	1	1	1	Q12879	2	2201.04	Low	0.8367	0.9797	0.72
	FALSE	Low	THSLKSPRYLPEEMAHSDISETSNR	2xHexNAc [S20; S23]; 2xHex(1)HexNAc(1) [T1; T22]	1	0.956301	1	1	1	Q12879	2	4021.81	Low	0.8327	0.9788	0.64
	FALSE	Low	YPKDCSEVER	1xCarbamidomethyl [C5]	1	0.956301	1	1	1	Q12879	1	1282.57	Low	0.836	0.9796	0.81
	FALSE	Low	SSSPRDK	1xHexNAc [S3]; 1xHex(1)HexNAc(1)NeuAc(2) [S2]	1	0.961044	1	1	1	Q12879	1	1926.79	Low	0.8496	0.9813	0.74
	FALSE	Low	DCSEVERTYLK	1xCarbamidomethyl [C2]; 1xHexNAc [T8]	1	0.961044	1	1	1	Q12879	1	1602.73	Low	0.8496	0.9813	0.7
	FALSE	Low	MDSPKRAADFIQR	1xOxidation [M1]	1	0.961044	1	1	1	Q12879	2	1550.77	Low	0.8496	0.9813	0.46
	FALSE	Low	DNFKRSVASK	1xHexNAc [S6]	1	0.962161	1	1	1	Q12879	2	1354.7	Low	0.8505	0.9813	0.77
	FALSE	Low	LLRSAKNISSMSNMNSSR	1xHexNAc [S4]	1	0.962338	1	1	1	Q12879	2	2199.09	Low	0.8517	0.9813	0.67
	FALSE	Low	STASYCSRDSRGHNDVYISEHVMPYAANK	1xCarbamidomethyl [C6]; 1xHex(1)HexNAc(1)NeuAc(1) [S4]; 1xHex(1)HexNAc(1)NeuAc(2) [S19]	1	0.963261	1	1	1	Q12879	2	4919.04	Low	0.8598	0.9813	0.6
	FALSE	Low	TKSSSPRDK	1xHexNAc [S3]; 1xHex(1)HexNAc(1) [T1]	1	0.963261	1	1	1	Q12879	2	1573.74	Low	0.8554	0.9813	0.96
FALSE	Low	Master Protein	Q9H2U9	Disintegrin and metalloproteinase domain-containing protein 7 OS=Homo sapiens OX=9606 GN=ADAM7 PE=1 SV=3	0.874	0.233	29	14	23	14	754	85.6	6.52	0	14	1	YES
	Checked	Confidence	Sequence	Modifications	Qvality PEP	Qvality q-value	# Protein Groups	# Proteins	# PSMs	Master Protein Accessions	# Missed Cleavages	Theo. MH+ [Da]	Confidence (by Search Engine): Sequest HT	Percolator q-Value (by Search Engine): Sequest HT	Percolator PEP (by Search Engine): Sequest HT	XCorr (by Search Engine): Sequest HT
	FALSE	Low	DLLPDTNIIANR		1	0.86188	1	1	1	Q9H2U9	0	1354.73	Low	0.6314	0.9323	0.83
	FALSE	Low	LKQVQSPPTETLGVENK	2xHex(1)HexNAc(1) [S6; T9]	1	0.887585	1	1	1	Q9H2U9	1	2598.28	Low	0.6748	0.9474	1.41
	FALSE	Low	DECDFPEMCTGHSPACPK	3xCarbamidomethyl [C3; C9; C16]; 1xHex(1)HexNAc(1) [S13]	1	0.889554	1	1	2	Q9H2U9	0	2502.94	Low	0.6782	0.9485	0.65
	FALSE	Low	TYHLKDPQKNATVK	1xHexNAc [T12]; 1xHex(1)HexNAc(1) [T1]	1	0.901133	1	1	3	Q9H2U9	2	2211.1	Low	0.6932	0.9514	1.79
	FALSE	Low	IYCTGGELSSLLGEDKTYHLK	1xCarbamidomethyl [C3]; 1xHex(1)HexNAc(1) [S10]	1	0.904677	1	1	1	Q9H2U9	1	2749.31	Low	0.7049	0.9546	1.44
	FALSE	Low	CGKIYCTGGELSSLLGEDKTYHLK	2xCarbamidomethyl [C1; C6]; 3xHexNAc [T7; S13; T20]; 1xHex(1)HexNAc(1)NeuAc(1) [S12]	1	0.914339	1	1	1	Q9H2U9	2	3994.79	Low	0.7149	0.9569	0.46
	FALSE	Low	IELYSNIETTLLRFSFWQEKILK		1	0.927337	1	1	1	Q9H2U9	2	2871.57	Low	0.7455	0.9638	0.4
	FALSE	Low	DFDHVVLLSGK	1xHex(1)HexNAc(1) [S9]	1	0.944101	1	1	1	Q9H2U9	0	1594.78	Low	0.7745	0.9679	1.59
	FALSE	Low	VNGFPCKNSEGYCFMGKCPTR	3xCarbamidomethyl [C6; C13; C18]; 1xHex(1)HexNAc(1) [T20]	1	0.944101	1	1	1	Q9H2U9	2	2874.22	Low	0.7745	0.968	0.42
	FALSE	Low	KLPLIQKR		1	0.946551	1	1	6	Q9H2U9	2	995.672	Low	0.7765	0.9682	0.28
	FALSE	Low	RDTGHTHDDDILKTYEEELLYEIK	2xHexNAc [T6; T14]; 1xHex(1)HexNAc(1)NeuAc(1) [T3]	1	0.951347	1	1	1	Q9H2U9	2	3995.8	Low	0.8176	0.9733	0.62
	FALSE	Low	WLYSHVQGISYPGGMCLPYYSTSIIK	1xCarbamidomethyl [C16]; 3xHexNAc [S21; S/T]; 1xHex(1)HexNAc(1) [T/S]	1	0.956301	1	1	2	Q9H2U9	0	3994.84	Low	0.8354	0.9794	0.78
	FALSE	Low	TLVLHLLRSR	1xHexNAc [S9]	1	0.956301	1	1	1	Q9H2U9	1	1410.84	Low	0.8423	0.9812	0.55
	FALSE	Low	ENRFLPCEEKDVR	1xCarbamidomethyl [C7]	1	0.956301	1	1	1	Q9H2U9	2	1691.82	Low	0.8419	0.9811	0.22
FALSE	Low	Master Protein	Q9UPN3	Microtubule-actin cross-linking factor 1, isoforms 1/2/3/5 OS=Homo sapiens OX=9606 GN=MACF1 PE=1 SV=4	0.25	4.476	26	136	266	132	7388	837.8	5.39	2.25	136	1	YES
	Checked	Confidence	Sequence	Modifications	Qvality PEP	Qvality q-value	# Protein Groups	# Proteins	# PSMs	Master Protein Accessions	# Missed Cleavages	Theo. MH+ [Da]	Confidence (by Search Engine): Sequest HT	Percolator q-Value (by Search Engine): Sequest HT	Percolator PEP (by Search Engine): Sequest HT	XCorr (by Search Engine): Sequest HT
	FALSE	Low	QVSSLSSGVIQEALATNMK	1xOxidation [M18]; 1xHex(1)HexNAc(1)NeuAc(1) [T16]	0.593195	0.160625	1	1	2	Q9UPN3	0	2635.24	Medium	0.03252	0.328	1.89
	FALSE	Low	SDDKLCGTLKSEIATQELTGEK	1xCarbamidomethyl [C6]; 2xHexNAc [T/S]	0.777748	0.427773	1	1	3	Q9UPN3	2	2829.36	Low	0.1225	0.5597	2.25
	FALSE	Low	AVTKIEIISHMK		0.818488	0.47765	1	1	9	Q9UPN3	1	1369.79	Low	0.1603	0.6208	1.03
	FALSE	Low	MDHVYGLSTVYLNKLKTVDVIVR	1xOxidation [M1]; 1xHex(1)HexNAc(1)NeuAc(1) [S8]; 1xHex(1)HexNAc(1)NeuAc(2) [T9]	0.893865	0.630334	1	1	1	Q9UPN3	2	4283	Low	0.2831	0.7426	0.25
	FALSE	Low	RQQHEQLNEAAQGILTGPGDVSLSTSQVQK	1xHexNAc [T16]	0.904052	0.637142	1	1	1	Q9UPN3	1	3422.71	Low	0.2993	0.7597	1.16
	FALSE	Low	WKVISPTGNEAMVPSVCFLIPPPNK	1xCarbamidomethyl [C17]; 1xHex(1)HexNAc(1) [T7]	0.91419	0.686587	1	1	1	Q9UPN3	1	3146.58	Low	0.3333	0.7767	0.54
	FALSE	Low	MSELRVTLDPVQLESSLLR	1xHexNAc [T7]	0.921252	0.719557	1	1	1	Q9UPN3	1	2389.26	Low	0.3603	0.7893	0.22
	FALSE	Low	TVSLTVCSAVK	1xCarbamidomethyl [C7]; 1xHex(1)HexNAc(1) [S3]	0.930307	0.740639	1	1	1	Q9UPN3	0	1529.76	Low	0.3905	0.8048	0.55
	FALSE	Low	VTAGYTGIK	1xHexNAc [T6]	0.931684	0.740639	1	1	49	Q9UPN3	0	1112.58	Low	0.3905	0.8075	0.74
	FALSE	Low	SLSQPTPPPMPILSQSEAK	1xHexNAc [S]	0.938807	0.742918	1	1	6	Q9UPN3	0	2211.12	Low	0.4024	0.8192	1.45
	FALSE	Low	ESIAEHKPHIDK	1xHexNAc [S2]	0.936179	0.742918	1	1	2	Q9UPN3	0	1606.81	Low	0.4015	0.815	0.89
	FALSE	Low	TGSILPSVGSSVGSVNGYHTCK	1xCarbamidomethyl [C21]; 1xHexNAc [S11]; 1xHex(1)HexNAc(1)NeuAc(1) [S10]; 1xHex(1)HexNAc(1)NeuAc(2) [S3]	0.945576	0.761799	1	1	1	Q9UPN3	0	4013.71	Low	0.4222	0.8315	0.69
	FALSE	Low	TEQSVALLEQK		0.948836	0.768862	1	1	4	Q9UPN3	0	1245.67	Low	0.4316	0.8372	0.56
	FALSE	Low	QLAGGMVSLK		0.955507	0.777295	1	1	4	Q9UPN3	0	1003.56	Low	0.4536	0.8485	1.21
	FALSE	Low	GKEADTEMGFSITFK		0.95665	0.778191	1	1	1	Q9UPN3	1	1660.79	Low	0.4564	0.8506	1.5
	FALSE	Low	LEQDQTTAQLQVQK		0.958907	0.778191	1	1	1	Q9UPN3	0	1629.84	Low	0.4615	0.8549	1.54
	FALSE	Low	TLLPEDSQKLDNFLGEVR	1xHexNAc [S7]; 1xHex(1)HexNAc(1) [T1]	0.960758	0.783618	1	1	2	Q9UPN3	1	2642.29	Low	0.4682	0.8577	1.1
	FALSE	Low	GYEIKLSQEEVVLADLSALEAHWSTLR	2xHex(1)HexNAc(1) [S7; S17]	0.964024	0.788152	1	1	1	Q9UPN3	1	3787.85	Low	0.4838	0.8634	0.53
	FALSE	Low	MSSDAKEFISIINPHNLK	1xOxidation [M1]; 1xHex(1)HexNAc(1) [S3]	0.965803	0.79464	1	1	1	Q9UPN3	1	2425.18	Low	0.4918	0.8663	1.26
	FALSE	Low	AASPTRSSSSASQSNHSCTSMPSSPATPASGTK	1xCarbamidomethyl [C18]; 2xHexNAc [S17; S20]; 1xHex(1)HexNAc(1) [T27]	0.978216	0.804443	1	1	1	Q9UPN3	1	3993.73	Low	0.5233	0.8875	0.47
	FALSE	Low	TETVKAQAESNKAFLAELEQNSPK	1xHexNAc [S10]; 2xHex(1)HexNAc(1) [T1; S22]	0.979479	0.805463	1	1	1	Q9UPN3	2	3566.69	Low	0.5273	0.8901	0.55
	FALSE	Low	ELLGWVSTLARNTQGKATSSETK	3xHexNAc [T8; T13; S20]	0.981035	0.810897	1	1	1	Q9UPN3	2	3086.54	Low	0.5351	0.8928	0.64
	FALSE	Low	LIIEMLEREKSLRPAVER	1xOxidation [M5]; 1xHexNAc [S11]	0.985551	0.815241	1	1	11	Q9UPN3	2	2401.31	Low	0.5471	0.9	1.31
	FALSE	Low	TSLAGDTSNSSSPASTGAK	2xHexNAc [T1; S15]; 1xHex(1)HexNAc(1) [S2]	0.993581	0.841468	1	1	1	Q9UPN3	0	2510.1	Low	0.5823	0.914	1.1
	FALSE	Low	GDLRFVTISGQKVLDMENSFK	1xOxidation [M16]	0.994356	0.845505	1	1	2	Q9UPN3	2	2400.22	Low	0.5869	0.9152	0.51
	FALSE	Low	DAIEMASRVEQSYQK		0.994356	0.845505	1	1	2	Q9UPN3	1	1754.84	Low	0.5879	0.9156	1.03
	FALSE	Low	IAQSAELADR		0.996617	0.845505	1	1	1	Q9UPN3	0	1073.56	Low	0.5973	0.9195	0.53
	FALSE	Low	QTTGEEVLLIQEKLDGIKTR	1xHexNAc [T19]	0.995373	0.845505	1	1	1	Q9UPN3	2	2474.33	Low	0.5906	0.9171	1.15
	FALSE	Low	LEGIGQFHCR	1xCarbamidomethyl [C9]	0.995875	0.845505	1	1	1	Q9UPN3	0	1216.59	Low	0.5946	0.9181	0.83
	FALSE	Low	LEDAMQAAVQYQDTLQAMFDWLDNTVIK	1xOxidation [M18]; 1xHexNAc [T14]	1	0.856408	1	1	1	Q9UPN3	0	3476.62	Low	0.6173	0.9283	1.62
	FALSE	Low	AEPLTKATHSSSTSWFR	1xHexNAc [T13]; 1xHex(1)HexNAc(1) [S12]	1	0.858108	1	1	1	Q9UPN3	1	2474.16	Low	0.6252	0.9307	0.29
	FALSE	Low	AVQEGLIDR		1	0.865236	1	1	1	Q9UPN3	0	1000.54	Low	0.6429	0.9356	0.67
	FALSE	Low	AMLNEVEKRR	1xOxidation [M2]	1	0.865236	1	1	2	Q9UPN3	2	1261.67	Low	0.6389	0.9343	1.07
	FALSE	Low	LVSYLSLLR	1xHexNAc [S6]	1	0.865236	1	1	1	Q9UPN3	0	1266.73	Low	0.6437	0.9368	0.47
	FALSE	Low	VIPSSGSK	1xHex(1)HexNAc(1)NeuAc(1) [S7]; 1xHex(1)HexNAc(1) [S4]	1	0.865236	1	1	1	Q9UPN3	0	1795.8	Low	0.6429	0.9358	0.25
	FALSE	Low	VKEALAGLLVTYPNSQEAENWK	1xHexNAc [T11]	1	0.865236	1	1	1	Q9UPN3	1	2663.36	Low	0.6429	0.9364	0.95
	FALSE	Low	MRHLQSLHKFVSR	1xOxidation [M1]; 1xHex(1)HexNAc(1)NeuAc(1) [S12]	1	0.865416	1	1	1	Q9UPN3	2	2311.12	Low	0.6466	0.9381	0.61
	FALSE	Low	LCTMPPVGTDLNTVKDQLNEMK	1xCarbamidomethyl [C2]; 1xHex(1)HexNAc(1)NeuAc(1) [T13]	1	0.882256	1	1	1	Q9UPN3	1	3160.45	Low	0.6695	0.9454	0.97
	FALSE	Low	IDKDQDGKITR		1	0.88346	2	2	1	Q03001; Q9UPN3	2	1288.69	Low	0.6714	0.9463	0.81
	FALSE	Low	NLQKSLSSVSDTWNSR	1xHex(1)HexNAc(1)NeuAc(1) [S8]	1	0.887585	1	1	1	Q9UPN3	1	2478.14	Low	0.6748	0.9479	1.65
	FALSE	Low	TWLDDKQSQQAKNCPISAK	1xCarbamidomethyl [C14]; 1xHexNAc [S17]	1	0.889554	1	1	1	Q9UPN3	2	2421.17	Low	0.6785	0.9485	0.82
	FALSE	Low	KDLHHQGSKSDDK		1	0.893301	1	1	2	Q9UPN3	2	1494.73	Low	0.6828	0.9493	0.76
	FALSE	Low	AEPLTKATHSSSTSWFR	2xHexNAc [S/T]	1	0.898332	1	1	2	Q9UPN3	1	2312.1	Low	0.6893	0.9507	0.59
	FALSE	Low	VLDMENSFK	1xHexNAc [S7]	1	0.903103	1	1	1	Q9UPN3	0	1285.6	Low	0.6973	0.9521	0.62
	FALSE	Low	RPTPTFHSSRTSLAGDTSNSSSPASTGAK	2xHexNAc [T/S]; 1xHex(1)HexNAc(1)NeuAc(1) [S]	1	0.904677	1	1	5	Q9UPN3	1	3967.79	Low	0.7003	0.953	1.3
	FALSE	Low	QESLQAILNR	1xHex(1)HexNAc(1)NeuAc(2) [S3]	1	0.904677	1	1	1	Q9UPN3	0	2118.97	Low	0.7008	0.953	0.25
	FALSE	Low	TIVQLKPR	1xHex(1)HexNAc(1) [T1]	1	0.904677	1	1	1	Q9UPN3	0	1319.74	Low	0.7054	0.955	0.28
	FALSE	Low	IAQSAELADREKITGQLESLESR	1xHex(1)HexNAc(1)NeuAc(1) [S4]; 1xHex(1)HexNAc(1) [T14]	1	0.914339	1	1	1	Q9UPN3	2	3565.69	Low	0.716	0.9573	0.75
	FALSE	Low	EMVTRFMETADSTTAAVLQGKLAEVSQR	1xHexNAc [T14]; 1xHex(1)HexNAc(1)NeuAc(1) [T4]; 1xHex(1)HexNAc(1) [S12]	1	0.91642	1	1	1	Q9UPN3	2	4293.97	Low	0.716	0.9573	0.24
	FALSE	Low	VNNLSLCLTLKPEENLSR	1xCarbamidomethyl [C7]; 1xHex(1)HexNAc(1) [S]	1	0.923105	1	1	2	Q9UPN3	0	2465.24	Low	0.7264	0.9593	0.47
	FALSE	Low	SREISLK		1	0.923983	1	1	1	Q9UPN3	1	832.489	Low	0.7268	0.9596	0.56
	FALSE	Low	ALNEEIVNR		1	0.927136	1	1	3	Q9UPN3	0	1057.56	Low	0.7375	0.9615	0.56
	FALSE	Low	MSSSDEETLSER	1xHexNAc [S10]; 3xHex(1)HexNAc(1) [S2; S3; S4]	1	0.927136	1	1	1	Q9UPN3	0	2669.05	Low	0.742	0.963	0.47
	FALSE	Low	SLDDARKR		1	0.927136	2	2	1	Q03001; Q9UPN3	2	960.522	Low	0.7408	0.9623	0.78
	FALSE	Low	SASRPGSRAGSR	1xHex(1)HexNAc(1) [S1]	1	0.927136	1	1	1	Q9UPN3	1	1553.75	Low	0.7372	0.9614	0.79
	FALSE	Low	KLMALGPIRLEQDQTTAQLQVQK	1xHexNAc [T15]	1	0.927136	1	1	1	Q9UPN3	2	2812.52	Low	0.7354	0.961	0.38
	FALSE	Low	LKRPTPTFHSSRTSLAGDTSNSSSPASTGAK	2xHexNAc [T19; T28]; 2xHex(1)HexNAc(1) [S14; S20]	1	0.927136	1	1	1	Q9UPN3	2	4283.01	Low	0.7376	0.9616	0.25
	FALSE	Low	TIVQLKPRSPDHVLK	1xHex(1)HexNAc(1)NeuAc(1) [S/T]	1	0.929069	1	1	4	Q9UPN3	1	2387.26	Low	0.7492	0.9645	0.64
	FALSE	Low	LKRPTPTFHSSR	1xHex(1)HexNAc(1)NeuAc(1) [S11]; 1xHex(1)HexNAc(1) [T7]	1	0.930089	1	1	1	Q9UPN3	1	2448.15	Low	0.7499	0.9646	1.19
	FALSE	Low	LRSSAPGECHQIMK	1xCarbamidomethyl [C9]	1	0.934472	1	1	1	Q9UPN3	1	1613.79	Low	0.7538	0.965	0.66
	FALSE	Low	EANSVLQWLESKEEVLKSMDAMSSPTK	1xOxidation [M22]; 1xHexNAc [S11]	1	0.936792	1	1	1	Q9UPN3	2	3256.56	Low	0.7579	0.9656	1.05
	FALSE	Low	SMDAMSSPTKTETVKAQAESNK	2xOxidation [M2; M5]; 1xHexNAc [T9]	1	0.93833	1	1	1	Q9UPN3	2	2576.17	Low	0.7596	0.9659	1.01
	FALSE	Low	AQAESNKAFLAELEQNSPK		1	0.940675	1	1	1	Q9UPN3	1	2075.04	Low	0.7623	0.9661	1.29
	FALSE	Low	KSQDSVLDPAERAVVR	2xHexNAc [S2; S5]	1	0.940675	1	1	1	Q9UPN3	2	2176.11	Low	0.7686	0.967	1.36
	FALSE	Low	ELMETLTSRDEYQTSPPK	1xHexNAc [T5]	1	0.940675	1	1	1	Q9UPN3	1	2328.09	Low	0.768	0.9668	0.92
	FALSE	Low	KTTTASPR	1xHexNAc [T3]; 2xHex(1)HexNAc(1) [T2; S6]	1	0.940675	1	1	1	Q9UPN3	1	1794.82	Low	0.7686	0.967	0.41
	FALSE	Low	SEKELENMHK	1xOxidation [M8]; 1xHex(1)HexNAc(1)NeuAc(2) [S1]	1	0.940675	1	1	2	Q9UPN3	1	2207.91	Low	0.7662	0.9665	0.38
	FALSE	Low	AILEQQVLSEELTTKK	3xHexNAc [S9; T13; T14]	1	0.940675	1	1	1	Q9UPN3	1	2439.26	Low	0.768	0.9668	0.22
	FALSE	Low	IEPMLETLENLSSR	1xOxidation [M4]; 2xHexNAc [S12; S13]	1	0.940675	1	1	1	Q9UPN3	0	2053.98	Low	0.7668	0.9666	0.63
	FALSE	Low	LVSDANEQYK	1xHexNAc [S3]	1	0.940675	1	1	1	Q9UPN3	0	1369.65	Low	0.768	0.9667	0.39
	FALSE	Low	LMLLSRDDSGSGSK	1xOxidation [M2]; 1xHexNAc [S5]	1	0.940675	1	1	1	Q9UPN3	1	1684.81	Low	0.7608	0.9661	0.5
	FALSE	Low	TSLAGDTSNSSSPASTGAKTNR	1xHexNAc [S12]; 1xHex(1)HexNAc(1)NeuAc(1) [T7]; 1xHex(1)HexNAc(1) [S8]	1	0.940675	1	1	1	Q9UPN3	1	3334.44	Low	0.7625	0.9661	1.8
	FALSE	Low	LLLWTQKVTAGYTGIK	3xHexNAc [T5; T9; T13]	1	0.940733	1	1	8	Q9UPN3	1	2401.27	Low	0.7687	0.9671	0.3
	FALSE	Low	LSVQSAISTQPEAVK	1xHex(1)HexNAc(1)NeuAc(2) [T9]	1	0.940869	1	1	1	Q9UPN3	0	2505.17	Low	0.7687	0.9672	1.56
	FALSE	Low	ISGTFSSGWTVRLPEFQFSSQNK	1xHexNAc [S]; 1xHex(1)HexNAc(1) [T/S]	1	0.942242	1	1	4	Q9UPN3	1	3171.5	Low	0.77	0.9673	1.48
	FALSE	Low	DASSCQEQLDEFRKLVR	1xCarbamidomethyl [C5]; 1xHexNAc [S4]	1	0.942563	1	1	1	Q9UPN3	2	2284.09	Low	0.7716	0.9674	0.46
	FALSE	Low	TRYTALVTLTTQHVK	1xHexNAc [T8]; 1xHex(1)HexNAc(1)NeuAc(1) [T11]; 1xHex(1)HexNAc(1) [T10]	1	0.943416	1	1	1	Q9UPN3	1	2956.41	Low	0.7727	0.9674	0.73
	FALSE	Low	AKMSELRVTLDPVQLESSLLR	1xOxidation [M3]	1	0.943857	1	1	1	Q9UPN3	2	2401.31	Low	0.7732	0.9676	0.57
	FALSE	Low	LVSYLSLLRNIEMRTK	1xHexNAc [S3]	1	0.944101	1	1	1	Q9UPN3	2	2139.18	Low	0.7745	0.968	0.2
	FALSE	Low	SIERGRSLDDAR	1xHexNAc [S]	1	0.948909	1	1	2	Q9UPN3	2	1577.79	Low	0.7783	0.9683	0.74
	FALSE	Low	QIQPLELNLAELQDLLCQAKVLER	1xCarbamidomethyl [C17]	1	0.950851	1	1	1	Q9UPN3	1	2834.54	Low	0.7881	0.9691	1.01
	FALSE	Low	QQVQFMLKEFEAR	1xOxidation [M6]	1	0.950851	1	1	1	Q9UPN3	1	1669.84	Low	0.7864	0.9687	0.39
	FALSE	Low	TGSLEEMTQRLR		1	0.950851	1	1	1	Q9UPN3	1	1420.72	Low	0.8053	0.9707	0.62
	FALSE	Low	TGSLEEMTQR	2xHexNAc [T1; S3]; 1xHex(1)HexNAc(1)NeuAc(2) [T8]	1	0.950851	1	1	1	Q9UPN3	0	2505.02	Low	0.7864	0.9687	0.84
	FALSE	Low	AIESGILDR		1	0.950851	1	1	1	Q9UPN3	0	973.531	Low	0.8031	0.9705	0.8
	FALSE	Low	TVRERLISLQMETTGLIDPDSK	1xHexNAc [T14]	1	0.950851	1	1	2	Q9UPN3	2	2705.4	Low	0.8031	0.9705	0.35
	FALSE	Low	ELEEAVTSALQQETEKSKAAK	1xHex(1)HexNAc(1)NeuAc(2) [S17]; 2xHex(1)HexNAc(1) [T7; T14]	1	0.950851	1	1	1	Q9UPN3	2	3967.76	Low	0.7823	0.9685	1.5
	FALSE	Low	SATVELEKLQPSFEALKR	1xHex(1)HexNAc(1) [T3]	1	0.950851	1	1	1	Q9UPN3	2	2411.26	Low	0.8018	0.9704	0.46
	FALSE	Low	WTELLSK		1	0.950851	1	1	1	Q9UPN3	0	876.483	Low	0.7871	0.9689	1.02
	FALSE	Low	VVEIGHQRQK		1	0.950851	1	1	1	Q9UPN3	1	1193.67	Low	0.7964	0.9699	1.18
	FALSE	Low	DTDSLQSQIEDVRLFLNKIHVLK	1xHex(1)HexNAc(1) [S/T]	1	0.950851	1	1	3	Q9UPN3	2	3076.6	Low	0.7836	0.9686	0.99
	FALSE	Low	LMALGPIR		1	0.950851	1	1	2	Q9UPN3	0	870.523	Low	0.8034	0.9705	0.75
	FALSE	Low	LMLLSRDDSGSGSK	1xOxidation [M2]	1	0.950851	1	1	1	Q9UPN3	1	1481.73	Low	0.792	0.9695	0.65
	FALSE	Low	LQDELVTLRLECTNLYRK	1xCarbamidomethyl [C12]; 1xHexNAc [T7]	1	0.950851	1	1	1	Q9UPN3	2	2467.29	Low	0.8057	0.971	0.57
	FALSE	Low	LTLASALEEKLVDENMVR	2xHexNAc [T2; S5]	1	0.950851	1	1	1	Q9UPN3	1	2437.24	Low	0.8057	0.9709	0.3
	FALSE	Low	AQAESNKAFLAELEQNSPKIQK		1	0.950856	1	1	1	Q9UPN3	2	2444.28	Low	0.8082	0.9713	1.15
	FALSE	Low	DFTELQKTVK	1xHex(1)HexNAc(1) [T8]	1	0.950856	1	1	1	Q9UPN3	1	1573.78	Low	0.8121	0.9717	0.58
	FALSE	Low	LLLNEAISRGIVPSHTAVK	2xHex(1)HexNAc(1) [S8; S14]	1	0.950856	1	1	3	Q9UPN3	1	2748.44	Low	0.8121	0.9717	1.34
	FALSE	Low	ETSSFR	1xHexNAc [S3]; 1xHex(1)HexNAc(1) [T2]	1	0.950856	1	1	1	Q9UPN3	0	1294.55	Low	0.8121	0.9719	0.38
	FALSE	Low	KLANSEPVGTQTAK	1xHexNAc [T12]; 1xHex(1)HexNAc(1) [S5]	1	0.950856	1	1	1	Q9UPN3	1	2011.99	Low	0.8104	0.9715	0.78
	FALSE	Low	KSLSQPTPPPMPILSQSEAK	1xOxidation [M11]; 2xHexNAc [S15; S17]	1	0.950856	1	1	1	Q9UPN3	1	2558.29	Low	0.8087	0.9713	0.49
	FALSE	Low	VTAGYTGIKCTNFSSCWSDGKMFNALIHR	2xCarbamidomethyl [C10; C16]; 1xOxidation [M22]; 1xHex(1)HexNAc(1)NeuAc(1) [T11]	1	0.951347	1	1	1	Q9UPN3	2	3993.78	Low	0.8142	0.9724	1.01
	FALSE	Low	LTESRGPLSVVEAIEK	1xHexNAc [S9]; 1xHex(1)HexNAc(1) [S4]	1	0.951347	1	1	1	Q9UPN3	1	2296.17	Low	0.8166	0.9727	0.98
	FALSE	Low	STVMVR		1	0.951347	2	2	1	Q03001; Q9UPN3	0	692.376	Low	0.8171	0.9728	0.23
	FALSE	Low	YTALVTLTTQHVKYISDALR	1xHexNAc [S/T]; 1xHex(1)HexNAc(1) [T/S]	1	0.951347	1	1	3	Q9UPN3	1	2861.47	Low	0.8186	0.9735	0.86
	FALSE	Low	VLTLSQAIQLGKVDFASTLKVLEAQANTGGIIDTATGK	1xHexNAc [S17]; 2xHex(1)HexNAc(1) [T18; T28]	1	0.951347	1	1	1	Q9UPN3	2	4805.48	Low	0.8196	0.9739	0.63
	FALSE	Low	ATHSSSTSWFRKPMTRAELVAISSSEDEGNLR	1xOxidation [M14]	1	0.951347	1	1	1	Q9UPN3	2	3566.73	Low	0.8152	0.9725	0.66
	FALSE	Low	ESQEAQNIAGGSMMMSEKTDEEDSGR	2xOxidation [M14; M15]; 1xHex(1)HexNAc(1)NeuAc(1) [S24]; 1xHex(1)HexNAc(1) [S12]	1	0.952116	1	1	1	Q9UPN3	1	3870.51	Low	0.8246	0.9754	0.5
	FALSE	Low	LFKGVSQKENTGQQNAIISPTVLETSEEK	2xHexNAc [T21; T25]; 1xHex(1)HexNAc(1)NeuAc(1) [T11]	1	0.952116	1	1	1	Q9UPN3	2	4238.03	Low	0.8223	0.9746	0.25
	FALSE	Low	TIVQLKPRSPDHVLK	1xHexNAc [S9]	1	0.952116	1	1	1	Q9UPN3	1	1934.11	Low	0.8249	0.9759	0.73
	FALSE	Low	AIAQSQSVQESLESLLQSIGEVEQNLEGK	1xHexNAc [S7]	1	0.952116	1	1	1	Q9UPN3	0	3317.66	Low	0.8249	0.9759	1.42
	FALSE	Low	SIQDAELLVKGYEIK	1xHex(1)HexNAc(1) [S1]	1	0.952116	1	1	1	Q9UPN3	1	2071.07	Low	0.8211	0.9744	1.08
	FALSE	Low	RIQSLASSRTDR	2xHexNAc [S7; S8]; 1xHex(1)HexNAc(1)NeuAc(1) [S4]	1	0.95238	1	1	1	Q9UPN3	2	2452.14	Low	0.8257	0.9772	0.12
	FALSE	Low	DAVTVGLLDKETATRILER	1xHex(1)HexNAc(1) [T12]	1	0.95238	1	1	1	Q9UPN3	2	2465.3	Low	0.8249	0.9769	0.77
	FALSE	Low	EANSVLQWLESK		1	0.95238	1	1	1	Q9UPN3	0	1403.72	Low	0.8249	0.9769	0.83
	FALSE	Low	TVSLTVCSAVKTEKTPQEK	1xCarbamidomethyl [C7]; 1xHexNAc [T15]; 1xHex(1)HexNAc(1) [S8]	1	0.95238	1	1	1	Q9UPN3	2	2674.32	Low	0.8252	0.9771	1.23
	FALSE	Low	EFQKTLGGKQPVYDTTIR	1xHexNAc [T5]	1	0.95238	1	1	1	Q9UPN3	2	2284.18	Low	0.8252	0.9771	0.96
	FALSE	Low	ESPGSEQTPFMTAPEGKGNGGVNPEPFR	1xOxidation [M11]; 1xHexNAc [T12]; 1xHex(1)HexNAc(1)NeuAc(1) [S2]	1	0.954799	1	1	1	Q9UPN3	1	3792.64	Low	0.8273	0.9775	1.28
	FALSE	Low	QDIARQKSSLEATR	3xHexNAc [S8; S9; T13]	1	0.956005	1	1	1	Q9UPN3	2	2212.09	Low	0.8306	0.9781	0.56
	FALSE	Low	QESLQAILNRMEEVHKEANSVLQWLESK	1xOxidation [M11]; 1xHexNAc [S20]; 1xHex(1)HexNAc(1) [S27]	1	0.956005	1	1	1	Q9UPN3	2	3893.9	Low	0.8298	0.9778	1.07
	FALSE	Low	AVVRVADERDR		1	0.956301	1	1	1	Q9UPN3	2	1285.7	Low	0.8383	0.9799	0.76
	FALSE	Low	TRYTALVTLTTQHVK	1xHexNAc [T10]; 1xHex(1)HexNAc(1) [T11]	1	0.956301	1	1	1	Q9UPN3	1	2300.19	Low	0.8343	0.9792	1.31
	FALSE	Low	TNIELREK		1	0.956301	1	1	1	Q9UPN3	1	1002.56	Low	0.8412	0.9808	0.92
	FALSE	Low	KTTTASPRTPGPK	1xHex(1)HexNAc(1)NeuAc(1) [T9]	1	0.956301	1	1	1	Q9UPN3	2	1997.98	Low	0.8423	0.9811	0.66
	FALSE	Low	LTESRGPLSVVEAIEK		1	0.956301	1	1	1	Q9UPN3	1	1727.95	Low	0.8419	0.981	0.55
	FALSE	Low	SRSGGRK	1xHex(1)HexNAc(1)NeuAc(1) [S3]; 1xHex(1)HexNAc(1) [S1]	1	0.956996	1	1	1	Q9UPN3	2	1768.78	Low	0.844	0.9813	1.09
	FALSE	Low	TGSLEEMTQRLR	1xOxidation [M7]; 1xHex(1)HexNAc(1)NeuAc(2) [T1]	1	0.957729	1	1	1	Q9UPN3	1	2384.04	Low	0.845	0.9813	0.53
	FALSE	Low	SQPREMTSSEKGK	1xOxidation [M6]; 1xHexNAc [S9]; 1xHex(1)HexNAc(1)NeuAc(1) [S8]; 1xHex(1)HexNAc(1) [S1]	1	0.960959	1	1	2	Q9UPN3	2	2705.15	Low	0.8484	0.9813	0.85
	FALSE	Low	LQDLRAWVGNK		1	0.961414	1	1	1	Q9UPN3	1	1299.72	Low	0.8496	0.9813	0.3
	FALSE	Low	YTALVTLTTQHVKYISDALRR		1	0.961503	1	1	1	Q9UPN3	2	2449.36	Low	0.8502	0.9813	0.37
	FALSE	Low	GLLEREEAVR		1	0.962132	1	1	1	Q9UPN3	1	1171.64	Low	0.8502	0.9813	0.67
	FALSE	Low	SSSSASQSNHSCTSMPSSPATPASGTK	1xCarbamidomethyl [C12]; 1xHex(1)HexNAc(1)NeuAc(1) [T/S]; 1xHex(1)HexNAc(1)NeuAc(2) [S/T]; 2xHex(1)HexNAc(1) [S/T]	1	0.962132	1	1	4	Q9UPN3	0	4972.95	Low	0.857	0.9813	1.59
	FALSE	Low	GGSSPETLPSLLK		1	0.962273	1	1	1	Q9UPN3	0	1285.7	Low	0.8509	0.9813	0.52
	FALSE	Low	YQKAENMYAQIKEEVR		1	0.962273	1	1	1	Q9UPN3	2	1999.99	Low	0.8511	0.9813	1.08
	FALSE	Low	VQKKTFTK	1xHex(1)HexNAc(1) [T5]	1	0.962338	2	2	4	Q03001; Q9UPN3	2	1344.73	Low	0.8575	0.9813	0.23
	FALSE	Low	IEDEVTRQVAQCKCAK	2xCarbamidomethyl [C12; C14]; 1xHex(1)HexNAc(1) [T6]	1	0.962338	1	1	1	Q9UPN3	2	2300.07	Low	0.8517	0.9813	1.26
	FALSE	Low	MLSSSDAITQEFMDLRTRYTALVTLTTQHVK	1xOxidation [M1]; 2xHexNAc [S3; S4]	1	0.963261	1	1	1	Q9UPN3	2	3978.97	Low	0.8578	0.9813	0.4
	FALSE	Low	ITGQLESLESR	1xHexNAc [S10]	1	0.963261	1	1	1	Q9UPN3	0	1435.73	Low	0.8544	0.9813	0.65
	FALSE	Low	TDKSFQGTTRQETNYQDSWVTSK	2xHex(1)HexNAc(1)NeuAc(1) [T1; T8]; 2xHex(1)HexNAc(1) [T9; T13]	1	0.963261	1	1	1	Q9UPN3	2	4749.98	Low	0.8593	0.9813	0.95
	FALSE	Low	TESLIQQYEAISLLNSERYARLER	1xHex(1)HexNAc(1)NeuAc(1) [S3]	1	0.963261	1	1	1	Q9UPN3	2	3538.73	Low	0.8559	0.9813	0.89
	FALSE	Low	RTLQNQLVELKNHWEELSK	1xHex(1)HexNAc(1)NeuAc(1) [S18]; 1xHex(1)HexNAc(1)NeuAc(2) [T2]	1	0.963261	1	1	1	Q9UPN3	2	3968.81	Low	0.8574	0.9813	1.01
	FALSE	Low	LIDWLEDAESHLDSELEISNDPDKIKLQLSK	3xHexNAc [S10; S14; S19]	1	0.963261	1	1	1	Q9UPN3	2	4203.06	Low	0.8578	0.9813	0.63
FALSE	Low	Master Protein	Q9P2S2	Neurexin-2 OS=Homo sapiens OX=9606 GN=NRXN2 PE=2 SV=1	0.842	0.508	22	21	26	20	1712	184.9	5.92	2.97	21	1	YES
	Checked	Confidence	Sequence	Modifications	Qvality PEP	Qvality q-value	# Protein Groups	# Proteins	# PSMs	Master Protein Accessions	# Missed Cleavages	Theo. MH+ [Da]	Confidence (by Search Engine): Sequest HT	Percolator q-Value (by Search Engine): Sequest HT	Percolator PEP (by Search Engine): Sequest HT	XCorr (by Search Engine): Sequest HT
	FALSE	Low	RPPPLRPGVTSAPGFPHLPTANPTGPGER	1xHex(1)HexNAc(1) [T10]	0.930768	0.740639	1	1	1	Q9P2S2	0	3338.71	Low	0.3905	0.8055	1.77
	FALSE	Low	SADYVNLSLK	2xHexNAc [S1; S8]	0.964024	0.788152	1	1	1	Q9P2S2	0	1515.74	Low	0.4833	0.8631	0.38
	FALSE	Low	RPPPLRPGVTSAPGFPHLPTANPTGPGERGPPGAVEVIR	1xHexNAc [T20]; 1xHex(1)HexNAc(1) [S11]	0.972341	0.798072	1	1	1	Q9P2S2	1	4517.34	Low	0.5126	0.8778	2.97
	FALSE	Low	RAGGGAGSHSSAQR	1xHexNAc [S8]	0.981957	0.810897	1	1	1	Q9P2S2	1	1501.71	Low	0.5365	0.8943	0.85
	FALSE	Low	ESADTLRLELDGGQMKLTVNLDCLR	1xCarbamidomethyl [C23]; 1xHexNAc [T18]; 1xHex(1)HexNAc(1)NeuAc(2) [T5]	1	0.856993	1	1	1	Q9P2S2	2	3997.84	Low	0.6206	0.9291	0.89
	FALSE	Low	DPGNVHTLK		1	0.880619	1	1	1	Q9P2S2	0	980.516	Low	0.6668	0.9435	0.71
	FALSE	Low	TDGATGAPGVLFAPSAPAPNLPAGKMNHR	2xHexNAc [T1; S15]	1	0.918916	1	1	1	Q9P2S2	1	3221.59	Low	0.7197	0.9583	1.48
	FALSE	Low	KGSISVNSR	1xHexNAc [S]; 1xHex(1)HexNAc(1) [S8]	1	0.927136	1	1	2	Q9P2S2	1	1515.74	Low	0.7412	0.9624	0.79
	FALSE	Low	TTEPNGLLLFSQGRR	1xHex(1)HexNAc(1)NeuAc(2) [S11]	1	0.927136	1	1	1	Q9P2S2	1	2636.23	Low	0.7334	0.9605	1.87
	FALSE	Low	GSISVNSRSTPFLATGDSEILDLESELYLGGLPEGGR	1xHex(1)HexNAc(1) [T/S]	1	0.927337	1	1	3	Q9P2S2	1	4202.05	Low	0.7455	0.9637	1.09
	FALSE	Low	GGALITYTWPPNDRPSTRMDRLAVGFSTHQR	1xOxidation [M19]; 1xHexNAc [T6]; 1xHex(1)HexNAc(1) [T8]	1	0.936792	1	1	1	Q9P2S2	2	4084.97	Low	0.7579	0.9656	1.48
	FALSE	Low	DGRKGSISVNSR		1	0.950851	1	1	2	Q9P2S2	2	1275.68	Low	0.793	0.9696	0.86
	FALSE	Low	FTLSCAEPATLQLDTPVADDRWHMVLLTR	1xCarbamidomethyl [C5]; 1xHexNAc [T15]; 1xHex(1)HexNAc(1) [T10]	1	0.951347	1	1	1	Q9P2S2	1	3924.89	Low	0.8187	0.9735	0.51
	FALSE	Low	AGGGAGSHSSAQR		1	0.951347	1	1	1	Q9P2S2	0	1142.53	Low	0.8196	0.9739	0.57
	FALSE	Low	ADYFAMELLDGHLYLLLDMGSGGIKLRASSR	1xOxidation [M19]; 1xHexNAc [S29]; 1xHex(1)HexNAc(1) [S21]	1	0.951347	1	1	1	Q9P2S2	2	3996.95	Low	0.8166	0.9726	1.28
	FALSE	Low	SRSSYLALATLQAYASMHLFFQFK	1xOxidation [M17]; 2xHexNAc [S3; S4]; 1xHex(1)HexNAc(1) [T10]	1	0.952116	1	1	1	Q9P2S2	1	3567.71	Low	0.8249	0.9755	0.43
	FALSE	Low	EMQVASDLFVGGIPPDVR	1xOxidation [M2]; 1xHex(1)HexNAc(1) [S6]	1	0.952116	1	1	1	Q9P2S2	0	2311.1	Low	0.8205	0.9743	0.31
	FALSE	Low	ESSSTTGMVVGIVAAAALCILILLYAMYKYRNR	1xCarbamidomethyl [C19]; 1xOxidation [M8]; 1xHexNAc [T5]	1	0.956301	2	2	1	Q9Y4C0; Q9P2S2	2	3853.99	Low	0.8423	0.9812	0.51
	FALSE	Low	LRLRFTLSCAEPATLQLDTPVADDR	1xCarbamidomethyl [C9]; 2xHexNAc [T14; T19]; 1xHex(1)HexNAc(1)NeuAc(1) [S8]	1	0.956301	1	1	1	Q9P2S2	2	3920.87	Low	0.8423	0.9812	1.41
	FALSE	Low	TPSKAKK	1xHexNAc [S3]	1	0.958687	1	1	2	Q9P2S2	2	962.552	Low	0.8467	0.9813	0.46
	FALSE	Low	EMQVASDLFVGGIPPDVRLSALTLSTVKYEPPFR	2xHexNAc [S20; S25]; 1xHex(1)HexNAc(1) [T26]	1	0.963261	1	1	1	Q9P2S2	2	4504.26	Low	0.8578	0.9813	1.66
FALSE	Low	Master Protein	P50570	Dynamin-2 OS=Homo sapiens OX=9606 GN=DNM2 PE=1 SV=2	0.802	0.683	24	15	24	15	870	98	7.44	2.7	15	1	YES
	Checked	Confidence	Sequence	Modifications	Qvality PEP	Qvality q-value	# Protein Groups	# Proteins	# PSMs	Master Protein Accessions	# Missed Cleavages	Theo. MH+ [Da]	Confidence (by Search Engine): Sequest HT	Percolator q-Value (by Search Engine): Sequest HT	Percolator PEP (by Search Engine): Sequest HT	XCorr (by Search Engine): Sequest HT
	FALSE	Low	SSVLENFVGR		0.809069	0.474459	1	1	2	P50570	0	1107.58	Low	0.1494	0.6053	1.17
	FALSE	Low	EYWFVLTAESLSWYK	2xHexNAc [S10; S12]	0.904602	0.637142	1	1	1	P50570	0	2328.1	Low	0.3007	0.7603	0.36
	FALSE	Low	AFIHHELLAYLYSSADQSSLMEESADQAQR	1xOxidation [M21]; 1xHexNAc [S13]; 1xHex(1)HexNAc(1) [S19]	0.952801	0.773865	1	1	1	P50570	0	3994.8	Low	0.4431	0.8441	0.81
	FALSE	Low	LAKEVDPQGLR		0.962945	0.788152	1	1	5	P50570	1	1225.69	Low	0.4779	0.8613	1
	FALSE	Low	QCTSKLSSYPRLR	1xCarbamidomethyl [C2]; 2xHex(1)HexNAc(1) [S7; S8]	0.986136	0.820095	1	1	1	P50570	2	2326.1	Low	0.5512	0.9012	0.6
	FALSE	Low	ESSLILAVTPANMDLANSDALKLAK	3xHexNAc [S3; T9; S18]	1	0.865416	1	1	1	P50570	1	3194.62	Low	0.6468	0.9384	0.6
	FALSE	Low	AALAAERK		1	0.883202	1	1	1	P50570	1	829.489	Low	0.6714	0.9461	0.46
	FALSE	Low	NLVDSYVAIINKSIRDLMPK	1xHex(1)HexNAc(1)NeuAc(1) [S5]	1	0.906655	1	1	1	P50570	2	2945.49	Low	0.706	0.9556	0.67
	FALSE	Low	HMADRMGTPHLQK		1	0.927136	1	1	1	P50570	1	1521.74	Low	0.7426	0.9632	0.41
	FALSE	Low	TEHAEFLHCKSKK	1xCarbamidomethyl [C9]	1	0.93833	1	1	2	P50570	2	1614.81	Low	0.7596	0.9659	1.26
	FALSE	Low	VTGTNKGISPVPINLR	2xHexNAc [T2; S9]; 1xHex(1)HexNAc(1) [T4]	1	0.940675	1	1	1	P50570	1	2437.26	Low	0.768	0.9667	0.42
	FALSE	Low	DMILQFISRESSLILAVTPANMDLANSDALKLAK	1xOxidation [M]; 2xHexNAc [S27; T/S]; 1xHex(1)HexNAc(1) [S]	1	0.944101	1	1	4	P50570	2	4476.25	Low	0.7745	0.968	2.21
	FALSE	Low	SIRDLMPK	1xOxidation [M6]	1	0.946551	1	1	1	P50570	1	975.529	Low	0.7765	0.9682	1.19
	FALSE	Low	ESLPALRSKLQSQLLSLEK	2xHexNAc [S12; S16]	1	0.956301	1	1	1	P50570	2	2546.39	Low	0.8382	0.9799	0.76
	FALSE	Low	DLMPKTIMHLMINNTK	2xOxidation [M8; M11]	1	0.962132	1	1	1	P50570	1	1931.98	Low	0.8502	0.9813	0.53
FALSE	Low	Master Protein	Q03001	Dystonin OS=Homo sapiens OX=9606 GN=DST PE=1 SV=4	0.077	5.997	21	117	226	113	7570	860.1	5.25	11.13	117	1	YES
	Checked	Confidence	Sequence	Modifications	Qvality PEP	Qvality q-value	# Protein Groups	# Proteins	# PSMs	Master Protein Accessions	# Missed Cleavages	Theo. MH+ [Da]	Confidence (by Search Engine): Sequest HT	Percolator q-Value (by Search Engine): Sequest HT	Percolator PEP (by Search Engine): Sequest HT	XCorr (by Search Engine): Sequest HT
	FALSE	Medium	LSALLSHDK		0.254453	0.0105907	1	1	1	Q03001	0	983.552	High	0.001825	0.07245	1.41
	FALSE	Low	TQVEQNKSFEAELK	1xHexNAc [S8]; 1xHex(1)HexNAc(1)NeuAc(1) [T1]	0.592178	0.160625	1	1	7	Q03001	1	2510.14	Medium	0.03252	0.3271	2.1
	FALSE	Low	CNVLGNNLKDLVDK	1xCarbamidomethyl [C1]	0.812234	0.474459	1	1	4	Q03001	1	1601.83	Low	0.1534	0.6106	1.57
	FALSE	Low	VNNSGISLCNLISAVTTPAK	1xCarbamidomethyl [C9]; 2xHexNAc [T16; T17]	0.859903	0.561622	1	1	3	Q03001	0	2465.24	Low	0.2183	0.6858	0.23
	FALSE	Low	KLMSLGDIR		0.866583	0.57872	1	1	3	Q03001	1	1032.59	Low	0.2298	0.6969	0.94
	FALSE	Low	YITISGNR	1xHexNAc [T3]	0.878783	0.614002	1	1	1	Q03001	0	1126.57	Low	0.2552	0.7168	0.59
	FALSE	Low	WVSNISKTLK	1xHexNAc [S3]	0.895024	0.630334	1	1	1	Q03001	1	1378.76	Low	0.2833	0.7437	0.85
	FALSE	Low	RSRPSSRGASPNR	2xHexNAc [S5; S6]; 1xHex(1)HexNAc(1) [S2]	0.898462	0.630334	1	1	1	Q03001	2	2199.05	Low	0.289	0.7496	1.19
	FALSE	Low	NITLPDK		0.900719	0.630974	1	1	1	Q03001	0	800.451	Low	0.2926	0.7542	0.66
	FALSE	Low	KFKEMEDTIK	1xOxidation [M5]; 1xHexNAc [T8]	0.905149	0.637142	1	1	4	Q03001	2	1487.73	Low	0.3011	0.7615	0.62
	FALSE	Low	ASNVASIKTMLPGEHQQVLSNLQSR	1xOxidation [M10]	0.915732	0.695839	1	1	1	Q03001	1	2724.41	Low	0.3418	0.7797	0.38
	FALSE	Low	CEAPALSFSDKTMLSGQRIGEK	1xCarbamidomethyl [C1]; 1xOxidation [M13]; 1xHex(1)HexNAc(1)NeuAc(1) [S15]	0.922721	0.726431	1	1	1	Q03001	2	3097.41	Low	0.3654	0.7917	1.96
	FALSE	Low	QLEETKALQGQISSQQVAVEK		0.93214	0.740639	1	1	2	Q03001	1	2314.22	Low	0.3905	0.8077	1.01
	FALSE	Low	TPSRPGSRAGSKAGSR	1xHexNAc [S3]; 1xHex(1)HexNAc(1) [S7]	0.937936	0.742918	1	1	1	Q03001	2	2140.05	Low	0.4024	0.818	1.17
	FALSE	Low	ISEIQMTAPLKLTYAEK	1xOxidation [M6]; 1xHexNAc [S2]	0.937936	0.742918	1	1	1	Q03001	1	2155.12	Low	0.4024	0.8178	0.85
	FALSE	Low	LVSDTITQK		0.940102	0.7473	1	1	3	Q03001	0	1004.56	Low	0.4062	0.8216	1.07
	FALSE	Low	ITGVFELMRELTHMEYDLEKR	1xOxidation [M8]; 1xHexNAc [T2]	0.944748	0.761799	1	1	2	Q03001	2	2829.38	Low	0.4201	0.83	0.48
	FALSE	Low	NTENFLKENGEKLSQEDK	1xHexNAc [S/T]	0.949238	0.768862	1	1	6	Q03001	2	2326.1	Low	0.4321	0.8377	0.43
	FALSE	Low	SNLPEYTTEIAGKSK		0.952801	0.773865	1	1	1	Q03001	1	1637.84	Low	0.4431	0.8439	1.3
	FALSE	Low	MLRSESNSSITTTQPTIAK	1xOxidation [M1]; 1xHexNAc [T/S]	0.95665	0.778191	1	1	4	Q03001	1	2284.13	Low	0.4571	0.8509	1.8
	FALSE	Low	DDSSWVKVQMQELSTR	1xOxidation [M10]; 1xHexNAc [S14]; 1xHex(1)HexNAc(1)NeuAc(1) [T15]	0.95965	0.780698	1	1	1	Q03001	1	2784.21	Low	0.4637	0.8557	0.25
	FALSE	Low	NVSVDMEKLQPLYETLK	1xHex(1)HexNAc(1)NeuAc(1) [T15]	0.964024	0.788152	1	1	2	Q03001	1	2663.27	Low	0.4838	0.8635	2.04
	FALSE	Low	LMSLGDIRLEQDQTSAQLQVQK	1xHexNAc [S3]	0.967906	0.79464	1	1	7	Q03001	1	2704.38	Low	0.4992	0.8704	0.61
	FALSE	Low	GFHSGEDSGLITTAAARVR	1xHex(1)HexNAc(1) [T/S]	0.969973	0.795963	1	1	29	Q03001	1	2310.12	Low	0.5035	0.8736	0.8
	FALSE	Low	TIAEGENLLLKTQGSEK	2xHex(1)HexNAc(1) [T1; T12]	0.972676	0.798072	1	1	1	Q03001	1	2561.25	Low	0.5126	0.8785	0.87
	FALSE	Low	DLEDPGIDPSVVK	1xHexNAc [S10]	0.977579	0.803198	1	1	3	Q03001	0	1586.78	Low	0.522	0.8868	1.31
	FALSE	Low	EEEEVAYDWSERNTNIARK		0.981035	0.810897	1	1	2	Q03001	2	2339.09	Low	0.535	0.8927	0.49
	FALSE	Low	AVALDEAISQSTQFHDKIDQILESLER	1xHexNAc [T12]; 1xHex(1)HexNAc(1)NeuAc(1) [S11]; 1xHex(1)HexNAc(1) [S24]	0.983172	0.811388	1	1	1	Q03001	1	4280.99	Low	0.5394	0.896	0.25
	FALSE	Low	VNNSGISLCNLISAVTTPAKAIAAVK	1xCarbamidomethyl [C9]; 1xHexNAc [S7]; 1xHex(1)HexNAc(1)NeuAc(1) [S13]; 2xHex(1)HexNAc(1) [T16; T17]	0.982567	0.811388	1	1	1	Q03001	1	4202.02	Low	0.5373	0.8952	0.52
	FALSE	Low	AGKPPFSKQKISSEEISTK	2xHexNAc [S12; S13]	0.985551	0.815241	1	1	1	Q03001	2	2468.28	Low	0.5478	0.9003	0.57
	FALSE	Low	AGSKAGSRASSR	1xHexNAc [S11]; 1xHex(1)HexNAc(1) [S3]	0.9901	0.833146	1	1	1	Q03001	2	1702.81	Low	0.5676	0.9082	0.64
	FALSE	Low	LLSAQLLSGGLINSNSGQR	1xHexNAc [S]	0.991999	0.834633	1	1	2	Q03001	0	2131.14	Low	0.5739	0.9112	0.79
	FALSE	Low	LASMSPIGTDLETVKQQIEELKQFK	2xHexNAc [S5; T9]; 1xHex(1)HexNAc(1)NeuAc(1) [S3]	0.990921	0.834633	1	1	1	Q03001	2	3895.89	Low	0.5714	0.9097	0.53
	FALSE	Low	RAVALDEAISQSTQFHDK	1xHexNAc [S12]	0.993841	0.842787	1	1	2	Q03001	1	2219.09	Low	0.5843	0.9146	0.87
	FALSE	Low	SDSENILTNYENQSR	1xHexNAc [S14]; 1xHex(1)HexNAc(1) [S1]	0.99735	0.845505	1	1	1	Q03001	0	2338.01	Low	0.5981	0.9205	0.95
	FALSE	Low	DPQGNGSDLIK		0.998308	0.845713	1	1	1	Q03001	0	1143.56	Low	0.6001	0.9221	0.27
	FALSE	Low	ELDKVVTTAIKEETEK	1xHex(1)HexNAc(1) [T14]	0.999248	0.848231	1	1	1	Q03001	2	2198.12	Low	0.6067	0.9237	1.58
	FALSE	Low	WKTLNK		1	0.856993	1	1	3	Q03001	1	789.462	Low	0.6209	0.9294	0.82
	FALSE	Low	ISEIQMTAPLKLTYAEKLHR	1xHex(1)HexNAc(1) [T7]	1	0.865236	1	1	1	Q03001	2	2707.42	Low	0.6431	0.9365	0.75
	FALSE	Low	HTVQDPLMELK	1xOxidation [M8]	1	0.865236	1	1	1	Q03001	0	1326.67	Low	0.6447	0.9374	0.6
	FALSE	Low	STQYQSLLR	1xHexNAc [S6]	1	0.865236	1	1	1	Q03001	0	1298.66	Low	0.6437	0.9369	1.02
	FALSE	Low	VHHHGSKMLR	1xOxidation [M8]; 1xHexNAc [S6]	1	0.865236	1	1	1	Q03001	1	1420.71	Low	0.6449	0.9376	0.5
	FALSE	Low	LRQPPSISAEVEK	1xHexNAc [S]	1	0.865416	1	1	4	Q03001	1	1656.88	Low	0.6474	0.939	1.5
	FALSE	Low	DPQGNGSDLIK	1xHex(1)HexNAc(1)NeuAc(1) [S7]	1	0.865416	1	1	1	Q03001	0	1799.79	Low	0.6474	0.939	0.41
	FALSE	Low	QEFIDGILSSKFPTSRLEMSAVADIFDR	1xHex(1)HexNAc(1) [T/S]	1	0.869314	1	1	7	Q03001	2	3537.73	Low	0.6493	0.9396	0.41
	FALSE	Low	QKISSEEISTKK	1xHex(1)HexNAc(1)NeuAc(2) [T10]	1	0.87518	1	1	3	Q03001	2	2325.08	Low	0.6534	0.9405	0.89
	FALSE	Low	QGQYLSPEEKEKLQK	1xHexNAc [S6]	1	0.87518	1	1	1	Q03001	2	2008.02	Low	0.6535	0.9405	1.4
	FALSE	Low	WLSFCKFQPSTVHDYR	1xCarbamidomethyl [C5]; 2xHexNAc [S3; S10]	1	0.880619	1	1	1	Q03001	1	2477.14	Low	0.6632	0.9429	1.28
	FALSE	Low	HLEVLHSLLKEISSHGLPSDK	1xHex(1)HexNAc(1) [S]	1	0.880619	1	1	2	Q03001	1	2704.4	Low	0.6628	0.9426	0.58
	FALSE	Low	VDMVTEQLHSK	1xOxidation [M3]; 1xHex(1)HexNAc(1)NeuAc(1) [S10]	1	0.880619	1	1	1	Q03001	0	1958.86	Low	0.6683	0.9446	0.53
	FALSE	Low	WQNVHVQIDNR		1	0.880619	1	1	1	Q03001	0	1408.71	Low	0.6632	0.943	0.89
	FALSE	Low	EIGLESSTVWASTLPR		1	0.883202	1	1	1	Q03001	0	1745.91	Low	0.6704	0.9456	1.37
	FALSE	Low	EIISAASPTTIPVLDALAQSMITESMAIK	1xHex(1)HexNAc(1) [S7]	1	0.88346	1	1	1	Q03001	0	3366.72	Low	0.6714	0.9462	1.5
	FALSE	Low	IDKDQDGKITR		1	0.88346	2	2	1	Q03001; Q9UPN3	2	1288.69	Low	0.6714	0.9463	0.81
	FALSE	Low	VLEILLSTGSLVIPATGEQLTLQKAFQQNLVSSALFSK	2xHex(1)HexNAc(1) [S10; S32]	1	0.896513	1	1	1	Q03001	1	4774.53	Low	0.6861	0.9498	0.24
	FALSE	Low	SPASKLDK	1xHexNAc [S1]	1	0.904677	1	1	7	Q03001	1	1048.55	Low	0.7045	0.9543	0.54
	FALSE	Low	EISSHGLPSDK	1xHex(1)HexNAc(1) [S3]	1	0.904677	1	1	1	Q03001	0	1534.71	Low	0.7045	0.9542	0.47
	FALSE	Low	RWLSFCK	1xCarbamidomethyl [C6]	1	0.906598	1	1	1	Q03001	1	996.508	Low	0.706	0.9553	0.51
	FALSE	Low	QQRVNVVQLASPSENNLVTEK	1xHexNAc [S11]	1	0.906655	1	1	2	Q03001	1	2556.33	Low	0.706	0.9556	0.5
	FALSE	Low	LDKVLK		1	0.918916	1	1	1	Q03001	1	715.471	Low	0.7197	0.9583	0.55
	FALSE	Low	LQEKWSLK	1xHex(1)HexNAc(1)NeuAc(1) [S6]	1	0.920856	1	1	1	Q03001	1	1687.82	Low	0.7215	0.9586	0.05
	FALSE	Low	TCKMMLATEETSPDLVGIK	1xCarbamidomethyl [C2]; 1xHexNAc [T8]	1	0.921996	1	1	1	Q03001	1	2327.12	Low	0.7242	0.959	0.35
	FALSE	Low	TCKMMLATEETSPDLVGIKR	1xCarbamidomethyl [C2]; 2xOxidation [M4; M5]	1	0.923141	1	1	1	Q03001	2	2312.13	Low	0.7264	0.9595	1.24
	FALSE	Low	ITLKCGR	1xCarbamidomethyl [C5]; 1xHex(1)HexNAc(1)NeuAc(2) [T2]	1	0.924611	1	1	1	Q03001	1	1794.8	Low	0.7287	0.9598	0.24
	FALSE	Low	KFMETTDPSTASSLQAK	1xHexNAc [T5]; 3xHex(1)HexNAc(1) [S9; S12; S13]	1	0.924611	1	1	1	Q03001	1	3140.37	Low	0.7291	0.9599	0.69
	FALSE	Low	LSKLQKAQEESSAMMQWLQK	1xHex(1)HexNAc(1)NeuAc(1) [S12]; 1xHex(1)HexNAc(1)NeuAc(2) [S11]	1	0.927136	1	1	1	Q03001	2	3967.76	Low	0.7376	0.9616	0.97
	FALSE	Low	GIVKEQLAAVTQKWDSLTGQLSDR		1	0.927136	1	1	1	Q03001	2	2643.41	Low	0.7412	0.9625	0.45
	FALSE	Low	SLDDARKR		1	0.927136	2	2	1	Q03001; Q9UPN3	2	960.522	Low	0.7408	0.9623	0.78
	FALSE	Low	YTALVTLMTQYIKFAGDSLK	1xHexNAc [T9]	1	0.927136	1	1	1	Q03001	1	2466.28	Low	0.7431	0.9633	0.68
	FALSE	Low	LLADGYSEK		1	0.927136	1	1	1	Q03001	0	995.504	Low	0.7376	0.9617	0.89
	FALSE	Low	LKSFSDWVSEK	1xHexNAc [S5]	1	0.929069	1	1	2	Q03001	1	1528.75	Low	0.748	0.9642	0.38
	FALSE	Low	MEELKTK		1	0.931176	1	1	3	Q03001	1	878.465	Low	0.7503	0.9647	0.71
	FALSE	Low	SKMSKFCGVNETENEDNTNR	1xCarbamidomethyl [C7]	1	0.936792	1	1	1	Q03001	2	2360.02	Low	0.7584	0.9657	0.73
	FALSE	Low	LSTDVAKTLEQALQLAR	1xHexNAc [T8]; 1xHex(1)HexNAc(1)NeuAc(1) [S2]	1	0.940675	1	1	1	Q03001	1	2716.35	Low	0.7616	0.9661	0.73
	FALSE	Low	QDQHSQKITGVFELMRELTHMEYDLEK	2xOxidation [M15; M21]; 1xHex(1)HexNAc(1)NeuAc(1) [T9]	1	0.940992	1	1	2	Q03001	2	3993.81	Low	0.7692	0.9672	1.56
	FALSE	Low	ATVTLKDEPNNLQIIVSK	2xHexNAc [T2; T4]	1	0.944101	1	1	1	Q03001	1	2389.27	Low	0.7742	0.9677	0.87
	FALSE	Low	EQLSEALQTIQLFLAKHGDK	1xHex(1)HexNAc(1) [T9]	1	0.948909	1	1	1	Q03001	1	2634.35	Low	0.7783	0.9683	1.36
	FALSE	Low	ELQKWVSNISKTLK	3xHexNAc [S7; S10; T12]	1	0.950851	1	1	2	Q03001	2	2283.2	Low	0.7871	0.969	0.84
	FALSE	Low	AQAREEQVEGTIK	1xHexNAc [T11]	1	0.950851	1	1	1	Q03001	1	1661.83	Low	0.8021	0.9704	0.87
	FALSE	Low	SLEEEKKEHVEK	1xHexNAc [S1]	1	0.950851	1	1	1	Q03001	2	1687.84	Low	0.7964	0.9699	0.2
	FALSE	Low	EKADQLVERWQNVHVQIDNR		1	0.950851	1	1	2	Q03001	2	2477.26	Low	0.7957	0.9697	0.76
	FALSE	Low	STQYQSLLRSLSDKLSDLDNK	3xHexNAc [S1; S6; S10]; 1xHex(1)HexNAc(1)NeuAc(2) [S12]	1	0.950851	1	1	1	Q03001	2	3967.8	Low	0.7943	0.9696	1.32
	FALSE	Low	MHSCSSLEK	1xCarbamidomethyl [C4]; 1xOxidation [M1]; 1xHexNAc [S6]	1	0.950851	1	1	1	Q03001	0	1297.54	Low	0.8006	0.9702	0.52
	FALSE	Low	LTLGLIWTIILHFQISDIHVTGESEDMSAK	1xOxidation [M27]; 1xHexNAc [S28]; 1xHex(1)HexNAc(1) [T21]	1	0.950851	1	1	1	Q03001	0	3951.97	Low	0.7884	0.9692	1.2
	FALSE	Low	IVAERQQEYK		1	0.950851	1	1	1	Q03001	1	1263.67	Low	0.8057	0.9709	0.86
	FALSE	Low	QIEITIYK	1xHex(1)HexNAc(1) [T5]	1	0.950851	1	1	2	Q03001	0	1372.71	Low	0.7871	0.9688	0.41
	FALSE	Low	LSALLSHDKLMHSQGSFNDTHTPESNGNK	1xOxidation [M11]; 2xHexNAc [S13; S16]; 1xHex(1)HexNAc(1) [S25]	1	0.950851	1	1	1	Q03001	1	3952.79	Low	0.7984	0.9701	0.59
	FALSE	Low	KTAEVLLDARGSLLPAK	1xHex(1)HexNAc(1)NeuAc(1) [S/T]	1	0.950851	1	1	2	Q03001	2	2438.28	Low	0.7961	0.9698	0.77
	FALSE	Low	TFPNNPVELK	1xHexNAc [T1]	1	0.950856	1	1	1	Q03001	0	1361.69	Low	0.8104	0.9715	0.98
	FALSE	Low	QNVNKVQELK		1	0.950856	1	1	1	Q03001	1	1199.67	Low	0.8087	0.9713	0.61
	FALSE	Low	AGSRPSTAKPSKIPTPQR	1xHex(1)HexNAc(1) [S11]	1	0.951347	1	1	1	Q03001	1	2244.18	Low	0.8179	0.9734	1.02
	FALSE	Low	STVMVR		1	0.951347	2	2	1	Q03001; Q9UPN3	0	692.376	Low	0.8171	0.9728	0.23
	FALSE	Low	DMTDISHGYEDLGLLLKDKIAELNTK	1xOxidation [M2]; 1xHex(1)HexNAc(1)NeuAc(1) [S6]; 1xHex(1)HexNAc(1) [T3]	1	0.951347	1	1	1	Q03001	2	3969.85	Low	0.8142	0.9724	0.77
	FALSE	Low	ATTMGDTVLAICHPDSITTIKHWITIIR	1xCarbamidomethyl [C12]; 1xOxidation [M4]; 1xHex(1)HexNAc(1)NeuAc(1) [S16]; 1xHex(1)HexNAc(1) [T18]	1	0.951347	1	1	1	Q03001	1	4202.01	Low	0.8174	0.9732	0.65
	FALSE	Low	VKLIQGSELPELTDSVK	3xHexNAc [S7; T13; S15]	1	0.951347	1	1	2	Q03001	1	2465.28	Low	0.8151	0.9725	0.46
	FALSE	Low	QLEESKTKIENLLDWLSNVDK	1xHexNAc [S5]	1	0.952116	1	1	1	Q03001	2	2705.39	Low	0.8202	0.9743	1.08
	FALSE	Low	SSSIHKLEDLVQESMEEK	1xHexNAc [S14]	1	0.952116	1	1	1	Q03001	1	2292.09	Low	0.8217	0.9746	0.35
	FALSE	Low	HSVYDTTNR		1	0.952116	1	1	1	Q03001	0	1092.51	Low	0.8249	0.9756	0.57
	FALSE	Low	EIISAASPTTIPVLDALAQSMITESMAIK	2xHexNAc [T9; S25]; 1xHex(1)HexNAc(1) [S20]	1	0.952116	1	1	1	Q03001	0	3772.87	Low	0.8216	0.9745	1.83
	FALSE	Low	LLSAQLLSGGLINSNSGQRMTVEEAVR	1xHexNAc [S3]; 1xHex(1)HexNAc(1) [S8]	1	0.95238	1	1	1	Q03001	1	3411.72	Low	0.8249	0.9766	1.12
	FALSE	Low	KSPASK	1xHexNAc [S2]; 1xHex(1)HexNAc(1)NeuAc(2) [S5]	1	0.956301	1	1	1	Q03001	1	1767.76	Low	0.8387	0.9802	0.81
	FALSE	Low	KEHVEK		1	0.956301	1	1	1	Q03001	1	769.42	Low	0.8412	0.9809	0.42
	FALSE	Low	FFLGNQFGDSQQLR	1xHex(1)HexNAc(1)NeuAc(1) [S10]	1	0.956301	1	1	1	Q03001	0	2313.04	Low	0.8419	0.981	0.74
	FALSE	Low	EVVTDENKSLIQKVDMVTEQLHSK	1xHexNAc [S9]; 1xHex(1)HexNAc(1)NeuAc(1) [S/T]; 1xHex(1)HexNAc(1) [T/S]	1	0.956996	1	1	2	Q03001	2	3994.87	Low	0.844	0.9813	0.7
	FALSE	Low	CEEFFSQAAASSSVPTLR	1xCarbamidomethyl [C1]; 1xHexNAc [S6]; 1xHex(1)HexNAc(1)NeuAc(1) [S12]	1	0.956996	1	1	1	Q03001	0	2846.23	Low	0.8442	0.9813	0.8
	FALSE	Low	NTENFLKENGEK		1	0.958631	1	1	1	Q03001	1	1422.69	Low	0.8463	0.9813	1.07
	FALSE	Low	QKSFSEDVISHK	1xHexNAc [S5]; 1xHex(1)HexNAc(1)NeuAc(1) [S10]	1	0.960959	1	1	1	Q03001	1	2264.02	Low	0.8486	0.9813	1.04
	FALSE	Low	WKTLNKK	1xHex(1)HexNAc(1) [T3]	1	0.961044	1	1	1	Q03001	2	1282.69	Low	0.8491	0.9813	0.61
	FALSE	Low	IRASNVASIKTMLPGEHQQVLSNLQSR	1xHexNAc [S]; 1xHex(1)HexNAc(1)NeuAc(1) [S/T]; 1xHex(1)HexNAc(1) [S]	1	0.961503	1	1	3	Q03001	2	4202.04	Low	0.8502	0.9813	1.4
	FALSE	Low	VQKKTFTK	1xHex(1)HexNAc(1) [T5]	1	0.962338	2	2	4	Q03001; Q9UPN3	2	1344.73	Low	0.8575	0.9813	0.23
	FALSE	Low	QIMLAIDSEMSKLAVSHEEFLHK	1xHex(1)HexNAc(1)NeuAc(2) [S16]; 1xHex(1)HexNAc(1) [S11]	1	0.963261	1	1	1	Q03001	1	3968.8	Low	0.8542	0.9813	0.76
	FALSE	Low	QSMKKK	1xOxidation [M3]	1	0.963261	1	1	1	Q03001	2	765.429	Low	0.8544	0.9813	0.56
	FALSE	Low	KELDKVVTTAIK	1xHex(1)HexNAc(1)NeuAc(1) [T8]	1	0.963261	1	1	1	Q03001	2	2001.04	Low	0.8575	0.9813	0.88
	FALSE	Low	SLPSDFPRGHVEELSISHQSLK	1xHex(1)HexNAc(1) [S1]	1	0.963261	1	1	1	Q03001	1	2828.39	Low	0.8544	0.9813	0.99
	FALSE	Low	MLRSESNSSITTTQPTIAKGR	2xHexNAc [T/S]; 1xHex(1)HexNAc(1)NeuAc(2) [S6]; 1xHex(1)HexNAc(1) [S8]; 2xHex(1)HexNAc(1)NeuAc(1) [S4; S6]	1	0.963261	1	1	2	Q03001	2	3996.8	Low	0.8593	0.9813	0.47
	FALSE	Low	MHSCSSLEK	1xCarbamidomethyl [C4]; 1xHex(1)HexNAc(1)NeuAc(1) [S3]; 1xHex(1)HexNAc(1)NeuAc(2) [S6]	1	0.963261	1	1	1	Q03001	0	2682.02	Low	0.8598	0.9813	0.38
	FALSE	Low	MHSCSSLEKQQR	1xCarbamidomethyl [C4]; 2xHex(1)HexNAc(1) [S3; S5]	1	0.963261	1	1	1	Q03001	1	2220.95	Low	0.8578	0.9813	0.22
	FALSE	Low	TAFSSLSNVSSERTKQIMLAIDSEMSK	1xOxidation [M18]; 1xHex(1)HexNAc(1)NeuAc(1) [S26]; 1xHex(1)HexNAc(1) [S7]	1	0.963261	1	1	1	Q03001	2	3997.83	Low	0.8578	0.9813	0.99
	FALSE	Low	HLHQAVSIGQSLKVLSSREDK	1xHexNAc [S7]; 1xHex(1)HexNAc(1)NeuAc(1) [S17]	1	0.963261	1	1	1	Q03001	2	3191.58	Low	0.8578	0.9813	0.67
	FALSE	Low	VKILKQLSLLDSR	1xHexNAc [S8]	1	0.963261	1	1	1	Q03001	2	1716.03	Low	0.8598	0.9813	0.2
	FALSE	Low	VNNSGISLCNLISAVTTPAK	1xCarbamidomethyl [C9]; 1xHexNAc [T17]; 1xHex(1)HexNAc(1)NeuAc(1) [S13]; 2xHex(1)HexNAc(1) [S4; S7]	1	0.963261	1	1	1	Q03001	0	3648.66	Low	0.8578	0.9813	0.64
FALSE	Low	Master Protein	P05362	Intercellular adhesion molecule 1 OS=Homo sapiens OX=9606 GN=ICAM1 PE=1 SV=2	0.939	0.154	26	9	11	9	532	57.8	7.99	0	9	1	YES
	Checked	Confidence	Sequence	Modifications	Qvality PEP	Qvality q-value	# Protein Groups	# Proteins	# PSMs	Master Protein Accessions	# Missed Cleavages	Theo. MH+ [Da]	Confidence (by Search Engine): Sequest HT	Percolator q-Value (by Search Engine): Sequest HT	Percolator PEP (by Search Engine): Sequest HT	XCorr (by Search Engine): Sequest HT
	FALSE	Low	LNPTVTYGNDSFSAK	1xHexNAc [T6]	0.983773	0.811388	1	1	1	P05362	0	1816.86	Low	0.5413	0.8972	0.92
	FALSE	Low	ELLLPGNNRK		1	0.903103	1	1	3	P05362	1	1153.67	Low	0.6982	0.9523	0.8
	FALSE	Low	GGSVLVTCSTSCDQPK	2xCarbamidomethyl [C8; C12]; 1xHexNAc [S9]; 1xHex(1)HexNAc(1) [S11]	1	0.934472	1	1	1	P05362	0	2263.98	Low	0.7545	0.965	0.91
	FALSE	Low	CQVEGGAPR	1xCarbamidomethyl [C1]	1	0.950851	1	1	1	P05362	0	973.452	Low	0.7871	0.9691	0.44
	FALSE	Low	MAPSSPRPALPALLVLLGALFPGPGNAQTSVSPSK	2xHexNAc [S4; S5]; 1xHex(1)HexNAc(1)NeuAc(1) [S32]	1	0.950851	1	1	1	P05362	0	4504.28	Low	0.7957	0.9698	2.16
	FALSE	Low	YEIVIITVVAAAVIMGTAGLSTYLYNR	1xOxidation [M15]; 1xHex(1)HexNAc(1)NeuAc(2) [S21]; 1xHex(1)HexNAc(1) [T17]	1	0.950856	1	1	1	P05362	0	4230.03	Low	0.806	0.971	0.25
	FALSE	Low	VTVNVLSPRYEIVIITVVAAAVIMGTAGLSTYLYNRQR	1xHex(1)HexNAc(1)NeuAc(1) [S30]	1	0.951347	1	1	1	P05362	2	4807.53	Low	0.8171	0.973	0.53
	FALSE	Low	MAPSSPRPALPALLVLLGALFPGPGNAQTSVSPSKVILPR	1xOxidation [M1]; 2xHexNAc [S5; S30]; 1xHex(1)HexNAc(1) [S4]	1	0.95238	1	1	1	P05362	1	4807.57	Low	0.8249	0.9762	0.49
	FALSE	Low	GGSVLVTCSTSCDQPKLLGIETPLPKK	2xCarbamidomethyl [C8; C12]; 1xHexNAc [S11]; 1xHex(1)HexNAc(1) [T10]	1	0.956301	1	1	1	P05362	2	3453.72	Low	0.8423	0.9812	1.33
FALSE	Low	Master Protein	Q8TDI7	Transmembrane channel-like protein 2 OS=Homo sapiens OX=9606 GN=TMC2 PE=2 SV=3	0.848	0.405	34	21	33	21	906	102.5	9.47	2.06	21	1	YES
	Checked	Confidence	Sequence	Modifications	Qvality PEP	Qvality q-value	# Protein Groups	# Proteins	# PSMs	Master Protein Accessions	# Missed Cleavages	Theo. MH+ [Da]	Confidence (by Search Engine): Sequest HT	Percolator q-Value (by Search Engine): Sequest HT	Percolator PEP (by Search Engine): Sequest HT	XCorr (by Search Engine): Sequest HT
	FALSE	Low	SKPWPMAK	1xOxidation [M6]; 1xHex(1)HexNAc(1) [S1]	0.957029	0.778191	1	1	3	Q8TDI7	0	1325.63	Low	0.4576	0.8512	1.21
	FALSE	Low	SSSKNATQLQLTK	1xHexNAc [S1]; 2xHex(1)HexNAc(1) [S2; S3]	0.995373	0.845505	1	1	1	Q8TDI7	1	2339.11	Low	0.5906	0.917	0.35
	FALSE	Low	SSSKNATQLQLTKEETTPPSASQSQAMDK	1xOxidation [M27]; 1xHexNAc [S]; 1xHex(1)HexNAc(1)NeuAc(1) [T/S]	1	0.84989	1	1	5	Q8TDI7	2	3968.8	Low	0.6098	0.9261	0.63
	FALSE	Low	AGGSPSPGSPRRK		1	0.880619	1	1	1	Q8TDI7	2	1253.67	Low	0.6683	0.9452	1.07
	FALSE	Low	ESIVDEQESNKEENIHLTR	1xHex(1)HexNAc(1) [T18]	1	0.896513	1	1	1	Q8TDI7	1	2635.22	Low	0.6857	0.9498	1.49
	FALSE	Low	YRLPMAYFMVGVSVFGYSLIIVIR	1xHex(1)HexNAc(1)NeuAc(1) [S13]	1	0.914339	1	1	1	Q8TDI7	1	3450.75	Low	0.7158	0.9571	0.87
	FALSE	Low	NEVEIVMSLLGMFCPPLFETIAALENYHPRTGLK	1xCarbamidomethyl [C14]; 2xOxidation [M7; M12]	1	0.927337	1	1	1	Q8TDI7	1	3921.96	Low	0.7446	0.9635	1.52
	FALSE	Low	MLMAKKWVK	1xOxidation [M1]	1	0.936792	1	1	2	Q8TDI7	2	1150.65	Low	0.7579	0.9655	0.74
	FALSE	Low	SVKGKATAR	1xHex(1)HexNAc(1) [S/T]	1	0.940675	1	1	3	Q8TDI7	2	1282.68	Low	0.7651	0.9663	0.74
	FALSE	Low	SASGKSAQRPPH	2xHexNAc [S1; S3]	1	0.950851	1	1	1	Q8TDI7	1	1628.79	Low	0.7871	0.969	0.59
	FALSE	Low	GSCWETAVGIEFMRLTVSDMLVTYITILLGDFLR	1xCarbamidomethyl [C3]; 2xHexNAc [T16; T23]; 1xHex(1)HexNAc(1) [T6]	1	0.950851	1	1	1	Q8TDI7	1	4678.28	Low	0.7866	0.9688	1.08
	FALSE	Low	LTVSDMLVTYITILLGDFLR	1xOxidation [M6]; 2xHexNAc [T2; T9]	1	0.950856	1	1	1	Q8TDI7	0	2705.42	Low	0.8087	0.9713	0.32
	FALSE	Low	RSSSKR		1	0.950856	1	1	2	Q8TDI7	2	720.411	Low	0.8087	0.9714	0.95
	FALSE	Low	SSSLASSASGGESLSEEELAQILEQVEEK	3xHexNAc [S2; S3; S6]; 1xHex(1)HexNAc(1) [S13]	1	0.952116	1	1	1	Q8TDI7	0	3968.8	Low	0.8208	0.9744	0.96
	FALSE	Low	SASGKSAQRPPH	1xHexNAc [S3]; 1xHex(1)HexNAc(1) [S1]	1	0.956301	1	1	1	Q8TDI7	1	1790.84	Low	0.8378	0.9799	0.41
	FALSE	Low	VKSGSPHTGDR		1	0.956301	1	1	1	Q8TDI7	1	1140.58	Low	0.8359	0.9796	0.74
	FALSE	Low	LLTSMYFQCWAVMSSNVPHERVFK	1xCarbamidomethyl [C9]; 1xOxidation [M5]; 1xHex(1)HexNAc(1)NeuAc(1) [S4]; 1xHex(1)HexNAc(1) [S15]	1	0.956301	1	1	2	Q8TDI7	1	3967.77	Low	0.8412	0.9808	1.89
	FALSE	Low	SQQFSKMQNVSWYER	1xOxidation [M7]; 2xHexNAc [S5; S11]; 1xHex(1)HexNAc(1) [S1]	1	0.956301	1	1	1	Q8TDI7	1	2705.18	Low	0.8343	0.9791	1.13
	FALSE	Low	IKDIESHFGSSVASYFIFLR	1xHex(1)HexNAc(1)NeuAc(2) [S14]; 2xHex(1)HexNAc(1) [S10; S11]	1	0.956996	1	1	1	Q8TDI7	1	3993.79	Low	0.8432	0.9813	0.78
	FALSE	Low	EIPRREEK		1	0.962338	1	1	1	Q8TDI7	2	1056.58	Low	0.8517	0.9813	0.31
	FALSE	Low	KKLIATMR	1xOxidation [M7]; 1xHexNAc [T6]	1	0.963261	1	1	1	Q8TDI7	2	1179.68	Low	0.8578	0.9813	0.37
	FALSE	Low	KLIATMR	1xHexNAc [T5]	1	0.963261	1	1	1	Q8TDI7	1	1035.59	Low	0.8578	0.9813	0.73
FALSE	Low	Master Protein	P21802	Fibroblast growth factor receptor 2 OS=Homo sapiens OX=9606 GN=FGFR2 PE=1 SV=1	0.847	0.392	19	10	44	10	821	92	5.88	0	10	1	YES
	Checked	Confidence	Sequence	Modifications	Qvality PEP	Qvality q-value	# Protein Groups	# Proteins	# PSMs	Master Protein Accessions	# Missed Cleavages	Theo. MH+ [Da]	Confidence (by Search Engine): Sequest HT	Percolator q-Value (by Search Engine): Sequest HT	Percolator PEP (by Search Engine): Sequest HT	XCorr (by Search Engine): Sequest HT
	FALSE	Low	MDKPANCTNELYMMMR	1xCarbamidomethyl [C7]; 1xHexNAc [T8]	0.948836	0.768862	1	1	18	P21802	0	2207.93	Low	0.4316	0.8372	0.23
	FALSE	Low	DAAVISWTKDGVHLGPNNR	1xHex(1)HexNAc(1)NeuAc(1) [S6]	0.961491	0.78637	1	1	1	P21802	1	2706.27	Low	0.4734	0.8592	0.75
	FALSE	Low	RQVTVSAESSSSMNSNTPLVRITTR	1xHex(1)HexNAc(1) [T23]	0.969973	0.795963	1	1	1	P21802	2	3086.53	Low	0.5035	0.8737	1.04
	FALSE	Low	RQVTVSAESSSSMNSNTPLVRITTR	1xOxidation [M13]	0.971332	0.798072	1	1	4	P21802	2	2737.39	Low	0.5079	0.8758	1.82
	FALSE	Low	FRCPAGGNPMPTMR	1xCarbamidomethyl [C3]; 1xHexNAc [T12]	0.996371	0.845505	1	1	13	P21802	1	1794.81	Low	0.5959	0.9189	1.13
	FALSE	Low	QVTVSAESSSSMNSNTPLVR	2xHexNAc [S5; S8]; 2xHex(1)HexNAc(1) [S9; S10]	1	0.927136	1	1	1	P21802	0	3230.44	Low	0.7372	0.9614	0.45
	FALSE	Low	QVTVSAESSSSMNSNTPLVRITTR	1xOxidation [M12]; 1xHex(1)HexNAc(1)NeuAc(1) [T3]; 2xHex(1)HexNAc(1) [S5; S8]	1	0.950851	1	1	1	P21802	1	3967.78	Low	0.7981	0.97	0.88
	FALSE	Low	VPEEQMTFKDLVSCTYQLARGMEYLASQK	1xCarbamidomethyl [C14]	1	0.950851	1	1	2	P21802	2	3422.64	Low	0.7871	0.969	0.74
	FALSE	Low	DDATEKDLSDLVSEMEMMK	3xOxidation [M15; M17; M18]	1	0.960959	1	1	1	P21802	1	2234.93	Low	0.8486	0.9813	0.18
	FALSE	Low	FICLVVVTMATLSLARPSFSLVEDTTLEPEEPPTK	1xCarbamidomethyl [C3]; 1xOxidation [M9]; 1xHexNAc [T8]; 1xHex(1)HexNAc(1) [T25]	1	0.961503	1	1	1	P21802	0	4475.22	Low	0.8502	0.9813	1.68
	FALSE	Low	RQVTVSAESSSSMNSNTPLVR	3xHexNAc [T4; S15; T17]	1	0.963261	1	1	1	P21802	1	2859.35	Low	0.8542	0.9813	0.52
FALSE	Low	Master Protein	Q9NZN3	EH domain-containing protein 3 OS=Homo sapiens OX=9606 GN=EHD3 PE=1 SV=2	0.941	0.152	11	4	5	4	535	60.8	6.57	2.11	4	1	YES
	Checked	Confidence	Sequence	Modifications	Qvality PEP	Qvality q-value	# Protein Groups	# Proteins	# PSMs	Master Protein Accessions	# Missed Cleavages	Theo. MH+ [Da]	Confidence (by Search Engine): Sequest HT	Percolator q-Value (by Search Engine): Sequest HT	Percolator PEP (by Search Engine): Sequest HT	XCorr (by Search Engine): Sequest HT
	FALSE	Low	MQDQLQAQDFSKFQPLKSK	1xOxidation [M1]	0.932595	0.740639	1	1	1	Q9NZN3	2	2283.14	Low	0.3909	0.809	2.11
	FALSE	Low	VVLNKADQIETQQLMRVYGALMWSLGK	1xOxidation [M15]; 1xHexNAc [S24]	1	0.880619	1	1	1	Q9NZN3	2	3310.72	Low	0.6683	0.9448	1.75
	FALSE	Low	DIQSLPRNAALR		1	0.950851	1	1	1	Q9NZN3	1	1353.76	Low	0.8035	0.9705	0.61
	FALSE	Low	RMQDQLQAQDFSK	1xOxidation [M2]	1	0.950856	1	1	1	Q9NZN3	1	1610.76	Low	0.8074	0.9712	0.52
	FALSE	Low	MQDQLQAQDFSKFQPLKSK		1	0.956301	1	1	1	Q9NZN3	2	2267.15	Low	0.8343	0.9792	1.34
FALSE	Low	Master Protein	Q9NSC5	Homer protein homolog 3 OS=Homo sapiens OX=9606 GN=HOMER3 PE=1 SV=2	0.959	0.096	27	5	7	5	361	39.8	5.45	0	5	1	YES
	Checked	Confidence	Sequence	Modifications	Qvality PEP	Qvality q-value	# Protein Groups	# Proteins	# PSMs	Master Protein Accessions	# Missed Cleavages	Theo. MH+ [Da]	Confidence (by Search Engine): Sequest HT	Percolator q-Value (by Search Engine): Sequest HT	Percolator PEP (by Search Engine): Sequest HT	XCorr (by Search Engine): Sequest HT
	FALSE	Low	SQTGGPREALEAAEREETQQK		0.981651	0.810897	1	1	1	Q9NSC5	2	2315.12	Low	0.536	0.8934	1.62
	FALSE	Low	HALTVSYFYDATRNVYRIISIGGAK	1xHex(1)HexNAc(1)NeuAc(1) [T4]; 2xHex(1)HexNAc(1) [S6; S20]	1	0.951347	1	1	1	Q9NSC5	2	4201.98	Low	0.8196	0.9738	0.71
	FALSE	Low	IISIGGAKAIINSTVTPNMTFTK	1xOxidation [M19]; 1xHex(1)HexNAc(1)NeuAc(1) [S3]; 1xHex(1)HexNAc(1)NeuAc(2) [T20]	1	0.95238	1	1	1	Q9NSC5	1	3996.86	Low	0.8257	0.9772	0.88
	FALSE	Low	IISIGGAKAIINSTVTPNMTFTK	1xOxidation [M19]; 1xHexNAc [T22]; 1xHex(1)HexNAc(1) [T20]	1	0.956301	1	1	1	Q9NSC5	1	2961.52	Low	0.8387	0.98	1.22
	FALSE	Low	EQPIFSTRAHVFQIDPATK	1xHexNAc [T7]	1	0.960137	1	1	1	Q9NSC5	1	2388.22	Low	0.8474	0.9813	0.75
	FALSE	Low	SQSADAPGPTERERLK	1xHexNAc [S3]; 1xHex(1)HexNAc(1) [S/T]	1	0.960137	1	1	2	Q9NSC5	2	2310.09	Low	0.8598	0.9813	0.41
FALSE	Low	Master Protein	Q8IWU5	Extracellular sulfatase Sulf-2 OS=Homo sapiens OX=9606 GN=SULF2 PE=1 SV=1	0.845	0.543	14	8	19	8	870	100.4	9.17	0	8	1	YES
	Checked	Confidence	Sequence	Modifications	Qvality PEP	Qvality q-value	# Protein Groups	# Proteins	# PSMs	Master Protein Accessions	# Missed Cleavages	Theo. MH+ [Da]	Confidence (by Search Engine): Sequest HT	Percolator q-Value (by Search Engine): Sequest HT	Percolator PEP (by Search Engine): Sequest HT	XCorr (by Search Engine): Sequest HT
	FALSE	Low	MGPPSLVLCLLSATVFSLLGGSSAFLSHHR	1xCarbamidomethyl [C9]; 1xHexNAc [T14]; 1xHex(1)HexNAc(1)NeuAc(1) [S23]	0.714736	0.301082	1	1	1	Q8IWU5	0	4013.96	Low	0.07385	0.4722	0.58
	FALSE	Low	ISYHTQHK		0.961491	0.78637	1	1	2	Q8IWU5	0	1013.52	Low	0.472	0.8588	0.41
	FALSE	Low	SLQAWKDHK		0.987291	0.82508	1	1	9	Q8IWU5	1	1112.58	Low	0.5562	0.9031	0.89
	FALSE	Low	MGPPSLVLCLLSATVFSLLGGSSAFLSHHR	1xCarbamidomethyl [C9]; 1xHex(1)HexNAc(1) [S17]	1	0.901133	1	1	1	Q8IWU5	0	3519.79	Low	0.6932	0.9514	0.82
	FALSE	Low	MGPPSLVLCLLSATVFSLLGGSSAFLSHHR	1xAcetyl [N-Term]; 1xCarbamidomethyl [C9]; 1xHexNAc [S17]; 1xHex(1)HexNAc(1)NeuAc(1) [S23]	1	0.903103	1	1	1	Q8IWU5	0	4055.97	Low	0.6982	0.9524	1.22
	FALSE	Low	YLNEYNGSYVPPGWKEWVGLLKNSR	1xHexNAc [S24]; 1xHex(1)HexNAc(1) [S8]	1	0.904677	1	1	1	Q8IWU5	2	3537.71	Low	0.7049	0.9545	0.43
	FALSE	Low	HWIMRYTGPMKPIHMEFTNMLQR	2xOxidation [M4; M10]; 1xHex(1)HexNAc(1)NeuAc(1) [T18]; 1xHex(1)HexNAc(1) [T7]	1	0.943857	1	1	1	Q8IWU5	1	3970.77	Low	0.7732	0.9675	0.65
	FALSE	Low	CKGPMRLGGSR	1xCarbamidomethyl [C1]; 1xHexNAc [S10]	1	0.950851	1	1	1	Q8IWU5	2	1421.7	Low	0.7994	0.9702	0.15
	FALSE	Low	YTGPMKPIHMEFTNMLQR	1xOxidation [M10]; 1xHexNAc [T2]; 1xHex(1)HexNAc(1)NeuAc(2) [T13]	1	0.963261	1	1	1	Q8IWU5	0	3360.46	Low	0.8578	0.9813	0.76
	FALSE	Low	LHIDHEIETLQNKIKNLR	1xHexNAc [T9]	1	0.963261	1	1	1	Q8IWU5	2	2417.31	Low	0.8598	0.9813	0.52
FALSE	Low	Master Protein	Q8NDX1	PH and SEC7 domain-containing protein 4 OS=Homo sapiens OX=9606 GN=PSD4 PE=1 SV=2	0.852	0.427	14	12	16	12	1056	116.2	5.48	3.6	12	1	YES
	Checked	Confidence	Sequence	Modifications	Qvality PEP	Qvality q-value	# Protein Groups	# Proteins	# PSMs	Master Protein Accessions	# Missed Cleavages	Theo. MH+ [Da]	Confidence (by Search Engine): Sequest HT	Percolator q-Value (by Search Engine): Sequest HT	Percolator PEP (by Search Engine): Sequest HT	XCorr (by Search Engine): Sequest HT
	FALSE	Low	RFVRPILPVGPAQSSLEEQHR		0.907862	0.655857	1	1	2	Q8NDX1	1	2416.32	Low	0.3118	0.7656	1.64
	FALSE	Low	SEGTARPAETGDVQPDIHLTSAEHENLR	2xHexNAc [S1; S21]	0.93395	0.742918	1	1	1	Q8NDX1	0	3436.61	Low	0.3928	0.811	1.41
	FALSE	Low	NNKVAWNLASR		0.950834	0.769035	1	1	2	Q8NDX1	1	1272.68	Low	0.4358	0.8403	1.68
	FALSE	Low	VAWNLASRLYR		0.979479	0.805463	1	1	3	Q8NDX1	1	1348.75	Low	0.5276	0.8901	0.94
	FALSE	Low	LEGFRKSEVAAYLQK	1xHexNAc [S7]	1	0.904677	1	1	1	Q8NDX1	2	1942.03	Low	0.7003	0.9527	0.48
	FALSE	Low	SPASSPEPSSPESESR	1xHexNAc [S15]; 1xHex(1)HexNAc(1) [S10]	1	0.950851	1	1	1	Q8NDX1	0	2198.93	Low	0.7871	0.9689	1.1
	FALSE	Low	GWKMFHTLLR	1xHex(1)HexNAc(1) [T7]	1	0.950851	1	1	1	Q8NDX1	1	1653.83	Low	0.7811	0.9684	0.67
	FALSE	Low	NNKVAWNLASRLYR		1	0.952116	1	1	1	Q8NDX1	2	1704.93	Low	0.8249	0.9758	0.94
	FALSE	Low	KSHSSPSLHQDEAPTTAK	2xHexNAc [S2; S4]	1	0.956301	1	1	1	Q8NDX1	1	2327.1	Low	0.8387	0.98	0.51
	FALSE	Low	ATDPPESTR	1xHexNAc [S7]; 1xHex(1)HexNAc(1)NeuAc(1) [T2]	1	0.956301	1	1	1	Q8NDX1	0	1832.77	Low	0.8318	0.9785	0.92
	FALSE	Low	AVAEEYLSFFQFGGQSLDR	1xHexNAc [S16]	1	0.960137	1	1	1	Q8NDX1	0	2367.11	Low	0.8474	0.9813	1.26
	FALSE	Low	KSEVAAYLQK	1xHex(1)HexNAc(1)NeuAc(1) [S2]	1	0.963261	1	1	1	Q8NDX1	1	1792.86	Low	0.8578	0.9813	0.62
FALSE	Low	Master Protein	Q8TDM6	Disks large homolog 5 OS=Homo sapiens OX=9606 GN=DLG5 PE=1 SV=4	0.785	0.703	19	25	46	25	1919	213.7	7.42	2.14	25	1	YES
	Checked	Confidence	Sequence	Modifications	Qvality PEP	Qvality q-value	# Protein Groups	# Proteins	# PSMs	Master Protein Accessions	# Missed Cleavages	Theo. MH+ [Da]	Confidence (by Search Engine): Sequest HT	Percolator q-Value (by Search Engine): Sequest HT	Percolator PEP (by Search Engine): Sequest HT	XCorr (by Search Engine): Sequest HT
	FALSE	Low	LSMSEVKDDNSATKTLSAAAR	1xOxidation [M3]	0.855811	0.552696	1	1	10	Q8TDM6	2	2211.09	Low	0.2115	0.6791	1.29
	FALSE	Low	ALCQELKEALQEADVAK	1xCarbamidomethyl [C3]	0.936179	0.742918	1	1	1	Q8TDM6	1	1915.98	Low	0.4015	0.8151	0.76
	FALSE	Low	DRAVSELAEALR	1xHexNAc [S5]	0.961856	0.78637	1	1	1	Q8TDM6	1	1532.79	Low	0.475	0.8599	0.67
	FALSE	Low	KSIFDPNTFK	1xHexNAc [S2]	1	0.865236	1	1	3	Q8TDM6	1	1399.71	Low	0.6429	0.9364	0.73
	FALSE	Low	YSEKVAIHNADLSR	1xHexNAc [S2]	1	0.880619	1	1	2	Q8TDM6	1	1805.9	Low	0.6683	0.9444	0.64
	FALSE	Low	RPQTPPKIDYLLPGPGPAHSPQPSK	1xHexNAc [S20]	1	0.883202	1	1	1	Q8TDM6	1	2881.52	Low	0.6714	0.9458	1.51
	FALSE	Low	SCDEDLTSQK	1xCarbamidomethyl [C2]; 3xHexNAc [S1; T7; S8]	1	0.88346	1	1	2	Q8TDM6	0	1791.73	Low	0.6714	0.9462	0.39
	FALSE	Low	AMLSSTAVPEKLSVYKKPK	1xHexNAc [S5]	1	0.914326	1	1	1	Q8TDM6	2	2280.25	Low	0.7127	0.9566	0.72
	FALSE	Low	RENGQLLRER		1	0.93833	1	1	2	Q8TDM6	2	1270.7	Low	0.7596	0.9658	0.83
	FALSE	Low	DQVISELDKLQTEVELAESKLK	1xHexNAc [S19]	1	0.943857	1	1	2	Q8TDM6	2	2718.43	Low	0.7732	0.9675	1.47
	FALSE	Low	ATHGSNSLPSSAR	1xHexNAc [S7]	1	0.950851	1	1	1	Q8TDM6	0	1487.71	Low	0.8057	0.9708	0.6
	FALSE	Low	LLSDQTRLK		1	0.950851	1	1	3	Q8TDM6	1	1073.63	Low	0.7918	0.9694	0.54
	FALSE	Low	LKDDVDMLRR		1	0.950851	1	1	1	Q8TDM6	2	1260.67	Low	0.7964	0.9699	0.18
	FALSE	Low	ETDFYHTLHSRLLSDQTRLK	1xHexNAc [T2]	1	0.950856	1	1	1	Q8TDM6	2	2663.34	Low	0.8088	0.9714	1.46
	FALSE	Low	LQTEVELAESKLKSSTSEK	1xHexNAc [S17]; 1xHex(1)HexNAc(1) [S15]	1	0.951347	1	1	1	Q8TDM6	2	2675.32	Low	0.8196	0.9739	1.21
	FALSE	Low	IAVNPASLGERRK		1	0.951347	1	1	5	Q8TDM6	2	1410.82	Low	0.8176	0.9733	0.32
	FALSE	Low	LYDTAMDKLEVVK		1	0.952116	1	1	1	Q8TDM6	1	1524.8	Low	0.8249	0.9755	0.78
	FALSE	Low	LHHMHIYPIVIFIHYKSAKHIK	1xHexNAc [S17]	1	0.952116	1	1	1	Q8TDM6	2	2928.61	Low	0.8247	0.9754	0.4
	FALSE	Low	EGSLAVGDR	1xHexNAc [S3]	1	0.956301	1	1	1	Q8TDM6	0	1106.53	Low	0.8423	0.9812	0.21
	FALSE	Low	DLLALDAFSSDSIPLFEDSVSLAYQRVQK	3xHexNAc [S10; S12; S19]; 1xHex(1)HexNAc(1) [S9]	1	0.956301	1	1	1	Q8TDM6	1	4202.02	Low	0.8412	0.9809	0.77
	FALSE	Low	EITEKNRHCLLDIAPHAIER	1xCarbamidomethyl [C9]	1	0.958687	1	1	1	Q8TDM6	2	2415.26	Low	0.8467	0.9813	0.45
	FALSE	Low	HSNPPLYPSRPSVGTVPRSLTPSTTVSSILR	1xHexNAc [S2]; 1xHex(1)HexNAc(1)NeuAc(1) [S19]; 1xHex(1)HexNAc(1) [S28]	1	0.961044	1	1	1	Q8TDM6	1	4528.22	Low	0.8493	0.9813	0.99
	FALSE	Low	RLSMSEVK		1	0.963261	1	1	1	Q8TDM6	1	949.514	Low	0.8567	0.9813	0.56
	FALSE	Low	RSGHFDVTTVASIKEITEK	1xHexNAc [S12]; 1xHex(1)HexNAc(1)NeuAc(2) [T17]; 2xHex(1)HexNAc(1) [T8; T9]	1	0.963261	1	1	1	Q8TDM6	2	3998.79	Low	0.8554	0.9813	1.69
	FALSE	Low	LKSSTSEKK	1xHex(1)HexNAc(1) [T5]	1	0.963261	1	1	1	Q8TDM6	2	1372.71	Low	0.8578	0.9813	0.87
FALSE	Low	Master Protein	O14654	Insulin receptor substrate 4 OS=Homo sapiens OX=9606 GN=IRS4 PE=1 SV=1	0.864	0.243	15	13	18	13	1257	133.7	8.44	0	13	1	YES
	Checked	Confidence	Sequence	Modifications	Qvality PEP	Qvality q-value	# Protein Groups	# Proteins	# PSMs	Master Protein Accessions	# Missed Cleavages	Theo. MH+ [Da]	Confidence (by Search Engine): Sequest HT	Percolator q-Value (by Search Engine): Sequest HT	Percolator PEP (by Search Engine): Sequest HT	XCorr (by Search Engine): Sequest HT
	FALSE	Low	ELSGVFR		0.967558	0.79464	1	1	2	O14654	0	807.436	Low	0.4968	0.8697	0.49
	FALSE	Low	GAAAAAAAALAAVVTTPLLSSGTPTALIGTGSSCPGAMWLSTATGSR	1xCarbamidomethyl [C34]; 1xHexNAc [S32]	1	0.86188	1	1	1	O14654	0	4518.29	Low	0.633	0.9329	2.02
	FALSE	Low	DNQFDSPKR		1	0.896513	1	1	1	O14654	1	1106.52	Low	0.6863	0.95	0.21
	FALSE	Low	RRPQSR	1xHex(1)HexNAc(1)NeuAc(2) [S5]	1	0.927136	1	1	2	O14654	1	1746.79	Low	0.7372	0.9615	0.47
	FALSE	Low	SYSISIGAHLLTLLSAR	1xHexNAc [S1]; 1xHex(1)HexNAc(1) [S5]	1	0.940675	1	1	1	O14654	0	2370.23	Low	0.7678	0.9667	1.04
	FALSE	Low	MDFARRDNQFDSPK	1xHexNAc [S12]	1	0.942242	1	1	1	O14654	2	1929.88	Low	0.7711	0.9673	0.85
	FALSE	Low	SYFGKLTQSK	1xHex(1)HexNAc(1) [S1]	1	0.950851	1	1	1	O14654	1	1523.75	Low	0.7871	0.9691	0.4
	FALSE	Low	GLGHRKELSGVFR		1	0.950851	1	1	1	O14654	2	1455.82	Low	0.8057	0.9708	0.56
	FALSE	Low	FRHSVRAAAAAAAAAASGAAIPPLIPPR	1xHex(1)HexNAc(1)NeuAc(1) [S17]	1	0.950856	1	1	1	O14654	2	3337.74	Low	0.8104	0.9715	1.23
	FALSE	Low	MASCSFTRDQATRR	1xAcetyl [N-Term]; 1xCarbamidomethyl [C4]; 1xHexNAc [S/T]	1	0.952116	1	1	3	O14654	2	1931.87	Low	0.82	0.974	0.89
	FALSE	Low	SYFGKLTQSK	1xHexNAc [T7]; 1xHex(1)HexNAc(1)NeuAc(2) [S1]	1	0.956301	1	1	1	O14654	1	2309.02	Low	0.8382	0.9799	0.53
	FALSE	Low	RFVTPSEPVAHSR		1	0.958687	1	1	1	O14654	1	1482.78	Low	0.8467	0.9813	0.56
	FALSE	Low	VSPPPAPSPPK	1xHexNAc [S8]	1	0.963261	1	1	1	O14654	0	1276.68	Low	0.8555	0.9813	0.52
	FALSE	Low	AIGDGEDEMLFTRRFVTPSEPVAHSR	1xOxidation [M9]; 2xHexNAc [T12; T17]; 1xHex(1)HexNAc(1)NeuAc(1) [S25]	1	0.963261	1	1	1	O14654	2	3995.81	Low	0.8596	0.9813	1.13
FALSE	Low	Master Protein	Q86X27	Ras-specific guanine nucleotide-releasing factor RalGPS2 OS=Homo sapiens OX=9606 GN=RALGPS2 PE=1 SV=1	0.837	0.303	34	15	24	15	583	65.1	8.73	0	15	1	YES
	Checked	Confidence	Sequence	Modifications	Qvality PEP	Qvality q-value	# Protein Groups	# Proteins	# PSMs	Master Protein Accessions	# Missed Cleavages	Theo. MH+ [Da]	Confidence (by Search Engine): Sequest HT	Percolator q-Value (by Search Engine): Sequest HT	Percolator PEP (by Search Engine): Sequest HT	XCorr (by Search Engine): Sequest HT
	FALSE	Low	SATFPNAGPR	1xHexNAc [T3]	0.947216	0.766055	1	1	6	Q86X27	0	1220.59	Low	0.4276	0.8346	1.33
	FALSE	Low	SHMKASSSAESEDLAVHLYPGAVTIQGVLRR	1xOxidation [M3]; 1xHexNAc [S]; 1xHex(1)HexNAc(1) [T24]	1	0.858108	1	1	3	Q86X27	2	3893.91	Low	0.6213	0.9299	0.79
	FALSE	Low	TWALLSRKDK	1xHex(1)HexNAc(1) [S6]	1	0.869314	1	1	1	Q86X27	2	1582.83	Low	0.6481	0.9394	1.4
	FALSE	Low	IEPGTSTPRSAASR	2xHexNAc [T5; T7]	1	0.880619	1	1	1	Q86X27	1	1835.9	Low	0.6629	0.9428	0.94
	FALSE	Low	KPTVASWTK	1xHexNAc [T3]	1	0.898332	1	1	1	Q86X27	0	1220.65	Low	0.6893	0.9506	0.92
	FALSE	Low	KEKYSSAPNAVAFTR	2xHexNAc [S5; S6]	1	0.906598	1	1	2	Q86X27	2	2075.03	Low	0.706	0.9555	0.72
	FALSE	Low	SLKATERK	1xHexNAc [S1]; 1xHex(1)HexNAc(1) [T5]	1	0.927136	1	1	1	Q86X27	2	1500.76	Low	0.7361	0.9611	0.27
	FALSE	Low	TWALLSR	1xHexNAc [S6]	1	0.944939	1	1	1	Q86X27	0	1049.56	Low	0.7745	0.9681	0.7
	FALSE	Low	YSSAPNAVAFTRRFNHVSFWVVR	1xHexNAc [S18]	1	0.950851	1	1	1	Q86X27	2	2914.47	Low	0.7881	0.9691	1.28
	FALSE	Low	SSSSESLSDKGSELKK		1	0.951347	1	1	2	Q86X27	2	1668.83	Low	0.8171	0.973	1.02
	FALSE	Low	EKYSSAPNAVAFTRR		1	0.956301	1	1	1	Q86X27	2	1696.88	Low	0.8343	0.9792	0.77
	FALSE	Low	YLNSVQYIEELQKFVEDDNYK	1xHexNAc [S4]	1	0.963261	1	1	1	Q86X27	1	2840.35	Low	0.8575	0.9813	0.48
	FALSE	Low	LRDYISSLK	1xHex(1)HexNAc(1) [S7]	1	0.963261	1	1	1	Q86X27	1	1459.75	Low	0.8557	0.9813	0.77
	FALSE	Low	TTFEKLEYVMSKEDNYK	2xHexNAc [T1; T2]	1	0.963261	1	1	1	Q86X27	2	2531.17	Low	0.8575	0.9813	1.04
	FALSE	Low	SFDAVVFDVLKVTPEEYAGQITLMDVPVFK	1xHex(1)HexNAc(1)NeuAc(1) [T22]; 2xHex(1)HexNAc(1) [S1; T13]	1	0.963261	1	1	1	Q86X27	1	4744.22	Low	0.8579	0.9813	1.66
FALSE	Low	Master Protein	O94779	Contactin-5 OS=Homo sapiens OX=9606 GN=CNTN5 PE=1 SV=2	0.8	0.827	30	20	29	20	1100	120.6	6.34	0	20	1	YES
	Checked	Confidence	Sequence	Modifications	Qvality PEP	Qvality q-value	# Protein Groups	# Proteins	# PSMs	Master Protein Accessions	# Missed Cleavages	Theo. MH+ [Da]	Confidence (by Search Engine): Sequest HT	Percolator q-Value (by Search Engine): Sequest HT	Percolator PEP (by Search Engine): Sequest HT	XCorr (by Search Engine): Sequest HT
	FALSE	Low	SSSSSLFGSKTRPR	1xHex(1)HexNAc(1) [S3]	0.775183	0.427773	1	1	1	O94779	1	1861.91	Low	0.1218	0.5556	0.97
	FALSE	Low	VALNCEVR	1xCarbamidomethyl [C5]	0.91053	0.666988	1	1	3	O94779	0	960.493	Low	0.3211	0.7702	1.15
	FALSE	Low	EATLQFAYLGNFSGRTR		0.94181	0.749565	1	1	1	O94779	1	1930.98	Low	0.4113	0.825	1.04
	FALSE	Low	ITSAQSTLHSLSTSSSSVTLLLALMIPSTSW	1xHexNAc [S10]; 2xHex(1)HexNAc(1) [S14; S15]	0.951624	0.769035	1	1	1	O94779	0	4153.03	Low	0.4391	0.8421	0.23
	FALSE	Low	GNESFVILTGLEGNTLYHFTVR	1xHexNAc [S4]; 1xHex(1)HexNAc(1) [T15]	0.976292	0.803198	1	1	1	O94779	0	3035.47	Low	0.5211	0.8845	1.06
	FALSE	Low	TNEAVPKTAPTNVSGRSGR		1	0.877404	1	1	1	O94779	2	1942.01	Low	0.6572	0.9413	0.82
	FALSE	Low	AENSRGKNSFR		1	0.91178	1	1	1	O94779	2	1265.63	Low	0.7096	0.9563	0.73
	FALSE	Low	GTTVKMECFALGNPVPTITWMKVNGYIPSK	1xCarbamidomethyl [C8]; 1xOxidation [M6]; 1xHex(1)HexNAc(1)NeuAc(1) [T2]	1	0.933896	1	1	1	O94779	2	4011.92	Low	0.7538	0.9649	1
	FALSE	Low	IELTPKRTELTVGESIVLNCK	1xCarbamidomethyl [C20]	1	0.934472	1	1	4	O94779	2	2400.32	Low	0.7545	0.9651	0.43
	FALSE	Low	ILASAPTFALNQLK	1xHex(1)HexNAc(1) [T7]	1	0.936792	1	1	1	O94779	0	1851.99	Low	0.7572	0.9653	1.23
	FALSE	Low	KSPPSQAPSNLR	2xHexNAc [S5; S9]	1	0.940869	1	1	1	O94779	1	1687.85	Low	0.7687	0.9672	0.76
	FALSE	Low	SQAVLEIPNVQLDDAGIYECRAENSR	1xCarbamidomethyl [C20]; 1xHex(1)HexNAc(1)NeuAc(1) [S25]; 1xHex(1)HexNAc(1) [S1]	1	0.944101	1	1	1	O94779	1	3968.78	Low	0.7745	0.9678	0.74
	FALSE	Low	MVTSSEASK	1xOxidation [M1]; 1xHex(1)HexNAc(1) [S/T]	1	0.948909	1	1	2	O94779	0	1320.57	Low	0.7783	0.9683	0.48
	FALSE	Low	GWKEKMVTSSEASK	1xOxidation [M6]; 2xHexNAc [S10; S13]; 1xHex(1)HexNAc(1) [T8]	1	0.950851	1	1	1	O94779	2	2355.06	Low	0.8009	0.9702	0.67
	FALSE	Low	GKNSFRGQLQVYTYPHWVEK		1	0.950851	1	1	2	O94779	2	2437.24	Low	0.7864	0.9687	0.74
	FALSE	Low	IAILPDGSLRILNASKSDEGK	1xHexNAc [S]	1	0.951347	1	1	2	O94779	2	2400.3	Low	0.8171	0.9729	0.6
	FALSE	Low	MVTSSEASKFIYRDESVPPLTPFEVK	1xOxidation [M1]; 1xHex(1)HexNAc(1)NeuAc(1) [S5]; 1xHex(1)HexNAc(1) [S16]	1	0.951347	1	1	1	O94779	2	3994.85	Low	0.8185	0.9734	0.51
	FALSE	Low	GTTVKMECFALGNPVPTITWMK	1xCarbamidomethyl [C8]; 1xOxidation [M6]; 1xHexNAc [T3]; 1xHex(1)HexNAc(1)NeuAc(2) [T19]	1	0.952116	1	1	1	O94779	1	3647.63	Low	0.82	0.9741	0.56
	FALSE	Low	ITSAQSTLHSLSTSSSSVTLLLALMIPSTSW	2xHex(1)HexNAc(1) [T2; S30]	1	0.952116	1	1	1	O94779	0	3949.95	Low	0.8249	0.976	1.02
	FALSE	Low	NTVTNARVLSPPTPLTLR	2xHexNAc [T2; T4]; 2xHex(1)HexNAc(1) [T13; T16]	1	0.95238	1	1	1	O94779	1	3086.54	Low	0.8249	0.9766	0.6
	FALSE	Low	TIIVTKDQEVVIECKPQGSPKPTISWK	1xCarbamidomethyl [C14]; 1xHexNAc [T5]; 1xHex(1)HexNAc(1)NeuAc(2) [S25]	1	0.963261	1	1	1	O94779	1	4232.07	Low	0.8598	0.9813	0.46
FALSE	Low	Master Protein	Q92859	Neogenin OS=Homo sapiens OX=9606 GN=NEO1 PE=1 SV=2	0.791	0.825	27	23	35	23	1461	159.9	6.54	2.36	23	1	YES
	Checked	Confidence	Sequence	Modifications	Qvality PEP	Qvality q-value	# Protein Groups	# Proteins	# PSMs	Master Protein Accessions	# Missed Cleavages	Theo. MH+ [Da]	Confidence (by Search Engine): Sequest HT	Percolator q-Value (by Search Engine): Sequest HT	Percolator PEP (by Search Engine): Sequest HT	XCorr (by Search Engine): Sequest HT
	FALSE	Low	TPKADSSDK	1xHexNAc [T1]	0.905149	0.637142	1	1	3	Q92859	1	1151.54	Low	0.301	0.7611	1.12
	FALSE	Low	TLSDVPSAAPQNLSLEVR	1xHex(1)HexNAc(1)NeuAc(1) [S14]	0.930307	0.740639	1	1	2	Q92859	0	2553.23	Low	0.3905	0.8051	1.55
	FALSE	Low	EQDVDVSSHSYTINGLK	1xHex(1)HexNAc(1) [S7]	0.950436	0.768862	1	1	2	Q92859	0	2257.04	Low	0.4351	0.8398	1.5
	FALSE	Low	TLSDVPSAAPQNLSLEVR	2xHexNAc [S7; S14]; 1xHex(1)HexNAc(1)NeuAc(1) [S3]; 1xHex(1)HexNAc(1) [T1]	0.952018	0.769035	1	1	1	Q92859	0	3324.52	Low	0.4397	0.8426	0.77
	FALSE	Low	ANSTESVR	1xHexNAc [T4]	0.980416	0.809535	1	1	2	Q92859	0	1066.5	Low	0.5318	0.8915	0.89
	FALSE	Low	CVVESGGPPKYSDEVELK	1xCarbamidomethyl [C1]; 1xHexNAc [S5]	0.992795	0.838288	1	1	1	Q92859	1	2196.04	Low	0.5797	0.9129	0.92
	FALSE	Low	SGSAPQSPGASIRTFTPFYFLVEPVDTLSVR	1xHexNAc [T/S]; 1xHex(1)HexNAc(1) [S/T]	0.997591	0.845713	1	1	2	Q92859	1	3894.92	Low	0.5985	0.921	0.62
	FALSE	Low	IQARNSKGMGPMSEAVQFR	1xOxidation [M9]; 1xHexNAc [S6]	1	0.865236	1	1	1	Q92859	2	2326.13	Low	0.6394	0.9346	0.37
	FALSE	Low	VETQPEVQLPGPAPNLR		1	0.865236	1	1	1	Q92859	0	1844.99	Low	0.6431	0.9365	0.96
	FALSE	Low	GYAIGYGIGSPHAQTIKVDYKQR		1	0.880619	1	1	1	Q92859	2	2522.32	Low	0.6683	0.9451	0.72
	FALSE	Low	EMAHLEGLMKDLNAITTA	1xOxidation [M9]; 1xHex(1)HexNAc(1) [T16]	1	0.885067	1	1	1	Q92859	1	2339.1	Low	0.6718	0.9465	0.65
	FALSE	Low	WMKNEEALDTESSER		1	0.904677	1	1	1	Q92859	1	1824.81	Low	0.7049	0.9545	0.66
	FALSE	Low	GSSVILNCSAYSEPSPKIEWKK	1xCarbamidomethyl [C8]; 1xHexNAc [S]; 1xHex(1)HexNAc(1)NeuAc(2) [S]; 1xHex(1)HexNAc(1) [S15]; 2xHex(1)HexNAc(1)NeuAc(1) [S12; S15]	1	0.927136	1	1	3	Q92859	2	3995.78	Low	0.7334	0.9605	0.65
	FALSE	Low	NSKGMGPMSEAVQFRTPK	1xHexNAc [T16]	1	0.927337	1	1	1	Q92859	2	2168.05	Low	0.7455	0.9641	0.94
	FALSE	Low	NSKGMGPMSEAVQFRTPK	1xHex(1)HexNAc(1) [T16]	1	0.948909	1	1	1	Q92859	2	2330.1	Low	0.7783	0.9683	1.13
	FALSE	Low	YSDEVELKVLPDPEVISDLVFLKQPSPLVR	1xHexNAc [S26]	1	0.950851	1	1	1	Q92859	2	3627.94	Low	0.8057	0.9709	0.55
	FALSE	Low	DGTFLNLVSDDRRQLLPDGSLFISNVVHSK	1xHexNAc [S24]; 1xHex(1)HexNAc(1)NeuAc(1) [S29]	1	0.950851	1	1	1	Q92859	2	4202.05	Low	0.8018	0.9704	0.53
	FALSE	Low	NSKGMGPMSEAVQFRTPK	2xOxidation [M5; M8]; 1xHexNAc [S2]	1	0.950851	1	1	1	Q92859	2	2200.04	Low	0.7813	0.9685	1.03
	FALSE	Low	LLSTPSFWLYCLLLLGR	1xCarbamidomethyl [C11]; 1xHex(1)HexNAc(1) [S6]	1	0.950856	1	1	1	Q92859	0	2417.27	Low	0.8121	0.9721	0.67
	FALSE	Low	AACKSVNGSHK	1xCarbamidomethyl [C3]	1	0.950856	1	1	1	Q92859	1	1158.57	Low	0.8074	0.9712	0.63
	FALSE	Low	SGSAPQSPGASIR	2xHexNAc [S3; S7]; 1xHex(1)HexNAc(1) [S1]	1	0.952116	1	1	1	Q92859	0	1985.9	Low	0.8249	0.9757	0.36
	FALSE	Low	IQARNSKGMGPMSEAVQFR	1xHexNAc [S13]	1	0.952116	1	1	1	Q92859	2	2310.13	Low	0.8239	0.9749	0.58
	FALSE	Low	DVVASLVSTRFIKLTWR	2xHexNAc [S5; S8]; 1xHex(1)HexNAc(1) [T9]	1	0.952116	1	1	1	Q92859	2	2762.43	Low	0.8246	0.9751	1.26
	FALSE	Low	GMGPMSEAVQFRTPKADSSDK	1xOxidation [M2]; 1xHexNAc [S6]; 1xHex(1)HexNAc(1)NeuAc(2) [S19]; 1xHex(1)HexNAc(1) [T13]	1	0.956005	1	1	1	Q92859	2	3770.58	Low	0.8306	0.9782	0.68
	FALSE	Low	HNKPDEGYYQCVATVESLGTIISRTAK	1xCarbamidomethyl [C11]; 2xHexNAc [S17; S23]; 1xHex(1)HexNAc(1) [T25]	1	0.958687	1	1	1	Q92859	1	3808.8	Low	0.8463	0.9813	0.99
	FALSE	Low	ASRKSDVTETLVSGTQLSQLIEGLDR	2xHexNAc [S13; S18]; 1xHex(1)HexNAc(1)NeuAc(1) [T15]; 1xHex(1)HexNAc(1) [T10]	1	0.963261	1	1	1	Q92859	2	4231	Low	0.8598	0.9813	0.37
	FALSE	Low	GRRSSTWSMTAHGTTFELVPTSPPK	3xHexNAc [T6; T10; T14]; 1xHex(1)HexNAc(1)NeuAc(1) [S5]	1	0.963261	1	1	1	Q92859	2	3996.83	Low	0.8544	0.9813	0.88
FALSE	Low	Master Protein	Q07001	Acetylcholine receptor subunit delta OS=Homo sapiens OX=9606 GN=CHRND PE=1 SV=1	0.917	0.185	17	6	8	6	517	58.9	6.55	0	6	1	YES
	Checked	Confidence	Sequence	Modifications	Qvality PEP	Qvality q-value	# Protein Groups	# Proteins	# PSMs	Master Protein Accessions	# Missed Cleavages	Theo. MH+ [Da]	Confidence (by Search Engine): Sequest HT	Percolator q-Value (by Search Engine): Sequest HT	Percolator PEP (by Search Engine): Sequest HT	XCorr (by Search Engine): Sequest HT
	FALSE	Low	RLTTAR		0.975968	0.803198	1	1	1	Q07001	1	717.437	Low	0.5194	0.8838	1.06
	FALSE	Low	SSSLGYISKAEEYFLLK	1xHex(1)HexNAc(1) [S1]	0.981957	0.810897	1	1	1	Q07001	1	2300.14	Low	0.5365	0.8944	1.58
	FALSE	Low	TPSTHVLSEGVK		1	0.865236	1	1	2	Q07001	0	1254.67	Low	0.6429	0.9364	0.48
	FALSE	Low	TPSTHVLSEGVKK	1xHex(1)HexNAc(1) [S8]	1	0.927136	1	1	1	Q07001	1	1747.9	Low	0.742	0.963	0.69
	FALSE	Low	LPATSMAIPLIGKFLLFGMVLVTMVVVICVIVLNIHFR	1xCarbamidomethyl [C29]; 1xOxidation [M6]; 2xHex(1)HexNAc(1) [T4; S5]	1	0.927136	1	1	1	Q07001	1	4971.69	Low	0.7414	0.9628	0.22
	FALSE	Low	SDLMFEKQSERHGLAR	1xOxidation [M4]; 2xHexNAc [S1; S9]	1	0.950851	1	1	1	Q07001	2	2326.1	Low	0.8059	0.971	0.88
	FALSE	Low	SDLMFEKQSERHGLAR	2xHexNAc [S1; S9]	1	0.956301	1	1	1	Q07001	2	2310.1	Low	0.8354	0.9794	0.72
FALSE	Low	Master Protein	P02751	Fibronectin OS=Homo sapiens OX=9606 GN=FN1 PE=1 SV=5	0.721	0.972	18	26	34	26	2477	272.2	5.5	0	26	1	YES
	Checked	Confidence	Sequence	Modifications	Qvality PEP	Qvality q-value	# Protein Groups	# Proteins	# PSMs	Master Protein Accessions	# Missed Cleavages	Theo. MH+ [Da]	Confidence (by Search Engine): Sequest HT	Percolator q-Value (by Search Engine): Sequest HT	Percolator PEP (by Search Engine): Sequest HT	XCorr (by Search Engine): Sequest HT
	FALSE	Low	IAWESPQGQVSR		0.850956	0.54854	1	1	2	P02751	0	1357.69	Low	0.2042	0.6719	0.81
	FALSE	Low	NLQPASEYTVSLVAIK		0.9335	0.742918	1	1	1	P02751	0	1732.95	Low	0.3919	0.8102	0.89
	FALSE	Low	VEYELSEEGDEPQYLDLPSTATSVNIPDLLPGR	1xHex(1)HexNAc(1) [T20]	0.943497	0.752138	1	1	1	P02751	0	4011.9	Low	0.4142	0.8277	1
	FALSE	Low	VPHSRNSITLTNLTPGTEYVVSIVALNGR	1xHex(1)HexNAc(1)NeuAc(2) [T14]	0.95627	0.777295	1	1	1	P02751	1	4056	Low	0.4548	0.8499	0.83
	FALSE	Low	VTIMWTPPESAVTGYR	1xOxidation [M4]; 1xHexNAc [T6]; 1xHex(1)HexNAc(1) [S10]	0.966156	0.79464	1	1	1	P02751	0	2392.11	Low	0.4944	0.867	1.1
	FALSE	Low	VTIMWTPPESAVTGYR	1xOxidation [M4]; 1xHexNAc [T6]	0.975643	0.802727	1	1	1	P02751	0	2026.98	Low	0.5188	0.8834	0.92
	FALSE	Low	ESKPLTAQQTTK	1xHexNAc [S2]; 1xHex(1)HexNAc(1) [T11]	0.977579	0.803198	1	1	1	P02751	0	1899.93	Low	0.522	0.8866	1.01
	FALSE	Low	VFAVSHGRESKPLTAQQTTK	1xHexNAc [S10]	0.983773	0.811388	1	1	2	P02751	1	2388.25	Low	0.542	0.8973	0.22
	FALSE	Low	WSRPQAPITGYR	1xHexNAc [S2]	0.984072	0.811388	1	1	1	P02751	0	1634.83	Low	0.543	0.8978	0.55
	FALSE	Low	DSMIWDCTCIGAGRGR	2xCarbamidomethyl [C7; C9]	1	0.86188	1	1	1	P02751	1	1854.8	Low	0.6308	0.9318	1.18
	FALSE	Low	CTCVGNGRGEWTCIAYSQLR	3xCarbamidomethyl [C1; C3; C13]; 1xHex(1)HexNAc(1) [T12]	1	0.865236	1	1	1	P02751	1	2753.2	Low	0.6446	0.9374	1.35
	FALSE	Low	NNQKSEPLIGR		1	0.880619	1	1	1	P02751	1	1255.68	Low	0.6632	0.943	0.68
	FALSE	Low	AAVYQPQPHPQPPPYGHCVTDSGVVYSVGMQWLK	1xCarbamidomethyl [C18]; 1xHexNAc [T20]	1	0.88666	1	1	1	P02751	0	3996.9	Low	0.6748	0.9472	1.65
	FALSE	Low	MLRGPGPGLLLLAVQCLGTAVPSTGASK	1xCarbamidomethyl [C16]	1	0.904677	1	1	1	P02751	1	2764.52	Low	0.7003	0.953	1.03
	FALSE	Low	ARVTDATETTITISWRTK	2xHexNAc [T12; T17]; 1xHex(1)HexNAc(1) [T4]	1	0.914339	1	1	1	P02751	2	2821.38	Low	0.7138	0.9567	1.54
	FALSE	Low	YEVSVYALKDTLTSRPAQGVVTTLENVSPPR	2xHexNAc [T22; T23]; 2xHex(1)HexNAc(1) [T11; T13]	1	0.930089	1	1	1	P02751	1	4527.21	Low	0.7499	0.9646	0.49
	FALSE	Low	TEIDKPSQMQVTDVQDNSISVKWLPSSSPVTGYR	1xOxidation [M9]; 1xHexNAc [T31]	1	0.935628	1	1	1	P02751	1	4011.95	Low	0.7566	0.9652	1.57
	FALSE	Low	YTGNTYR	1xHexNAc [T5]	1	0.950851	1	1	2	P02751	0	1077.48	Low	0.7858	0.9686	0.45
	FALSE	Low	MLRGPGPGLLLLAVQCLGTAVPSTGASKSK	1xCarbamidomethyl [C16]; 1xHexNAc [S23]; 1xHex(1)HexNAc(1)NeuAc(1) [T19]; 1xHex(1)HexNAc(1) [S29]	1	0.956301	1	1	1	P02751	2	4204.09	Low	0.8419	0.9811	1.36
	FALSE	Low	QHDMGHMMRCTCVGNGR	2xCarbamidomethyl [C10; C12]; 1xHex(1)HexNAc(1) [T11]	1	0.956301	1	1	1	P02751	1	2411.96	Low	0.8387	0.9802	1.02
	FALSE	Low	VTTTPKNGPGPTK	1xHexNAc [T12]; 1xHex(1)HexNAc(1)NeuAc(1) [T2]	1	0.956301	1	1	1	P02751	1	2157.02	Low	0.8402	0.9804	0.83
	FALSE	Low	ATITGYRIRHHPEHFSGRPR		1	0.956301	1	1	1	P02751	2	2388.25	Low	0.8402	0.9804	0.38
	FALSE	Low	ARVTDATETTITISWRTK	1xHex(1)HexNAc(1) [T12]	1	0.956301	1	1	1	P02751	2	2415.22	Low	0.8387	0.9802	0.54
	FALSE	Low	ESKPLTAQQTTK	1xHexNAc [T11]	1	0.956898	1	1	1	P02751	0	1534.8	Low	0.843	0.9813	0.36
	FALSE	Low	TTPPTTATPIR	1xHexNAc [T8]	1	0.958687	1	1	2	P02751	0	1358.72	Low	0.8463	0.9813	0.3
	FALSE	Low	GDSPASSKPISINYRTEIDKPSQMQVTDVQDNSISVK	1xOxidation [M24]; 1xHexNAc [S11]; 1xHex(1)HexNAc(1) [S33]	1	0.960137	1	1	1	P02751	1	4619.2	Low	0.8474	0.9813	1.14
	FALSE	Low	MLRGPGPGLLLLAVQCLGTAVPSTGASKSK	1xCarbamidomethyl [C16]; 1xOxidation [M1]; 2xHexNAc [T19; S29]; 1xHex(1)HexNAc(1)NeuAc(1) [S27]	1	0.962338	1	1	1	P02751	2	4058.03	Low	0.8517	0.9813	0.48
	FALSE	Low	NSVGRWKEATIPGHLNSYTIK	1xHexNAc [S17]	1	0.963261	1	1	1	P02751	2	2574.33	Low	0.8578	0.9813	0.96
	FALSE	Low	VTTTPKNGPGPTKTK	1xHexNAc [T12]; 1xHex(1)HexNAc(1) [T14]	1	0.963261	1	1	1	P02751	2	2095.07	Low	0.8567	0.9813	0.8
	FALSE	Low	FTQVTPTSLSAQWTPPNVQLTGYRVR	2xHexNAc [T7; T14]; 2xHex(1)HexNAc(1) [T2; T5]	1	0.963261	1	1	1	P02751	1	4083.97	Low	0.8544	0.9813	1.01
FALSE	Low	Master Protein	Q8WXH0	Nesprin-2 OS=Homo sapiens OX=9606 GN=SYNE2 PE=1 SV=3	0.238	3.857	26	119	171	119	6885	795.9	5.36	3.42	119	1	YES
	Checked	Confidence	Sequence	Modifications	Qvality PEP	Qvality q-value	# Protein Groups	# Proteins	# PSMs	Master Protein Accessions	# Missed Cleavages	Theo. MH+ [Da]	Confidence (by Search Engine): Sequest HT	Percolator q-Value (by Search Engine): Sequest HT	Percolator PEP (by Search Engine): Sequest HT	XCorr (by Search Engine): Sequest HT
	FALSE	Low	VLQNMVLELSPK	1xOxidation [M5]	0.538225	0.108616	1	1	1	Q8WXH0	0	1386.77	Medium	0.02199	0.273	1.55
	FALSE	Low	TLSHHASTVQMALEDSEQK	3xHexNAc [S3; S7; S16]	0.850956	0.54854	1	1	1	Q8WXH0	0	2721.24	Low	0.2036	0.6712	1.63
	FALSE	Low	DAPGTGEEAQGKVK	1xHexNAc [T5]	0.890935	0.630334	1	1	5	Q8WXH0	1	1589.77	Low	0.2758	0.7369	1.71
	FALSE	Low	KTEAELEMLK		0.892112	0.630334	1	1	4	Q8WXH0	1	1191.63	Low	0.2777	0.7395	1.31
	FALSE	Low	QREENSSEASDVETKLR	2xHexNAc [S7; S10]	0.916243	0.696386	1	1	1	Q8WXH0	2	2384.11	Low	0.342	0.7804	1.73
	FALSE	Low	GKLTFENIMEK	1xOxidation [M9]; 1xHexNAc [T4]	0.919767	0.706081	1	1	2	Q8WXH0	1	1528.76	Low	0.352	0.7865	0.58
	FALSE	Low	AVEELKNNVTEDIK		0.927511	0.736653	1	1	2	Q8WXH0	1	1601.84	Low	0.38	0.8001	0.85
	FALSE	Low	NQYQMLVLKSTQR	2xHex(1)HexNAc(1) [S10; T11]	0.949639	0.768862	1	1	1	Q8WXH0	1	2339.12	Low	0.4326	0.8383	0.48
	FALSE	Low	LGMISSPEAKLQLQYTLQELVSKNSAMK	1xOxidation [M27]; 1xHexNAc [S22]; 2xHex(1)HexNAc(1) [S5; S6]	0.950834	0.769035	1	1	1	Q8WXH0	2	4056.99	Low	0.438	0.8409	0.77
	FALSE	Low	DYSASINSLLER	3xHexNAc [S3; S5; S8]	0.955889	0.777295	1	1	1	Q8WXH0	0	1976.92	Low	0.4548	0.8494	0.23
	FALSE	Low	TLTDISNQWDNTLHLASTYLSHQEK	1xHexNAc [T18]	0.958907	0.778191	1	1	1	Q8WXH0	0	3118.5	Low	0.4615	0.8549	1.16
	FALSE	Low	ASLAQFEQKWTMLITQLPDIQEK		0.966859	0.79464	1	1	1	Q8WXH0	1	2718.42	Low	0.4954	0.8683	1.08
	FALSE	Low	QVDSVLK		0.965803	0.79464	1	1	1	Q8WXH0	0	788.451	Low	0.4919	0.8663	1.16
	FALSE	Low	LRHFTNQREEFEGTR	2xHexNAc [T5; T14]	0.973009	0.798072	1	1	1	Q8WXH0	2	2326.11	Low	0.5126	0.8786	0.39
	FALSE	Low	ESILVWLTEMDLQLTNVEHFSESDADDK	2xHex(1)HexNAc(1) [S21; S23]	0.976937	0.803198	1	1	1	Q8WXH0	0	3994.79	Low	0.522	0.8856	0.45
	FALSE	Low	QWQDFTTSVENLFRFLTDTSHLLSAVK	2xHex(1)HexNAc(1) [T6; S24]	0.979165	0.805412	1	1	1	Q8WXH0	1	3913.88	Low	0.5258	0.8893	1.01
	FALSE	Low	MEEDIYTNLSKMETVLGQSMSSLPLSYR	1xOxidation [M]; 2xHex(1)HexNAc(1) [T7; T14]	0.979165	0.805412	1	1	2	Q8WXH0	1	3968.8	Low	0.5267	0.8895	0.91
	FALSE	Low	FVSEEIEREAIILDNLQEELPEISK	1xHexNAc [S24]	0.980416	0.809535	1	1	1	Q8WXH0	1	3146.6	Low	0.5313	0.8914	0.77
	FALSE	Low	FVSEEIEREAIILDNLQEELPEISKTK	1xHex(1)HexNAc(1) [T26]	0.981957	0.810897	1	1	1	Q8WXH0	2	3537.79	Low	0.5361	0.8941	0.28
	FALSE	Low	VQARWQMSAR	1xHexNAc [S8]	0.984667	0.812959	1	1	1	Q8WXH0	1	1435.71	Low	0.5435	0.8986	0.8
	FALSE	Low	ALVVSVNVSSKEFLQTESPESTELQSR	1xHexNAc [S10]; 2xHex(1)HexNAc(1) [T16; S26]	0.991731	0.834633	1	1	1	Q8WXH0	1	3897.86	Low	0.5731	0.9107	0.62
	FALSE	Low	LGMISSPEAKLQLQYTLQELVSK	1xHexNAc [S]; 1xHex(1)HexNAc(1) [S6]	0.995121	0.845505	1	1	2	Q8WXH0	1	3144.61	Low	0.5896	0.9167	0.24
	FALSE	Low	TLSHHASTVQMALEDSEQK	1xOxidation [M11]; 1xHexNAc [S3]; 1xHex(1)HexNAc(1)NeuAc(1) [S16]; 1xHex(1)HexNAc(1) [T1]	0.997831	0.845713	1	1	1	Q8WXH0	0	3352.44	Low	0.5995	0.9215	0.97
	FALSE	Low	SNKDNLR		0.998071	0.845713	1	1	1	Q8WXH0	1	846.443	Low	0.6001	0.922	0.84
	FALSE	Low	AIDLQIK		0.99971	0.848231	1	1	1	Q8WXH0	0	800.488	Low	0.6075	0.9246	0.6
	FALSE	Low	SVEQKLQKLSDFLTLEGR	1xHex(1)HexNAc(1) [T14]	0.999479	0.848231	1	1	1	Q8WXH0	2	2456.28	Low	0.6075	0.9245	1.52
	FALSE	Low	TTCALTLEAGEKLLLTTDLK	1xCarbamidomethyl [C3]; 1xHex(1)HexNAc(1) [T17]	0.999479	0.848231	1	1	1	Q8WXH0	1	2556.32	Low	0.6075	0.9242	0.44
	FALSE	Low	LPLSDVAVKTLQNMNR	1xOxidation [M14]	0.99971	0.848231	1	1	1	Q8WXH0	1	1814.98	Low	0.6075	0.9248	0.47
	FALSE	Low	VAFLLETCKDQGLGDNGATQHEAEALSLKLK	1xCarbamidomethyl [C8]; 1xHex(1)HexNAc(1)NeuAc(1) [T19]	1	0.851325	1	1	1	Q8WXH0	2	4012.94	Low	0.6109	0.9264	0.87
	FALSE	Low	AVRTTEGEEETESR	1xHex(1)HexNAc(1) [T11]	1	0.86188	1	1	1	Q8WXH0	1	1958.87	Low	0.633	0.9328	0.42
	FALSE	Low	SSEPEHQEALQPVNLSELESIVTERPQFSRQK	1xHexNAc [S16]	1	0.86188	1	1	1	Q8WXH0	1	3895.93	Low	0.6314	0.9322	0.93
	FALSE	Low	SEPLDAVLIEDELEELHR	1xHexNAc [S1]	1	0.865236	1	1	11	Q8WXH0	0	2310.13	Low	0.6378	0.9341	0.8
	FALSE	Low	LPQPAESSTHMLLPGPLHSLQR		1	0.865236	1	1	1	Q8WXH0	0	2409.27	Low	0.6394	0.9345	0.49
	FALSE	Low	ISNEVLKSSPSYAMRR	1xOxidation [M14]; 1xHex(1)HexNAc(1)NeuAc(1) [S8]	1	0.877404	1	1	1	Q8WXH0	2	2510.18	Low	0.6572	0.9415	1.13
	FALSE	Low	ISQLQDSWK	1xHexNAc [S7]	1	0.880619	1	1	1	Q8WXH0	0	1307.65	Low	0.667	0.9437	0.99
	FALSE	Low	ELQHDVQK		1	0.880619	1	1	1	Q8WXH0	0	996.511	Low	0.6617	0.9423	0.71
	FALSE	Low	MEHVQKCLTGESNCHALSGSTAELREDLDQAK	2xCarbamidomethyl [C7; C14]; 1xOxidation [M1]; 1xHex(1)HexNAc(1) [T9]	1	0.883202	1	1	3	Q8WXH0	2	3995.79	Low	0.6714	0.9458	0.93
	FALSE	Low	ESLKVGPLDSVTYLDKIK	1xHex(1)HexNAc(1) [S2]	1	0.887585	1	1	1	Q8WXH0	2	2370.25	Low	0.6748	0.9473	1.16
	FALSE	Low	NICAMSMERR	1xCarbamidomethyl [C3]	1	0.887637	1	1	1	Q8WXH0	1	1267.57	Low	0.6753	0.9482	0.79
	FALSE	Low	TQFEGMNHR	1xOxidation [M6]; 1xHex(1)HexNAc(1)NeuAc(1) [T1]	1	0.895572	1	1	2	Q8WXH0	0	1791.72	Low	0.6838	0.9496	0.34
	FALSE	Low	TQIGMTESLLKALSPSDSLEIFTK	1xOxidation [M5]; 1xHexNAc [T1]; 1xHex(1)HexNAc(1) [T23]	1	0.89896	1	1	1	Q8WXH0	1	3193.58	Low	0.6908	0.9509	1.01
	FALSE	Low	METVLGQSMSSLPLSYREALER	2xHexNAc [S10; S11]	1	0.904677	1	1	1	Q8WXH0	1	2903.4	Low	0.7054	0.9547	1.11
	FALSE	Low	LSDFLTLEGRNSK	1xHexNAc [S12]; 1xHex(1)HexNAc(1)NeuAc(1) [S2]	1	0.904677	1	1	1	Q8WXH0	1	2339.09	Low	0.7054	0.9548	0.43
	FALSE	Low	ESPGELISKHK	2xHexNAc [S2; S8]	1	0.904677	1	1	1	Q8WXH0	1	1630.82	Low	0.7023	0.9533	0.64
	FALSE	Low	ECFESSETK	1xCarbamidomethyl [C2]; 1xHex(1)HexNAc(1)NeuAc(1) [S5]; 2xHex(1)HexNAc(1) [S6; T8]	1	0.904677	1	1	2	Q8WXH0	0	2502.94	Low	0.7049	0.9544	0.22
	FALSE	Low	LPAVTSEEGGVAERDASER	1xHex(1)HexNAc(1) [S17]	1	0.906244	1	1	1	Q8WXH0	1	2338.09	Low	0.7059	0.9552	0.62
	FALSE	Low	QLSLNAQESMKNTEDERK	1xOxidation [M10]; 1xHexNAc [T13]	1	0.914326	1	1	1	Q8WXH0	2	2340.1	Low	0.712	0.9565	0.33
	FALSE	Low	LQKLSDFLTLEGRNSK	1xHexNAc [S5]; 1xHex(1)HexNAc(1) [S15]	1	0.914326	1	1	1	Q8WXH0	2	2417.23	Low	0.7123	0.9566	0.37
	FALSE	Low	SKALDELKQSYLTLESGAVPLLEDTASR	1xHexNAc [S/T]; 1xHex(1)HexNAc(1)NeuAc(1) [T/S]	1	0.918916	1	1	4	Q8WXH0	2	3893.9	Low	0.7197	0.9583	0.63
	FALSE	Low	QVDSVLK	1xHex(1)HexNAc(1) [S4]	1	0.922884	1	1	2	Q8WXH0	0	1153.58	Low	0.7249	0.9591	0.23
	FALSE	Low	ELCEELPSQKSQQEVK	1xCarbamidomethyl [C3]; 2xHexNAc [S8; S11]	1	0.923141	1	1	2	Q8WXH0	1	2338.1	Low	0.7264	0.9594	0.27
	FALSE	Low	ISNEVLKSSPSYAMR	1xHex(1)HexNAc(1)NeuAc(1) [S8]	1	0.923141	1	1	1	Q8WXH0	1	2338.09	Low	0.7264	0.9595	0.24
	FALSE	Low	SSPSYAMRR	1xHexNAc [S4]; 1xHex(1)HexNAc(1)NeuAc(1) [S2]	1	0.927136	1	1	1	Q8WXH0	1	1913.82	Low	0.7334	0.9605	0.55
	FALSE	Low	IMESLPQIQRMADDVVAIESEVKSMEK	2xOxidation [M2; M11]; 1xHexNAc [S4]; 1xHex(1)HexNAc(1)NeuAc(1) [S24]	1	0.927136	1	1	1	Q8WXH0	2	3967.83	Low	0.7376	0.9616	1.29
	FALSE	Low	TSLQQSLNEISGQSVAEQLQK		1	0.927136	1	1	1	Q8WXH0	0	2288.17	Low	0.7385	0.9619	1.24
	FALSE	Low	DSAVEMAMSKQLSLNAQESMK	1xHexNAc [S2]; 1xHex(1)HexNAc(1)NeuAc(1) [S19]	1	0.927337	1	1	1	Q8WXH0	1	3157.38	Low	0.7446	0.9636	0.71
	FALSE	Low	GLIMHEEENLDR	1xOxidation [M4]	1	0.927337	1	1	2	Q8WXH0	0	1471.68	Low	0.7455	0.9637	0.74
	FALSE	Low	ATVLNLHQHLK		1	0.927337	1	1	1	Q8WXH0	0	1273.74	Low	0.7455	0.9641	0.54
	FALSE	Low	LTFENIMEK	1xHex(1)HexNAc(1)NeuAc(1) [T2]	1	0.936792	1	1	1	Q8WXH0	0	1780.79	Low	0.7584	0.9657	0.86
	FALSE	Low	SFYPMLRYTNGPPPT	1xHexNAc [S1]; 1xHex(1)HexNAc(1) [T9]	1	0.940675	1	1	2	Q8WXH0	1	2309.05	Low	0.768	0.9668	1.16
	FALSE	Low	EYGFTEEEEIIMEATCLMDR	1xCarbamidomethyl [C16]; 1xHex(1)HexNAc(1) [T5]	1	0.940675	1	1	1	Q8WXH0	0	2831.18	Low	0.7625	0.9661	0.72
	FALSE	Low	LREFEDLQMQLNTSIDLR		1	0.940675	1	1	1	Q8WXH0	1	2221.13	Low	0.7686	0.967	0.76
	FALSE	Low	SQLQQPLLINLEIK		1	0.942563	1	1	1	Q8WXH0	0	1636.96	Low	0.7716	0.9673	0.47
	FALSE	Low	QYQNFKSILTTLIQK	2xHex(1)HexNAc(1) [T10; T11]	1	0.943416	1	1	3	Q8WXH0	1	2555.29	Low	0.7719	0.9674	0.77
	FALSE	Low	NICAMSMERR	1xCarbamidomethyl [C3]; 1xOxidation [M5]	1	0.946551	1	1	1	Q8WXH0	1	1283.57	Low	0.7765	0.9682	0.84
	FALSE	Low	IKYSEMYTIVPAEIESQVEECRK	1xCarbamidomethyl [C21]; 1xOxidation [M6]; 1xHexNAc [S16]; 1xHex(1)HexNAc(1)NeuAc(2) [S4]	1	0.946551	1	1	1	Q8WXH0	2	3968.77	Low	0.7765	0.9682	0.8
	FALSE	Low	QLVASVSCPELEGQIAKLEEQWLSLNKK	1xCarbamidomethyl [C8]; 1xHexNAc [S5]; 1xHex(1)HexNAc(1)NeuAc(1) [S24]	1	0.950851	1	1	1	Q8WXH0	2	4056.99	Low	0.7984	0.9701	0.7
	FALSE	Low	TLQKPESVISVQK	2xHexNAc [S7; S10]	1	0.950851	1	1	4	Q8WXH0	0	1863	Low	0.8057	0.9709	1.2
	FALSE	Low	TSMQSVLQEWKIYDQLYDEVNMMTIR	1xOxidation [M23]; 2xHex(1)HexNAc(1) [T1; T24]	1	0.950851	1	1	1	Q8WXH0	1	3967.79	Low	0.8057	0.971	1.46
	FALSE	Low	WENLSNHVTDMDKKLLESQIK	1xOxidation [M11]; 2xHexNAc [S5; S18]	1	0.950851	1	1	1	Q8WXH0	2	2950.44	Low	0.7871	0.969	0.84
	FALSE	Low	SKALDELKQSYLTLESGAVPLLEDTASR	1xHex(1)HexNAc(1)NeuAc(1) [S27]; 1xHex(1)HexNAc(1) [T13]	1	0.950851	1	1	1	Q8WXH0	2	4055.95	Low	0.7864	0.9687	1.48
	FALSE	Low	SKTSLQQSLNEISGQSVAEQLQK	2xHexNAc [T3; S16]; 1xHex(1)HexNAc(1)NeuAc(1) [S13]	1	0.950851	1	1	1	Q8WXH0	1	3565.69	Low	0.8048	0.9706	0.9
	FALSE	Low	SQQLEFKLEER	1xHexNAc [S1]	1	0.950851	1	1	1	Q8WXH0	1	1609.81	Low	0.7891	0.9692	1.57
	FALSE	Low	SNKDNLREAFR		1	0.950851	1	1	1	Q8WXH0	2	1349.69	Low	0.8018	0.9703	0.6
	FALSE	Low	NMSNLRTWLARIESELSKPVVYDVCDDQEIQK	1xCarbamidomethyl [C25]; 1xOxidation [M2]; 1xHexNAc [T7]	1	0.950851	1	1	1	Q8WXH0	2	4055.97	Low	0.7984	0.97	0.87
	FALSE	Low	KALEDIDEK		1	0.950851	1	1	2	Q8WXH0	1	1060.55	Low	0.7871	0.9689	0.61
	FALSE	Low	IKLPLPQLVEPQVSTNMGILPSVTMYNFRYPTTEELK	2xOxidation [M17; M25]; 1xHex(1)HexNAc(1) [T24]	1	0.950851	1	1	1	Q8WXH0	2	4644.37	Low	0.7858	0.9686	1.55
	FALSE	Low	NCQDKLETSLHVLNQIKSQLQQPLLINLEIK	1xCarbamidomethyl [C2]	1	0.950851	1	1	1	Q8WXH0	2	3658	Low	0.792	0.9694	0.22
	FALSE	Low	LDTSFQKCGEIYKNLAGECQNINK	2xCarbamidomethyl [C8; C19]	1	0.950851	1	1	1	Q8WXH0	2	2830.35	Low	0.7957	0.9698	0.55
	FALSE	Low	LIAALK		1	0.950851	1	1	1	Q8WXH0	0	628.439	Low	0.7882	0.9691	0.38
	FALSE	Low	KFQLMVQESETLIIPR	1xHex(1)HexNAc(1) [T11]	1	0.950851	1	1	2	Q8WXH0	1	2297.19	Low	0.8057	0.9709	1.19
	FALSE	Low	LTSCTPGLEDEK	1xCarbamidomethyl [C4]; 1xHexNAc [T5]; 1xHex(1)HexNAc(1)NeuAc(1) [S3]	1	0.950851	1	1	1	Q8WXH0	0	2208.93	Low	0.7866	0.9688	0.45
	FALSE	Low	LVSKTQLEMNLPLMIKK	1xOxidation [M9]; 1xHex(1)HexNAc(1) [T5]	1	0.950851	1	1	1	Q8WXH0	2	2367.28	Low	0.7864	0.9687	0.86
	FALSE	Low	QFQSTVETWDQCEKK	1xCarbamidomethyl [C12]	1	0.950851	1	1	1	Q8WXH0	1	1913.87	Low	0.8025	0.9704	0.59
	FALSE	Low	MEEDIYTNLSKMETVLGQSMSSLPLSYREALER	2xOxidation [M12; M20]; 2xHexNAc [S22; S26]	1	0.950851	1	1	1	Q8WXH0	2	4258.99	Low	0.7914	0.9694	1.74
	FALSE	Low	LKKVFDYIGLNWDFSQLDQLQTQVFEK		1	0.950856	1	1	1	Q8WXH0	2	3302.71	Low	0.8121	0.9721	0.95
	FALSE	Low	LGMISSPEAKLQLQYTLQELVSKNSAMK	1xOxidation [M3]; 2xHexNAc [S/T]; 1xHex(1)HexNAc(1) [S/T]	1	0.950856	1	1	3	Q8WXH0	2	3894.93	Low	0.8118	0.9717	0.35
	FALSE	Low	VFFQKLVADMLLIQAYSAK	1xHexNAc [S17]	1	0.950856	1	1	1	Q8WXH0	1	2388.29	Low	0.8105	0.9716	0.59
	FALSE	Low	VLDEYEEEKR		1	0.950856	1	1	1	Q8WXH0	1	1309.63	Low	0.8082	0.9712	0.53
	FALSE	Low	RSSVLTQVNQLKTSMQSVLQEWK	1xHexNAc [T13]; 1xHex(1)HexNAc(1)NeuAc(1) [T6]; 1xHex(1)HexNAc(1) [S14]	1	0.950856	1	1	1	Q8WXH0	2	3914.87	Low	0.8121	0.9717	0.81
	FALSE	Low	SSPSYAMRRK	1xOxidation [M7]; 1xHexNAc [S4]	1	0.951347	1	1	1	Q8WXH0	2	1401.68	Low	0.8176	0.9733	0.5
	FALSE	Low	SKLDIWNIKYGSR	2xHex(1)HexNAc(1) [S1; S12]	1	0.951347	1	1	6	Q8WXH0	2	2310.12	Low	0.8174	0.9732	1.04
	FALSE	Low	VQRSEDTLK	1xHexNAc [S4]; 1xHex(1)HexNAc(1) [T7]	1	0.951347	1	1	1	Q8WXH0	1	1643.79	Low	0.8171	0.973	0.69
	FALSE	Low	SAERTAACPNSSEVLYTSAKEELK	1xCarbamidomethyl [C8]; 2xHexNAc [T5; T17]; 1xHex(1)HexNAc(1)NeuAc(2) [S11]	1	0.951347	1	1	1	Q8WXH0	2	3994.76	Low	0.8171	0.973	0.54
	FALSE	Low	RVSKIK	1xHexNAc [S3]	1	0.951347	1	1	1	Q8WXH0	2	933.573	Low	0.8129	0.9721	0.52
	FALSE	Low	KREQFESVAQLNNSLK	1xHexNAc [S14]; 1xHex(1)HexNAc(1) [S7]	1	0.952116	1	1	1	Q8WXH0	2	2459.21	Low	0.8216	0.9745	1.26
	FALSE	Low	SVKHRSNK	1xHexNAc [S1]; 1xHex(1)HexNAc(1) [S6]	1	0.952116	1	1	1	Q8WXH0	2	1523.75	Low	0.8217	0.9746	0.2
	FALSE	Low	DKVPSLTTYEGSDLNNTLEDLR	1xHexNAc [T8]; 1xHex(1)HexNAc(1)NeuAc(2) [T17]; 1xHex(1)HexNAc(1) [S12]	1	0.952116	1	1	1	Q8WXH0	1	3995.75	Low	0.8246	0.9754	1.41
	FALSE	Low	IRSIQNVPESSGAVETVPAFQEITSMK	1xOxidation [M26]; 3xHexNAc [S10; S11; S25]	1	0.952116	1	1	1	Q8WXH0	1	3543.73	Low	0.8246	0.9751	1.5
	FALSE	Low	ELQHDVQKTKEAFLQNSSVLDR	3xHexNAc [T9; S17; S18]	1	0.952116	1	1	1	Q8WXH0	2	3194.57	Low	0.8246	0.9754	0.63
	FALSE	Low	SMEKRVSK		1	0.952116	1	1	1	Q8WXH0	2	964.524	Low	0.8249	0.976	0.35
	FALSE	Low	SNFFAIIRK		1	0.952116	1	1	1	Q8WXH0	1	1095.63	Low	0.8249	0.9757	0.42
	FALSE	Low	LLKCASEIHMTLQPTAGGTSK	1xCarbamidomethyl [C4]; 1xHex(1)HexNAc(1)NeuAc(1) [S20]; 1xHex(1)HexNAc(1) [T15]	1	0.952116	1	1	1	Q8WXH0	1	3264.51	Low	0.8249	0.9758	1.44
	FALSE	Low	AFTCWINSQLAR	1xCarbamidomethyl [C4]; 1xHexNAc [S8]; 1xHex(1)HexNAc(1)NeuAc(1) [T3]	1	0.95238	1	1	1	Q8WXH0	0	2326.03	Low	0.8249	0.9762	0.24
	FALSE	Low	AKHLDKCLK	1xCarbamidomethyl [C7]	1	0.95238	1	1	1	Q8WXH0	2	1112.62	Low	0.8249	0.9765	0.85
	FALSE	Low	TNQLLQDIK	1xHexNAc [T1]	1	0.954959	1	1	1	Q8WXH0	0	1275.68	Low	0.8283	0.9775	0.79
	FALSE	Low	ETILWAKNLLGELNPSIPLLPDDILSQIR	1xHex(1)HexNAc(1) [S26]	1	0.956005	1	1	1	Q8WXH0	1	3636.96	Low	0.8306	0.9782	1.23
	FALSE	Low	GSMFDELMAR	1xOxidation [M8]; 1xHex(1)HexNAc(1) [S2]	1	0.956301	1	1	1	Q8WXH0	0	1537.64	Low	0.8423	0.9812	0.48
	FALSE	Low	KTIAEIVSYQVELR	1xHexNAc [S8]	1	0.956301	1	1	1	Q8WXH0	1	1852.01	Low	0.8367	0.9798	0.59
	FALSE	Low	QWIVDFVNQSLLQLSTCDVESK	1xCarbamidomethyl [C17]; 1xHex(1)HexNAc(1)NeuAc(1) [S21]; 2xHex(1)HexNAc(1) [S10; S15]	1	0.956301	1	1	1	Q8WXH0	0	3995.78	Low	0.8387	0.98	1.52
	FALSE	Low	MRAIDLQIKK		1	0.956301	1	1	1	Q8WXH0	2	1215.72	Low	0.8307	0.9782	0.3
	FALSE	Low	ALLTDKESLKVGPLDSVTYLDK	2xHexNAc [S8; S16]; 1xHex(1)HexNAc(1) [T18]	1	0.956301	1	1	1	Q8WXH0	2	3176.61	Low	0.8325	0.9787	1.86
	FALSE	Low	SNINNFFEFSKEVDEKSSLK	1xHexNAc [S10]; 1xHex(1)HexNAc(1)NeuAc(1) [S18]	1	0.956301	1	1	1	Q8WXH0	2	3221.46	Low	0.8419	0.9811	1.14
	FALSE	Low	GHVLLDLLEVLSGQQLPRDKGSNTFQCR	1xCarbamidomethyl [C27]; 1xHex(1)HexNAc(1)NeuAc(1) [S22]; 1xHex(1)HexNAc(1) [T24]	1	0.95994	1	1	1	Q8WXH0	2	4202.02	Low	0.8473	0.9813	1.07
	FALSE	Low	CLVLGLVDEVKSK	1xCarbamidomethyl [C1]	1	0.95994	1	1	1	Q8WXH0	1	1459.82	Low	0.8473	0.9813	0.86
	FALSE	Low	FLTDTSHLLSAVKGQERFSLYQTR	1xHex(1)HexNAc(1)NeuAc(1) [T3]	1	0.960137	1	1	1	Q8WXH0	2	3453.69	Low	0.8474	0.9813	1.57
	FALSE	Low	QPQVDMLQEISNSLLIK		1	0.962338	1	1	1	Q8WXH0	0	1956.05	Low	0.8513	0.9813	0.82
	FALSE	Low	MKIEETWRLWQK	1xHexNAc [T6]	1	0.962338	1	1	1	Q8WXH0	2	1850.95	Low	0.8513	0.9813	0.93
	FALSE	Low	SDNQPSTEKAMEPTMK	1xHex(1)HexNAc(1)NeuAc(1) [S6]; 1xHex(1)HexNAc(1)NeuAc(2) [S1]; 2xHex(1)HexNAc(1) [T7; T14]	1	0.962632	1	1	1	Q8WXH0	1	4127.62	Low	0.8523	0.9813	0.75
	FALSE	Low	QNLQQLNSDISAITTWLKK	1xHexNAc [T14]	1	0.963261	1	1	1	Q8WXH0	1	2404.27	Low	0.8598	0.9813	0.27
	FALSE	Low	KAQDLTSLLK	1xHexNAc [S7]	1	0.963261	1	1	1	Q8WXH0	1	1319.74	Low	0.8542	0.9813	0.35
	FALSE	Low	LTQLELINKQYRR		1	0.963261	1	1	1	Q8WXH0	2	1674.96	Low	0.8574	0.9813	0.63
	FALSE	Low	IRSIQNVPESSGAVETVPAFQEITSMK	1xOxidation [M26]; 2xHexNAc [T16; T24]; 1xHex(1)HexNAc(1)NeuAc(1) [S10]	1	0.963261	1	1	1	Q8WXH0	1	3996.87	Low	0.8542	0.9813	0.61
	FALSE	Low	VLELLKQYQNFKSILTTLIQK	2xHex(1)HexNAc(1) [S13; T16]	1	0.963261	1	1	1	Q8WXH0	2	3250.74	Low	0.8598	0.9813	0.59
	FALSE	Low	NEGTITTSENRGGDPHSEAPFAKSDNQPSTEK	1xHexNAc [T6]; 1xHex(1)HexNAc(1) [T7]	1	0.963261	1	1	1	Q8WXH0	2	3969.76	Low	0.8557	0.9813	0.92
FALSE	Low	Master Protein	Q8N2C7	Protein unc-80 homolog OS=Homo sapiens OX=9606 GN=UNC80 PE=1 SV=2	0.653	1.505	19	42	70	42	3258	363.2	6.86	0	42	1	YES
	Checked	Confidence	Sequence	Modifications	Qvality PEP	Qvality q-value	# Protein Groups	# Proteins	# PSMs	Master Protein Accessions	# Missed Cleavages	Theo. MH+ [Da]	Confidence (by Search Engine): Sequest HT	Percolator q-Value (by Search Engine): Sequest HT	Percolator PEP (by Search Engine): Sequest HT	XCorr (by Search Engine): Sequest HT
	FALSE	Low	VLVENKLHGLSPALSEAIQSISR	2xHex(1)HexNAc(1) [S11; S15]	0.867897	0.580831	1	1	1	Q8N2C7	1	3191.64	Low	0.2331	0.6991	0.68
	FALSE	Low	RVALSALLDSAEK	1xHex(1)HexNAc(1) [S5]	0.871152	0.587909	1	1	5	Q8N2C7	1	1737.91	Low	0.2381	0.7045	1.48
	FALSE	Low	SLQMLMVLEALVPCYLQK	1xCarbamidomethyl [C14]	0.873084	0.594574	1	1	1	Q8N2C7	0	2136.13	Low	0.242	0.7077	1.48
	FALSE	Low	EDGVAVSAVAQQVLWNCLIEDPSTVLR	1xCarbamidomethyl [C17]; 1xHexNAc [S/T]; 1xHex(1)HexNAc(1) [T/S]	0.901837	0.635151	1	1	12	Q8N2C7	0	3537.72	Low	0.2957	0.7557	1.04
	FALSE	Low	RGSSDAATEMESLSAR	1xHexNAc [S3]; 1xHex(1)HexNAc(1) [S4]	0.944333	0.758805	1	1	1	Q8N2C7	1	2235.98	Low	0.4172	0.8291	0.51
	FALSE	Low	GNSFDGSLSSQTSQER	1xHexNAc [S3]; 1xHex(1)HexNAc(1) [S7]	0.957029	0.778191	1	1	1	Q8N2C7	0	2267.96	Low	0.4574	0.8511	0.95
	FALSE	Low	SSSMVAAAPSLVNTHKTQDLTMKCNEEEK	1xCarbamidomethyl [C24]; 1xOxidation [M22]; 2xHexNAc [S3; S]; 1xHex(1)HexNAc(1) [T21]	0.962583	0.788152	1	1	2	Q8N2C7	2	3993.8	Low	0.4768	0.8608	0.54
	FALSE	Low	LSVSPSCTSSTSHR	1xCarbamidomethyl [C7]; 1xHexNAc [S9]	0.968944	0.79502	1	1	1	Q8N2C7	0	1708.78	Low	0.5005	0.8722	0.26
	FALSE	Low	FTSAVKLSEGGPGSGMENGR	2xHexNAc [S3; S8]	1	0.865209	1	1	4	Q8N2C7	1	2387.1	Low	0.6349	0.9336	1.05
	FALSE	Low	LPSFPRSAIDAEFSLFSDPQAGK	1xHexNAc [S]; 1xHex(1)HexNAc(1)NeuAc(2) [S]; 1xHex(1)HexNAc(1) [S]	1	0.865236	1	1	2	Q8N2C7	1	3995.78	Low	0.6437	0.937	1.19
	FALSE	Low	SKNFMLESSPAHCSTPGDAGK	1xCarbamidomethyl [C13]; 1xHexNAc [S1]; 1xHex(1)HexNAc(1) [T15]	1	0.865416	1	1	1	Q8N2C7	1	2789.21	Low	0.6472	0.9386	0.57
	FALSE	Low	RSSPINSQSR	1xHexNAc [S9]	1	0.867877	1	1	1	Q8N2C7	1	1334.67	Low	0.6481	0.9393	0.47
	FALSE	Low	SQISTITVATFNTTLASFNVGYADFFNEHMRK	1xOxidation [M30]; 1xHex(1)HexNAc(1)NeuAc(1) [T13]	1	0.869314	1	1	1	Q8N2C7	1	4282.99	Low	0.6485	0.9395	0.48
	FALSE	Low	RSSLSGLADGVEDLLDISSVDR	1xHexNAc [S]; 1xHex(1)HexNAc(1) [S]	1	0.887585	1	1	2	Q8N2C7	1	2872.38	Low	0.6748	0.9476	0.91
	FALSE	Low	QTSAFLRPKLGK		1	0.898332	1	1	1	Q8N2C7	1	1345.8	Low	0.6893	0.9507	0.33
	FALSE	Low	SSSMVAAAPSLVNTHK	2xHex(1)HexNAc(1) [S2; S3]	1	0.907827	1	1	1	Q8N2C7	0	2330.08	Low	0.7082	0.9562	0.98
	FALSE	Low	EAVHSGSAYQGK	1xHex(1)HexNAc(1) [S7]	1	0.927136	1	1	3	Q8N2C7	0	1598.72	Low	0.7397	0.9621	0.58
	FALSE	Low	QTMRDYVNK	1xOxidation [M3]	1	0.933424	1	1	1	Q8N2C7	1	1170.56	Low	0.7529	0.9648	0.03
	FALSE	Low	QLGSQWYWLSLQVKEMALRK	2xHex(1)HexNAc(1) [S4; S10]	1	0.950851	1	1	1	Q8N2C7	2	3194.58	Low	0.8009	0.9702	0.6
	FALSE	Low	QLGSQWYWLSLQVKEMALR	1xOxidation [M16]; 1xHexNAc [S10]	1	0.950851	1	1	1	Q8N2C7	1	2555.3	Low	0.7871	0.969	0.39
	FALSE	Low	SHMRLAEIAHSLLKLAPYDTQTMESR	1xHexNAc [T20]; 1xHex(1)HexNAc(1) [T22]	1	0.950851	1	1	1	Q8N2C7	2	3566.74	Low	0.7864	0.9687	0.48
	FALSE	Low	SLQMLMVLEALVPCYLQKLKR	1xCarbamidomethyl [C14]	1	0.950851	1	1	1	Q8N2C7	2	2533.41	Low	0.8009	0.9702	0.78
	FALSE	Low	IISTSR	1xHexNAc [S5]; 1xHex(1)HexNAc(1)NeuAc(2) [S3]	1	0.950851	1	1	1	Q8N2C7	0	1826.8	Low	0.8057	0.9709	0.86
	FALSE	Low	GGWQTTILGKLTRR	1xHexNAc [T6]; 1xHex(1)HexNAc(1)NeuAc(2) [T12]	1	0.950851	1	1	1	Q8N2C7	2	2737.31	Low	0.8057	0.9708	0.87
	FALSE	Low	SKNVVNLGAIR	1xHex(1)HexNAc(1)NeuAc(1) [S1]	1	0.950856	1	1	1	Q8N2C7	1	1826.92	Low	0.8121	0.9721	0.93
	FALSE	Low	TDAVLDESHV	1xHexNAc [S8]; 1xHex(1)HexNAc(1)NeuAc(2) [T1]	1	0.950856	1	1	1	Q8N2C7	0	2235.91	Low	0.8121	0.9717	0.37
	FALSE	Low	KVGGLALWDFLDFIVRTR		1	0.950856	1	1	2	Q8N2C7	2	2106.19	Low	0.8082	0.9713	0.9
	FALSE	Low	SLSSEAFSK		1	0.952116	1	1	1	Q8N2C7	0	955.473	Low	0.8236	0.9749	0.71
	FALSE	Low	KISFAGVLDENEDSKDSLHSSSHTLK	1xHexNAc [S3]; 1xHex(1)HexNAc(1)NeuAc(2) [T24]	1	0.95238	1	1	1	Q8N2C7	2	3994.8	Low	0.8249	0.9764	0.94
	FALSE	Low	REGMLLNLLIPFVLTVGSGSK	1xOxidation [M4]; 1xHexNAc [S18]; 2xHex(1)HexNAc(1) [T15; S20]	1	0.956301	1	1	1	Q8N2C7	1	3193.62	Low	0.8403	0.9805	0.48
	FALSE	Low	SHMRLAEIAHSLLKLAPYDTQTMESR	2xOxidation [M3; M23]; 2xHexNAc [S11; S25]	1	0.956301	1	1	1	Q8N2C7	2	3436.67	Low	0.8367	0.9797	0.94
	FALSE	Low	ISLRKK	1xHexNAc [S2]	1	0.956301	1	1	1	Q8N2C7	2	947.588	Low	0.84	0.9803	0.95
	FALSE	Low	LSTTRR	1xHexNAc [T3]	1	0.956301	1	1	1	Q8N2C7	1	936.511	Low	0.8354	0.9795	0.7
	FALSE	Low	SSLSGLADGVEDLLDISSVDRLSFIR	1xHexNAc [S17]; 1xHex(1)HexNAc(1)NeuAc(2) [S2]; 1xHex(1)HexNAc(1) [S1]	1	0.956898	1	1	1	Q8N2C7	1	4279.97	Low	0.843	0.9813	0.25
	FALSE	Low	QSSKVKFTSAVK	1xHex(1)HexNAc(1)NeuAc(2) [S2]; 3xHex(1)HexNAc(1) [S3; T8; S9]	1	0.958343	1	1	1	Q8N2C7	2	3352.47	Low	0.8458	0.9813	1.09
	FALSE	Low	VSLTNLRR	2xHex(1)HexNAc(1) [S2; T4]	1	0.95994	1	1	1	Q8N2C7	1	1688.84	Low	0.8474	0.9813	0.24
	FALSE	Low	IKESDLTFR	2xHex(1)HexNAc(1) [S4; T7]	1	0.960959	1	1	1	Q8N2C7	1	1838.86	Low	0.8486	0.9813	0.83
	FALSE	Low	YIRLQVMSLSPAPLSLLIK	1xHexNAc [S15]	1	0.961044	1	1	1	Q8N2C7	1	2345.35	Low	0.8491	0.9813	0.21
	FALSE	Low	REGMLLNLLIPFVLTVGSGSK	1xOxidation [M4]; 1xHexNAc [T15]	1	0.963261	1	1	1	Q8N2C7	1	2463.35	Low	0.8578	0.9813	0.27
	FALSE	Low	QSSKVKFTSAVK	1xHex(1)HexNAc(1) [S2]	1	0.963261	1	1	1	Q8N2C7	2	1674.88	Low	0.8593	0.9813	0.81
	FALSE	Low	SIQPKTKPSADQKR	1xHex(1)HexNAc(1)NeuAc(2) [S9]	1	0.963261	1	1	1	Q8N2C7	2	2531.21	Low	0.8564	0.9813	1.31
	FALSE	Low	SSSMVAAAPSLVNTHKTQDLTMKCNEEEK	1xCarbamidomethyl [C24]; 2xOxidation [M4; M22]; 2xHex(1)HexNAc(1) [T17; T21]	1	0.963261	1	1	1	Q8N2C7	2	3968.77	Low	0.857	0.9813	0.86
	FALSE	Low	DESTPVSNHR	2xHex(1)HexNAc(1)NeuAc(1) [S3; S7]; 1xHex(1)HexNAc(1)NeuAc(2) [T4]	1	0.963261	1	1	1	Q8N2C7	0	3401.3	Low	0.857	0.9813	0.12
	FALSE	Low	IHKMPTLR	1xOxidation [M4]	1	0.963261	1	1	1	Q8N2C7	1	1011.58	Low	0.8598	0.9813	0.06
	FALSE	Low	TSISTVGTSTSAYRLSLATMSR	1xHex(1)HexNAc(1)NeuAc(2) [T5]; 2xHex(1)HexNAc(1) [T10; T19]	1	0.963261	1	1	1	Q8N2C7	1	3967.76	Low	0.8578	0.9813	1.7
	FALSE	Low	GVSAQCLFDLLQSLEGETTDILDILELVK	1xCarbamidomethyl [C6]; 2xHexNAc [S13; T18]; 1xHex(1)HexNAc(1)NeuAc(1) [T19]	1	0.963261	1	1	1	Q8N2C7	0	4282.06	Low	0.8575	0.9813	0.25
FALSE	Low	Master Protein	Q07954	Prolow-density lipoprotein receptor-related protein 1 OS=Homo sapiens OX=9606 GN=LRP1 PE=1 SV=2	0.682	1.178	15	41	68	41	4544	504.3	5.39	0	41	1	YES
	Checked	Confidence	Sequence	Modifications	Qvality PEP	Qvality q-value	# Protein Groups	# Proteins	# PSMs	Master Protein Accessions	# Missed Cleavages	Theo. MH+ [Da]	Confidence (by Search Engine): Sequest HT	Percolator q-Value (by Search Engine): Sequest HT	Percolator PEP (by Search Engine): Sequest HT	XCorr (by Search Engine): Sequest HT
	FALSE	Low	RAFINGTGVETVVSADLPNAHGLAVDWVSR	1xHexNAc [S14]	0.792861	0.447396	1	1	4	Q07954	1	3354.71	Low	0.1359	0.581	1.45
	FALSE	Low	SGQQACEGVGSFLLYSVHEGIR	1xCarbamidomethyl [C6]	0.864597	0.572263	1	1	1	Q07954	0	2394.15	Low	0.2277	0.6934	0.99
	FALSE	Low	DVIEVAQMKGENR		0.980416	0.809535	1	1	3	Q07954	1	1488.75	Low	0.5309	0.8913	0.5
	FALSE	Low	TTLLAGDIEHPR	1xHex(1)HexNAc(1) [T1]	0.985258	0.813959	1	1	6	Q07954	0	1687.84	Low	0.5454	0.8997	0.28
	FALSE	Low	AEKLYFSDATLDK		0.987004	0.824826	1	1	4	Q07954	1	1500.76	Low	0.5551	0.9027	0.75
	FALSE	Low	VAPSCLTCVGHCSNGGSCTMNSK	4xCarbamidomethyl [C5; C8; C12; C18]; 2xHexNAc [S17; S22]	0.999479	0.848231	1	1	1	Q07954	0	2890.18	Low	0.6075	0.9245	0.59
	FALSE	Low	SGHCIPLR	1xCarbamidomethyl [C4]; 1xHexNAc [S1]	1	0.865236	1	1	1	Q07954	0	1142.56	Low	0.6413	0.9351	0.33
	FALSE	Low	TDKIER	1xHex(1)HexNAc(1) [T1]	1	0.865236	1	1	2	Q07954	1	1126.55	Low	0.6437	0.9369	0.91
	FALSE	Low	FLLYAR		1	0.865236	1	1	3	Q07954	0	782.456	Low	0.6368	0.934	0.45
	FALSE	Low	ADGSGSVVLRNSTTLVMHMKVYDESIQLDHK	2xHexNAc [S12; S25]; 1xHex(1)HexNAc(1) [T14]	1	0.898332	1	1	1	Q07954	2	4202	Low	0.6891	0.9506	0.63
	FALSE	Low	DVIEVAQMKGENRK	1xOxidation [M8]	1	0.898332	1	1	1	Q07954	2	1632.84	Low	0.6898	0.9507	0.77
	FALSE	Low	RAFINGTGVETVVSADLPNAHGLAVDWVSR	2xHexNAc [S14; S29]; 1xHex(1)HexNAc(1) [T11]	1	0.904677	1	1	1	Q07954	1	3922.92	Low	0.7043	0.9536	0.79
	FALSE	Low	QCSGYCENFGTCQMAADGSR	3xCarbamidomethyl [C2; C6; C12]; 1xOxidation [M14]; 1xHex(1)HexNAc(1) [S3]	1	0.906655	1	1	1	Q07954	0	2679.99	Low	0.7065	0.9556	0.03
	FALSE	Low	LNGTDPIVAADSKR	1xHex(1)HexNAc(1)NeuAc(1) [T4]; 1xHex(1)HexNAc(1) [S12]	1	0.914339	1	1	1	Q07954	1	2478.14	Low	0.7151	0.9569	1.38
	FALSE	Low	CELDQCWEHCRNGGTCAASPSGMPTCR	5xCarbamidomethyl [C1; C6; C10; C16; C26]; 2xHexNAc [T15; T25]; 1xHex(1)HexNAc(1) [S19]	1	0.916975	1	1	1	Q07954	1	3968.54	Low	0.7174	0.9575	0.12
	FALSE	Low	GTNPCSVNNGDCSQLCLPTSETTR	3xCarbamidomethyl [C5; C12; C16]; 2xHexNAc [T19; T22]; 1xHex(1)HexNAc(1)NeuAc(1) [T23]	1	0.927337	1	1	1	Q07954	0	3730.53	Low	0.7446	0.9636	0.35
	FALSE	Low	MYDAQQQQVGTNKCR	1xCarbamidomethyl [C14]; 1xOxidation [M1]	1	0.936792	1	1	1	Q07954	1	1842.82	Low	0.7579	0.9655	0.89
	FALSE	Low	VYDESIQLDHKGTNPCSVNNGDCSQLCLPTSETTR	3xCarbamidomethyl [C16; C23; C27]	1	0.940675	1	1	1	Q07954	1	3995.78	Low	0.768	0.9669	1.1
	FALSE	Low	CNMFDDCGDGSDEEDCSIDPK	3xCarbamidomethyl [C1; C7; C16]; 1xOxidation [M3]	1	0.944101	1	1	1	Q07954	0	2481.84	Low	0.7745	0.968	0.03
	FALSE	Low	NFMKTHNTCK	1xCarbamidomethyl [C9]; 2xHexNAc [T5; T8]	1	0.946325	1	1	1	Q07954	1	1686.75	Low	0.7764	0.9681	0.56
	FALSE	Low	NGDTCVTLLDLELYNPKGIALDPAMGK	1xCarbamidomethyl [C5]; 1xOxidation [M25]; 1xHexNAc [T4]	1	0.950851	1	1	1	Q07954	1	3137.54	Low	0.7871	0.969	0.66
	FALSE	Low	KTLISGMIDEPHAIVVDPLRGTMYWSDWGNHPK	2xOxidation [M7; M23]; 2xHexNAc [T2; S26]	1	0.950851	1	1	1	Q07954	2	4202.02	Low	0.7871	0.969	0.73
	FALSE	Low	MGTCSKADGSGSVVLR	1xCarbamidomethyl [C4]; 1xHexNAc [T3]; 1xHex(1)HexNAc(1) [S12]	1	0.950856	1	1	1	Q07954	1	2192.99	Low	0.8121	0.9717	0.54
	FALSE	Low	LYWADAKLSVIGSIRLNGTDPIVAADSK	1xHex(1)HexNAc(1) [S/T]	1	0.950856	1	1	3	Q07954	2	3338.74	Low	0.8111	0.9716	1.24
	FALSE	Low	WRCDGDTDCMDSSDEK	2xCarbamidomethyl [C3; C9]; 1xHexNAc [T7]	1	0.951347	1	1	1	Q07954	1	2179.78	Low	0.8148	0.9724	0.04
	FALSE	Low	HSLASTDEKR	1xHex(1)HexNAc(1)NeuAc(1) [S2]	1	0.951347	1	1	1	Q07954	1	1799.8	Low	0.8185	0.9735	0.42
	FALSE	Low	QIDRGVTHLNISGLKMPR	1xHex(1)HexNAc(1) [T7]	1	0.952116	1	1	1	Q07954	2	2400.26	Low	0.8246	0.975	0.34
	FALSE	Low	LNGTDPIVAADSKR		1	0.952116	1	1	1	Q07954	1	1456.78	Low	0.8249	0.976	0.8
	FALSE	Low	CDGEDDCGDGSDEPK	2xCarbamidomethyl [C1; C7]; 1xHex(1)HexNAc(1) [S11]	1	0.95238	1	1	3	Q07954	0	2020.68	Low	0.825	0.977	0.23
	FALSE	Low	CNMFDDCGDGSDEEDCSIDPK	3xCarbamidomethyl [C1; C7; C16]; 1xHex(1)HexNAc(1) [S11]	1	0.95238	1	1	1	Q07954	0	2830.98	Low	0.8249	0.9764	0.22
	FALSE	Low	SHACENDQYGKPGGCSDICLLANSHKARTCR	4xCarbamidomethyl [C4; C15; C19; C30]; 2xHexNAc [S1; S16]	1	0.95238	1	1	1	Q07954	2	3968.74	Low	0.8249	0.9768	0.4
	FALSE	Low	IHKFGHSPLVNLTGGLSHASDVVLYHQHK	2xHex(1)HexNAc(1) [S17; S20]	1	0.956301	1	1	1	Q07954	1	3921.95	Low	0.8423	0.9812	0.76
	FALSE	Low	NDRVCLWIGR	1xCarbamidomethyl [C5]	1	0.956301	1	1	1	Q07954	1	1288.66	Low	0.8359	0.9796	0.84
	FALSE	Low	MHLNGSNVQVLHR		1	0.956301	1	1	1	Q07954	0	1504.78	Low	0.8387	0.9802	1.14
	FALSE	Low	MTHPRAIVVDPLNGWMYWTDWEEDPKDSR	2xHexNAc [T2; T19]	1	0.956301	1	1	1	Q07954	2	3950.8	Low	0.8423	0.9811	1.16
	FALSE	Low	SDAIYSAR	1xHexNAc [S1]; 1xHex(1)HexNAc(1) [S6]	1	0.956301	1	1	1	Q07954	0	1450.64	Low	0.8387	0.9801	0.95
	FALSE	Low	QWECDGENDCHDQSDEAPK	2xCarbamidomethyl [C4; C10]; 1xHex(1)HexNAc(1) [S14]	1	0.956301	1	1	2	Q07954	0	2684.98	Low	0.8403	0.9806	0.44
	FALSE	Low	CSRCLEGACVVNK	3xCarbamidomethyl [C1; C4; C9]; 1xHex(1)HexNAc(1)NeuAc(1) [S2]	1	0.956301	1	1	1	Q07954	1	2208.93	Low	0.8387	0.9802	0.32
	FALSE	Low	ANKHVGSNMKLLR	1xOxidation [M9]; 1xHex(1)HexNAc(1) [S7]	1	0.956301	1	1	1	Q07954	2	1848.95	Low	0.8412	0.9808	0.96
	FALSE	Low	TCADVDECSTTFPCSQR	3xCarbamidomethyl [C2; C8; C14]; 1xHexNAc [T1]; 1xHex(1)HexNAc(1)NeuAc(1) [S9]; 1xHex(1)HexNAc(1) [T10]	1	0.958687	1	1	1	Q07954	0	3258.24	Low	0.8463	0.9813	0.5
	FALSE	Low	WRCDGDTDCMDSSDEK	2xCarbamidomethyl [C3; C9]; 1xHex(1)HexNAc(1) [T7]	1	0.963261	1	1	1	Q07954	1	2341.84	Low	0.8575	0.9813	0.57
	FALSE	Low	QCSGYCENFGTCQMAADGSR	3xCarbamidomethyl [C2; C6; C12]; 1xHexNAc [S3]	1	0.963261	1	1	1	Q07954	0	2501.94	Low	0.8578	0.9813	0.09
	FALSE	Low	CDADADCMDGSDEEACGTGVR	3xCarbamidomethyl [C1; C7; C16]; 1xHex(1)HexNAc(1)NeuAc(1) [S11]; 1xHex(1)HexNAc(1)NeuAc(2) [T18]	1	0.963261	1	1	1	Q07954	0	3894.35	Low	0.8598	0.9813	0.24
	FALSE	Low	CIPMSWTCDKEDDCEHGEDETHCNK	4xCarbamidomethyl [C1; C8; C14; C23]; 1xOxidation [M4]; 1xHexNAc [T7]; 1xHex(1)HexNAc(1)NeuAc(1) [S5]	1	0.963261	1	1	1	Q07954	1	4028.48	Low	0.8598	0.9813	0.49
	FALSE	Low	DIFVTSK	1xHex(1)HexNAc(1)NeuAc(1) [T5]	1	0.963261	1	1	1	Q07954	0	1465.67	Low	0.8578	0.9813	0.91
	FALSE	Low	MLTPPLLLLLPLLSALVAAAIDAPKTCSPK	1xAcetyl [N-Term]; 1xCarbamidomethyl [C27]	1	0.963261	1	1	2	Q07954	1	3169.83	Low	0.8578	0.9813	0.1
FALSE	Low	Master Protein	Q99689	Fasciculation and elongation protein zeta-1 OS=Homo sapiens OX=9606 GN=FEZ1 PE=1 SV=1	0.954	0.048	16	4	4	4	392	45.1	4.3	0	4	1	YES
	Checked	Confidence	Sequence	Modifications	Qvality PEP	Qvality q-value	# Protein Groups	# Proteins	# PSMs	Master Protein Accessions	# Missed Cleavages	Theo. MH+ [Da]	Confidence (by Search Engine): Sequest HT	Percolator q-Value (by Search Engine): Sequest HT	Percolator PEP (by Search Engine): Sequest HT	XCorr (by Search Engine): Sequest HT
	FALSE	Low	GLSLQSSRIEKGNQMPLK	2xHex(1)HexNAc(1) [S3; S6]	1	0.936792	1	1	1	Q99689	2	2716.34	Low	0.7584	0.9657	0.7
	FALSE	Low	EQRELMKK		1	0.950851	1	1	1	Q99689	2	1061.58	Low	0.7871	0.9689	0.92
	FALSE	Low	EDNEKVPTLLTDYILKVLCPT	1xCarbamidomethyl [C19]; 2xHex(1)HexNAc(1) [T8; T11]	1	0.952116	1	1	1	Q99689	2	3191.55	Low	0.8249	0.9757	0.78
	FALSE	Low	EVKNSFITVLIEVQNK	2xHexNAc [S5; T8]	1	0.956301	1	1	1	Q99689	1	2267.2	Low	0.8367	0.9798	1.02
FALSE	Low	Master Protein	Q8IZ07	Ankyrin repeat domain-containing protein 13A OS=Homo sapiens OX=9606 GN=ANKRD13A PE=1 SV=3	0.865	0.214	11	5	6	5	590	67.6	5.02	0	5	1	YES
	Checked	Confidence	Sequence	Modifications	Qvality PEP	Qvality q-value	# Protein Groups	# Proteins	# PSMs	Master Protein Accessions	# Missed Cleavages	Theo. MH+ [Da]	Confidence (by Search Engine): Sequest HT	Percolator q-Value (by Search Engine): Sequest HT	Percolator PEP (by Search Engine): Sequest HT	XCorr (by Search Engine): Sequest HT
	FALSE	Low	LTLDLMKPKSR		0.851655	0.552652	1	1	1	Q8IZ07	1	1301.76	Low	0.2066	0.6728	1.22
	FALSE	Low	FDLSQEMERLTLDLMKPKSR		1	0.950851	1	1	1	Q8IZ07	2	2437.26	Low	0.8014	0.9703	0.48
	FALSE	Low	DIGRPKELTIR		1	0.951347	1	1	2	Q8IZ07	1	1297.76	Low	0.8148	0.9724	0.45
	FALSE	Low	EVERRLTSPVINTSLDTK	1xHexNAc [T17]; 1xHex(1)HexNAc(1)NeuAc(2) [S14]	1	0.956301	1	1	1	Q8IZ07	2	3208.52	Low	0.8419	0.9811	1.26
	FALSE	Low	TSAHFARLRDFIK	2xHex(1)HexNAc(1) [T1; S2]	1	0.956301	1	1	1	Q8IZ07	2	2292.12	Low	0.8412	0.9809	0.4
FALSE	Low	Master Protein	Q13393	Phospholipase D1 OS=Homo sapiens OX=9606 GN=PLD1 PE=1 SV=1	0.417	1.739	26	22	29	22	1074	124.1	8.78	0	22	1	YES
	Checked	Confidence	Sequence	Modifications	Qvality PEP	Qvality q-value	# Protein Groups	# Proteins	# PSMs	Master Protein Accessions	# Missed Cleavages	Theo. MH+ [Da]	Confidence (by Search Engine): Sequest HT	Percolator q-Value (by Search Engine): Sequest HT	Percolator PEP (by Search Engine): Sequest HT	XCorr (by Search Engine): Sequest HT
	FALSE	Low	VTSGPSLGSLPPAAMESMESLR	2xOxidation [M15; M18]; 1xHexNAc [T2]	0.634666	0.208971	1	1	4	Q13393	0	2452.16	Medium	0.0442	0.3739	0.37
	FALSE	Low	THAELEGNLVTELIYVHSK	1xHexNAc [T1]; 1xHex(1)HexNAc(1) [S18]	0.728747	0.321722	1	1	1	Q13393	0	2721.34	Low	0.08136	0.4906	0.94
	FALSE	Low	NYHATTEFLDISQLSFIHDLGPKGIEGMIMK	2xOxidation [M28; M30]	0.743409	0.333222	1	1	1	Q13393	1	3537.74	Low	0.08833	0.5103	0.49
	FALSE	Low	IAADMSNIIENLDTR	1xOxidation [M5]	0.906782	0.648207	1	1	2	Q13393	0	1691.83	Low	0.3078	0.7646	1.18
	FALSE	Low	LTDVGSVKRVTSGPSLGSLPPAAMESMESLR	1xHex(1)HexNAc(1) [S6]	0.9335	0.742918	1	1	1	Q13393	2	3537.77	Low	0.3911	0.8099	0.39
	FALSE	Low	NEPRVNTSALQK		0.946808	0.766055	1	1	1	Q13393	1	1356.72	Low	0.4263	0.8337	0.74
	FALSE	Low	RWLIVKDSFLLYMKPDSGAIAFVLLVDK	1xHex(1)HexNAc(1) [S8]	0.982567	0.811388	1	1	1	Q13393	2	3602.94	Low	0.5373	0.8951	0.72
	FALSE	Low	RQNVREEPR		1	0.86188	1	1	1	Q13393	2	1183.63	Low	0.6278	0.9312	0.87
	FALSE	Low	FSKFSLYK	1xHexNAc [S2]	1	0.877404	1	1	1	Q13393	1	1222.64	Low	0.6558	0.941	1.01
	FALSE	Low	WNFTKIMKSK	1xOxidation [M7]; 1xHexNAc [S9]	1	0.940675	1	1	1	Q13393	2	1501.77	Low	0.768	0.9668	0.43
	FALSE	Low	GIEGMIMKR	2xOxidation [M5; M7]	1	0.940675	1	1	4	Q13393	1	1066.54	Low	0.768	0.9668	1.03
	FALSE	Low	SAADWSAGIK		1	0.942242	1	1	1	Q13393	0	1005.5	Low	0.7711	0.9673	0.59
	FALSE	Low	RVTSGPSLGSLPPAAMESMESLR	2xOxidation [M16; M19]; 1xHexNAc [S10]; 1xHex(1)HexNAc(1)NeuAc(1) [S7]	1	0.950851	1	1	1	Q13393	1	3264.49	Low	0.8057	0.9708	1.72
	FALSE	Low	LHPNIKVMRHPDHVSSTVYLWAHHEK	2xHexNAc [S16; T17]	1	0.950851	1	1	1	Q13393	2	3537.77	Low	0.7864	0.9687	0.95
	FALSE	Low	QLEDYLTK		1	0.950851	1	1	1	Q13393	0	1009.52	Low	0.8053	0.9707	0.3
	FALSE	Low	MPWHDIASAVHGKAARDVAR		1	0.950856	1	1	1	Q13393	2	2188.12	Low	0.8118	0.9717	0.87
	FALSE	Low	IMKSKYR	1xHexNAc [S4]	1	0.956301	1	1	1	Q13393	2	1128.61	Low	0.8367	0.9797	0.85
	FALSE	Low	QLHRHHLHDADSISSIDSTSSYFNHYR	2xHexNAc [S14; S15]; 1xHex(1)HexNAc(1) [S12]	1	0.956301	1	1	1	Q13393	1	3994.8	Low	0.8403	0.9805	0.69
	FALSE	Low	RDSEMAVIVQDTETVPSVMDGK	1xHex(1)HexNAc(1)NeuAc(2) [S3]	1	0.958631	1	1	1	Q13393	1	3354.47	Low	0.8463	0.9813	0.57
	FALSE	Low	HHLHDADSISSIDSTSSYFNHYR	1xHex(1)HexNAc(1)NeuAc(1) [S17]; 1xHex(1)HexNAc(1)NeuAc(2) [S16]; 1xHex(1)HexNAc(1) [S8]	1	0.963261	1	1	1	Q13393	0	4657.89	Low	0.8598	0.9813	0.5
	FALSE	Low	VNTSALQKIAADMSNIIENLDTR	1xOxidation [M13]; 1xHexNAc [S4]	1	0.963261	1	1	1	Q13393	1	2736.37	Low	0.8598	0.9813	0.49
	FALSE	Low	MPMYRNYHATTEFLDISQLSFIHDLGPK	1xOxidation [M3]; 1xHex(1)HexNAc(1)NeuAc(1) [T10]	1	0.963261	1	1	1	Q13393	1	3996.84	Low	0.8593	0.9813	0.8
FALSE	Low	Master Protein	O43164	E3 ubiquitin-protein ligase Praja-2 OS=Homo sapiens OX=9606 GN=PJA2 PE=1 SV=4	0.946	0.123	9	3	5	3	708	78.2	4.39	0	3	1	YES
	Checked	Confidence	Sequence	Modifications	Qvality PEP	Qvality q-value	# Protein Groups	# Proteins	# PSMs	Master Protein Accessions	# Missed Cleavages	Theo. MH+ [Da]	Confidence (by Search Engine): Sequest HT	Percolator q-Value (by Search Engine): Sequest HT	Percolator PEP (by Search Engine): Sequest HT	XCorr (by Search Engine): Sequest HT
	FALSE	Low	EAEAYTGLSPPVPSFNCEVR	1xCarbamidomethyl [C17]; 1xHex(1)HexNAc(1) [S]	0.945988	0.764447	1	1	3	O43164	0	2588.17	Low	0.4222	0.8321	1.36
	FALSE	Low	RHFPPAVIEASAAPSSEPDPDAPPSNDSIAEAP	1xHex(1)HexNAc(1)NeuAc(1) [S28]	1	0.86188	1	1	1	O43164	1	3995.8	Low	0.633	0.9327	0.58
	FALSE	Low	SSQDEMVSTK	2xHexNAc [S8; T9]	1	0.950851	1	1	1	O43164	0	1517.65	Low	0.7978	0.97	0.61
FALSE	Low	Master Protein	A2IDD5	Coiled-coil domain-containing protein 78 OS=Homo sapiens OX=9606 GN=CCDC78 PE=2 SV=1	0.942	0.165	14	3	8	3	438	48.5	8.16	0	3	1	NO
	Checked	Confidence	Sequence	Modifications	Qvality PEP	Qvality q-value	# Protein Groups	# Proteins	# PSMs	Master Protein Accessions	# Missed Cleavages	Theo. MH+ [Da]	Confidence (by Search Engine): Sequest HT	Percolator q-Value (by Search Engine): Sequest HT	Percolator PEP (by Search Engine): Sequest HT	XCorr (by Search Engine): Sequest HT
	FALSE	Low	NTMNPENEQHRLGSGLQGEVK		0.942656	0.751752	1	1	6	A2IDD5	1	2338.12	Low	0.4142	0.8263	0.63
	FALSE	Low	KRPGGASQGGTSEPQGLDAASWAQIHQKLR	2xHexNAc [T11; S21]	0.970314	0.796096	1	1	1	A2IDD5	2	3537.77	Low	0.5043	0.8741	0.24
	FALSE	Low	SREQQLARAAR		1	0.963261	1	1	1	A2IDD5	2	1285.71	Low	0.8578	0.9813	0.44
FALSE	Low	Master Protein	Q9HAV5	Tumor necrosis factor receptor superfamily member 27 OS=Homo sapiens OX=9606 GN=EDA2R PE=1 SV=2	0.973	0.037	10	2	3	2	297	32.7	5	0	2	1	YES
	Checked	Confidence	Sequence	Modifications	Qvality PEP	Qvality q-value	# Protein Groups	# Proteins	# PSMs	Master Protein Accessions	# Missed Cleavages	Theo. MH+ [Da]	Confidence (by Search Engine): Sequest HT	Percolator q-Value (by Search Engine): Sequest HT	Percolator PEP (by Search Engine): Sequest HT	XCorr (by Search Engine): Sequest HT
	FALSE	Low	TAKEESLFPVPPSK	2xHexNAc [S6; S13]; 1xHex(1)HexNAc(1) [T1]	1	0.950851	1	1	1	Q9HAV5	1	2301.11	Low	0.7871	0.969	0.72
	FALSE	Low	TRIGGLQDQECIPCTK	2xCarbamidomethyl [C11; C14]; 2xHex(1)HexNAc(1) [T1; T15]	1	0.951347	1	1	2	Q9HAV5	1	2606.17	Low	0.8166	0.9727	1.04
FALSE	Low	Master Protein	Q96HU8	GTP-binding protein Di-Ras2 OS=Homo sapiens OX=9606 GN=DIRAS2 PE=1 SV=1	0.67	1.248	44	7	16	7	199	22.5	8.76	5.88	7	1	NO
	Checked	Confidence	Sequence	Modifications	Qvality PEP	Qvality q-value	# Protein Groups	# Proteins	# PSMs	Master Protein Accessions	# Missed Cleavages	Theo. MH+ [Da]	Confidence (by Search Engine): Sequest HT	Percolator q-Value (by Search Engine): Sequest HT	Percolator PEP (by Search Engine): Sequest HT	XCorr (by Search Engine): Sequest HT
	FALSE	Medium	VAVFGAGGVGK		0.255778	0.0105907	1	1	5	Q96HU8	0	961.547	High	0.001825	0.073	1.99
	FALSE	Low	QVISCDKSICTLQITDTTGSHQFPAMQR	2xCarbamidomethyl [C5; C10]; 2xHexNAc [T]; 1xHex(1)HexNAc(1) [T/S]	1	0.865236	1	1	3	Q96HU8	1	3993.82	Low	0.6386	0.9343	0.69
	FALSE	Low	LKGKCVIM	1xCarbamidomethyl [C5]	1	0.91877	1	1	2	Q96HU8	2	948.537	Low	0.7191	0.9578	0.51
	FALSE	Low	FVKGTFR	1xHexNAc [T5]	1	0.927136	1	1	2	Q96HU8	1	1057.57	Low	0.7412	0.9626	0.53
	FALSE	Low	MPEQSNDYRVAVFGAGGVGKSSLVLR		1	0.930089	1	1	1	Q96HU8	2	2737.41	Low	0.7499	0.9646	1.36
	FALSE	Low	LSISKGHAFILVYSITSR	1xHexNAc [S14]; 1xHex(1)HexNAc(1)NeuAc(1) [S2]; 1xHex(1)HexNAc(1) [S4]	1	0.951347	1	1	1	Q96HU8	1	3216.57	Low	0.8171	0.9729	1.53
	FALSE	Low	SSLVLRFVKGTFR	1xHex(1)HexNAc(1) [S2]	1	0.952116	1	1	1	Q96HU8	2	1875.02	Low	0.8249	0.9757	0.49
	FALSE	Low	LKGKCVIM	1xCarbamidomethyl [C5]; 1xOxidation [M8]	1	0.963261	1	1	1	Q96HU8	2	964.532	Low	0.8598	0.9813	0.23
FALSE	Low	Master Protein	Q6V1P9	Protocadherin-23 OS=Homo sapiens OX=9606 GN=DCHS2 PE=2 SV=1	0.431	1.791	13	25	45	25	2916	322	4.77	5.6	25	1	YES
	Checked	Confidence	Sequence	Modifications	Qvality PEP	Qvality q-value	# Protein Groups	# Proteins	# PSMs	Master Protein Accessions	# Missed Cleavages	Theo. MH+ [Da]	Confidence (by Search Engine): Sequest HT	Percolator q-Value (by Search Engine): Sequest HT	Percolator PEP (by Search Engine): Sequest HT	XCorr (by Search Engine): Sequest HT
	FALSE	Medium	EAKESILADVRK		0.370893	0.019035	1	1	3	Q6V1P9	2	1358.76	High	0.003311	0.1388	1.96
	FALSE	Low	EIQEVFTLR		0.830679	0.508494	1	1	9	Q6V1P9	0	1134.62	Low	0.1767	0.6389	0.9
	FALSE	Low	SQLNKEDTLEMKIIAHSPK		0.905695	0.637142	1	1	1	Q6V1P9	2	2182.15	Low	0.3017	0.7622	0.83
	FALSE	Low	LHFSIVADDKDGHFEIDSSTGDLFLSK	3xHexNAc [S19; T20; S26]; 1xHex(1)HexNAc(1) [S4]	0.91522	0.695839	1	1	1	Q6V1P9	1	3967.82	Low	0.3397	0.7785	1.1
	FALSE	Low	VEALDRDSGVNSK		0.922721	0.726431	1	1	6	Q6V1P9	1	1389.7	Low	0.3654	0.7916	1.78
	FALSE	Low	EGELLGTHISGTCHELK	1xCarbamidomethyl [C13]; 1xHexNAc [S10]; 1xHex(1)HexNAc(1) [T12]	0.972341	0.798072	1	1	1	Q6V1P9	0	2449.13	Low	0.5126	0.8778	1.23
	FALSE	Low	YSIASPQPGVFAIDR	1xHexNAc [S2]	0.99971	0.848231	1	1	1	Q6V1P9	0	1823.92	Low	0.6075	0.9247	0.94
	FALSE	Low	GGLSAQAFVR		1	0.858108	1	1	2	Q6V1P9	0	1005.55	Low	0.6238	0.9304	0.63
	FALSE	Low	DTGSHAEIIYNIISGNEK	1xHex(1)HexNAc(1) [T2]	1	0.880619	1	1	1	Q6V1P9	0	2326.09	Low	0.6632	0.9429	0.45
	FALSE	Low	MRLDEITK	1xAcetyl [N-Term]; 1xHexNAc [T7]	1	0.887585	1	1	1	Q6V1P9	1	1250.63	Low	0.6748	0.9474	0.4
	FALSE	Low	TSDEIRISQTTPPGTALYLAR	1xHex(1)HexNAc(1)NeuAc(2) [S/T]; Hex(1)HexNAc(1) [T]; 2xHex(1)HexNAc(1)NeuAc(1) [T11; T15]	1	0.889554	1	1	3	Q6V1P9	1	3967.79	Low	0.6762	0.9483	1.38
	FALSE	Low	MTKFTLTVQASDAEKK	1xHexNAc [T2]	1	0.893301	1	1	1	Q6V1P9	2	2001.02	Low	0.6826	0.9492	0.9
	FALSE	Low	SQHTFSAVARDCSIQGSRSTTVIIK	1xCarbamidomethyl [C12]; 1xHex(1)HexNAc(1) [S1]	1	0.920856	1	1	1	Q6V1P9	2	3114.54	Low	0.7223	0.9587	0.73
	FALSE	Low	LDRESIPTVILTVTASDQAVNVTDR	1xHexNAc [T23]	1	0.924611	1	1	1	Q6V1P9	1	2916.52	Low	0.7287	0.9599	1.13
	FALSE	Low	SQLNKEDTLEMK		1	0.934472	1	1	1	Q6V1P9	1	1435.71	Low	0.7538	0.965	0.58
	FALSE	Low	LDRESIPTVILTVTASDQAVNVTDR	1xHexNAc [S5]; 1xHex(1)HexNAc(1)NeuAc(1) [T23]	1	0.944101	1	1	1	Q6V1P9	1	3572.74	Low	0.7745	0.9678	2.02
	FALSE	Low	MTHLALVKGGLSAQAFVR	1xHexNAc [T2]; 1xHex(1)HexNAc(1) [S12]	1	0.950856	1	1	1	Q6V1P9	1	2467.27	Low	0.8121	0.9718	0.26
	FALSE	Low	ISQTTPPGTALYLARAEDR	2xHexNAc [S/T]	1	0.951347	1	1	2	Q6V1P9	1	2466.24	Low	0.8151	0.9725	0.53
	FALSE	Low	DEGLNGQTEYFLTDEASGAFTIDPMSGTLK	1xOxidation [M25]; 2xHexNAc [T8; S26]; 1xHex(1)HexNAc(1) [T28]	1	0.951347	1	1	1	Q6V1P9	0	3994.75	Low	0.8176	0.9734	1.05
	FALSE	Low	EHRGHHEMTVLVTDRGSPPR		1	0.951347	1	1	1	Q6V1P9	2	2311.15	Low	0.8159	0.9725	1.05
	FALSE	Low	VFAWIPEDGFLQNVSTTVIVR	1xHexNAc [S15]	1	0.952116	1	1	1	Q6V1P9	0	2594.35	Low	0.8249	0.9761	0.57
	FALSE	Low	ISQTTPPGTALYLAR	2xHexNAc [T5; T9]	1	0.952116	1	1	1	Q6V1P9	0	1995.03	Low	0.8249	0.9757	0.84
	FALSE	Low	ITAIDMDSGKNGQLLYFLLSDGKFFK	1xHex(1)HexNAc(1) [S8]	1	0.952116	1	1	1	Q6V1P9	2	3286.64	Low	0.8231	0.9747	0.94
	FALSE	Low	SQHTFSAVAR	2xHexNAc [T4; S6]	1	0.95238	1	1	1	Q6V1P9	0	1509.72	Low	0.8249	0.9769	0.43
	FALSE	Low	TSSLDADLRVTRDASVLK	1xHexNAc [T1]; 1xHex(1)HexNAc(1)NeuAc(1) [S15]; 1xHex(1)HexNAc(1) [T11]	1	0.956301	1	1	1	Q6V1P9	2	3171.49	Low	0.8325	0.9787	1.81
	FALSE	Low	KFEASRGWFMR	1xOxidation [M10]; 1xHex(1)HexNAc(1) [S5]	1	0.960542	1	1	1	Q6V1P9	2	1795.83	Low	0.8478	0.9813	0.94
FALSE	Low	Master Protein	Q9UBL6	Copine-7 OS=Homo sapiens OX=9606 GN=CPNE7 PE=1 SV=1	0.841	0.284	21	8	16	8	633	70.2	6.38	0	8	1	YES
	Checked	Confidence	Sequence	Modifications	Qvality PEP	Qvality q-value	# Protein Groups	# Proteins	# PSMs	Master Protein Accessions	# Missed Cleavages	Theo. MH+ [Da]	Confidence (by Search Engine): Sequest HT	Percolator q-Value (by Search Engine): Sequest HT	Percolator PEP (by Search Engine): Sequest HT	XCorr (by Search Engine): Sequest HT
	FALSE	Low	QVVEYYSHR		0.865261	0.572263	1	1	7	Q9UBL6	0	1180.57	Low	0.2277	0.6943	0.9
	FALSE	Low	ALVSVGEICQDYDSDKRFSALGFGAR	1xCarbamidomethyl [C9]; 1xHexNAc [S19]	1	0.889554	1	1	1	Q9UBL6	2	3064.47	Low	0.6781	0.9485	1.41
	FALSE	Low	GAAATPGGLPAPCASK	1xCarbamidomethyl [C13]; 1xHex(1)HexNAc(1) [T5]	1	0.906655	1	1	1	Q9UBL6	0	1790.85	Low	0.706	0.9556	0.49
	FALSE	Low	GLPPRSLGVPAGEASPGCTP	1xCarbamidomethyl [C18]; 2xHexNAc [S6; S15]	1	0.927136	1	1	1	Q9UBL6	1	2326.12	Low	0.7405	0.9622	0.83
	FALSE	Low	MSAGSERGAAATPGGLPAPCASKVELR	1xAcetyl [N-Term]; 1xCarbamidomethyl [C20]; 1xHex(1)HexNAc(1)NeuAc(2) [T/S]; 1xHex(1)HexNAc(1) [S]	1	0.927136	1	1	3	Q9UBL6	2	3995.78	Low	0.7354	0.961	0.5
	FALSE	Low	STITVIAEDISGNNGYVELSFRARK	2xHexNAc [S11; S20]	1	0.950851	1	1	1	Q9UBL6	2	3146.59	Low	0.7795	0.9684	0.53
	FALSE	Low	EAIVRASR	1xHex(1)HexNAc(1) [S7]	1	0.951347	1	1	1	Q9UBL6	1	1266.65	Low	0.8142	0.9723	0.67
	FALSE	Low	RSYKNSGVVVLADLK	1xHexNAc [S2]	1	0.958343	1	1	1	Q9UBL6	2	1852.02	Low	0.8459	0.9813	0.74
FALSE	Low	Master Protein	Q9NR16	Scavenger receptor cysteine-rich type 1 protein M160 OS=Homo sapiens OX=9606 GN=CD163L1 PE=1 SV=2	0.842	0.357	13	13	34	13	1453	159.1	5.76	0	13	1	YES
	Checked	Confidence	Sequence	Modifications	Qvality PEP	Qvality q-value	# Protein Groups	# Proteins	# PSMs	Master Protein Accessions	# Missed Cleavages	Theo. MH+ [Da]	Confidence (by Search Engine): Sequest HT	Percolator q-Value (by Search Engine): Sequest HT	Percolator PEP (by Search Engine): Sequest HT	XCorr (by Search Engine): Sequest HT
	FALSE	Low	DASFGQGTGTIWLDDMR	1xOxidation [M16]	0.896177	0.630334	1	1	1	Q9NR16	0	1885.84	Low	0.286	0.7464	1.03
	FALSE	Low	EPHFTER		1	0.86188	1	1	19	Q9NR16	0	915.432	Low	0.6314	0.9323	0.83
	FALSE	Low	TLHILMSNSGCTGGEASLWDCIRWEWK	2xCarbamidomethyl [C11; C21]; 1xOxidation [M6]; 2xHexNAc [T1; S17]; 1xHex(1)HexNAc(1) [S7]	1	0.86188	1	1	1	Q9NR16	1	3994.77	Low	0.6272	0.9311	1.19
	FALSE	Low	LADGSNNCSGRVEVR	1xCarbamidomethyl [C8]; 1xHexNAc [S5]	1	0.871822	1	1	1	Q9NR16	1	1836.85	Low	0.6514	0.9402	0.7
	FALSE	Low	AAAVVCSQLDCPSSIIGMGLGNASTGYGK	2xCarbamidomethyl [C6; C11]; 1xOxidation [M18]; 3xHex(1)HexNAc(1) [S14; S24; T25]	1	0.901133	1	1	1	Q9NR16	0	3995.76	Low	0.6923	0.9512	1.23
	FALSE	Low	SDAGVICSDK	1xCarbamidomethyl [C7]; 1xHexNAc [S8]	1	0.914339	1	1	2	Q9NR16	0	1254.55	Low	0.713	0.9566	0.63
	FALSE	Low	SDAGVICSDK	1xCarbamidomethyl [C7]; 2xHexNAc [S1; S8]	1	0.927337	1	1	1	Q9NR16	0	1457.63	Low	0.7446	0.9636	0.15
	FALSE	Low	RGSLEENLFHEMETCLKR	1xCarbamidomethyl [C15]; 1xHexNAc [T14]	1	0.940675	1	1	1	Q9NR16	2	2452.16	Low	0.7676	0.9667	0.53
	FALSE	Low	RAKPSNEAR		1	0.950851	1	1	2	Q9NR16	1	1028.56	Low	0.8049	0.9707	0.75
	FALSE	Low	REDPHGTR	1xHexNAc [T7]	1	0.950851	1	1	1	Q9NR16	1	1170.55	Low	0.7962	0.9698	0.75
	FALSE	Low	VEVKHADTWR	1xHexNAc [T8]	1	0.950851	1	1	1	Q9NR16	1	1443.72	Low	0.7808	0.9684	0.93
	FALSE	Low	LVDGDSRCAGR	1xCarbamidomethyl [C8]	1	0.951347	1	1	1	Q9NR16	1	1205.57	Low	0.8171	0.9729	0.51
	FALSE	Low	AKRTCFR	1xCarbamidomethyl [C5]; 1xHex(1)HexNAc(1) [T4]	1	0.956301	1	1	1	Q9NR16	2	1303.63	Low	0.8315	0.9784	0.21
	FALSE	Low	GWGNHDCSHNEDVTLTCYDSSDLELR	2xCarbamidomethyl [C7; C17]; 1xHex(1)HexNAc(1)NeuAc(1) [S21]; 2xHex(1)HexNAc(1) [S8; S20]	1	0.963261	1	1	1	Q9NR16	0	4466.77	Low	0.8598	0.9813	0.38
FALSE	Low	Master Protein	Q07912	Activated CDC42 kinase 1 OS=Homo sapiens OX=9606 GN=TNK2 PE=1 SV=3	0.79	0.812	24	17	31	17	1038	114.5	7.25	3.97	17	1	YES
	Checked	Confidence	Sequence	Modifications	Qvality PEP	Qvality q-value	# Protein Groups	# Proteins	# PSMs	Master Protein Accessions	# Missed Cleavages	Theo. MH+ [Da]	Confidence (by Search Engine): Sequest HT	Percolator q-Value (by Search Engine): Sequest HT	Percolator PEP (by Search Engine): Sequest HT	XCorr (by Search Engine): Sequest HT
	FALSE	Low	ANFSTNNSNPGARPPPPR		0.787042	0.447396	1	1	3	Q07912	0	1893.93	Low	0.1328	0.5724	1.51
	FALSE	Low	HQGHFLLGTLSR	1xHex(1)HexNAc(1) [T9]	0.847435	0.541521	1	1	1	Q07912	0	1730.87	Low	0.1971	0.6658	1.19
	FALSE	Low	LSSSPGKTMPTTQSFASDPK	1xOxidation [M9]	0.953191	0.776249	1	1	5	Q07912	1	2083	Low	0.4432	0.8446	2.29
	FALSE	Low	EVNAMHSLDHR		0.982567	0.811388	1	1	4	Q07912	0	1308.61	Low	0.5373	0.8952	1.01
	FALSE	Low	NLIRLYGVVLTPPMK	1xHex(1)HexNAc(1)NeuAc(1) [T11]	0.994099	0.844221	1	1	3	Q07912	1	2370.24	Low	0.5853	0.9149	1.16
	FALSE	Low	KTSPAPGGPAGEGPLQSLTCLIGEK	1xCarbamidomethyl [C20]	0.998308	0.845713	1	1	1	Q07912	1	2465.27	Low	0.6001	0.9222	0.31
	FALSE	Low	TVSVAVK	1xHex(1)HexNAc(1)NeuAc(1) [T1]	1	0.880619	1	1	1	Q07912	0	1359.66	Low	0.6582	0.9417	0.89
	FALSE	Low	KPGLPRGLWLAKPSAR	1xHex(1)HexNAc(1)NeuAc(1) [S14]	1	0.940675	1	1	2	Q07912	1	2403.28	Low	0.7653	0.9664	0.24
	FALSE	Low	LYGVVLTPPMKMVTELAPLGSLLDR	1xOxidation [M]; 1xHex(1)HexNAc(1) [T]	1	0.946325	1	1	2	Q07912	1	3094.63	Low	0.7755	0.9681	1.05
	FALSE	Low	ALQDFEEPDKLHIQMNDVITVIEGRAENYWWR	1xOxidation [M15]; 1xHex(1)HexNAc(1) [T20]	1	0.950851	1	1	1	Q07912	2	4297.04	Low	0.7984	0.9701	0.5
	FALSE	Low	ATARLPQR		1	0.950851	1	1	1	Q07912	1	912.537	Low	0.7984	0.9701	0.83
	FALSE	Low	ANFSTNNSNPGARPPPPRATAR	2xHexNAc [T5; T20]; 1xHex(1)HexNAc(1)NeuAc(1) [S4]	1	0.950851	1	1	1	Q07912	1	3355.54	Low	0.7974	0.97	0.86
	FALSE	Low	NEDLEKIGMGRPGQR	1xOxidation [M9]	1	0.950851	1	1	1	Q07912	1	1715.85	Low	0.8005	0.9702	0.95
	FALSE	Low	DLAARNLLLATR		1	0.950856	1	1	1	Q07912	1	1326.79	Low	0.8082	0.9713	0.61
	FALSE	Low	KPGLPRGLWLAKPSAR		1	0.950856	1	1	1	Q07912	1	1747.05	Low	0.8121	0.9719	0.19
	FALSE	Low	TMPTTQSFASDPKYATPQVIQAPGPRAGPCILPIVR	1xCarbamidomethyl [C30]; 3xHexNAc [T1; T4; S10]	1	0.951347	1	1	1	Q07912	2	4475.25	Low	0.8148	0.9724	1.35
	FALSE	Low	KVSSTHYYLLPERPSYLERYQR	2xHexNAc [S3; S4]	1	0.963261	1	1	1	Q07912	2	3191.6	Low	0.8559	0.9813	0.57
	FALSE	Low	NLIRLYGVVLTPPMKMVTELAPLGSLLDR	1xOxidation [M14]; 2xHexNAc [T11; T18]; 1xHex(1)HexNAc(1) [S25]	1	0.963261	1	1	1	Q07912	2	3997.1	Low	0.8564	0.9813	0.54
FALSE	Low	Master Protein	P01833	Polymeric immunoglobulin receptor OS=Homo sapiens OX=9606 GN=PIGR PE=1 SV=4	0.835	0.449	30	14	16	14	764	83.2	5.74	0	14	1	YES
	Checked	Confidence	Sequence	Modifications	Qvality PEP	Qvality q-value	# Protein Groups	# Proteins	# PSMs	Master Protein Accessions	# Missed Cleavages	Theo. MH+ [Da]	Confidence (by Search Engine): Sequest HT	Percolator q-Value (by Search Engine): Sequest HT	Percolator PEP (by Search Engine): Sequest HT	XCorr (by Search Engine): Sequest HT
	FALSE	Low	GGCITLISSEGYVSSK	1xCarbamidomethyl [C3]; 2xHex(1)HexNAc(1) [S9; S14]	0.831427	0.508494	1	1	1	P01833	0	2388.07	Low	0.1771	0.6399	1.09
	FALSE	Low	GLSFDVSLEVSQGPGLLNDTKVYTVDLGR	1xHexNAc [S3]; 2xHex(1)HexNAc(1) [S7; S11]	0.978533	0.804443	1	1	1	P01833	1	4012.94	Low	0.5249	0.8885	0.42
	FALSE	Low	VYTVDLGR		1	0.863392	1	1	1	P01833	0	922.499	Low	0.6349	0.9335	0.85
	FALSE	Low	EEFVATTESTTETKEPKK	3xHexNAc [T7; T10; T11]	1	0.880619	1	1	1	P01833	2	2664.25	Low	0.6578	0.9416	1.7
	FALSE	Low	DAGFYWCLTNGDTLWR	1xCarbamidomethyl [C7]; 2xHex(1)HexNAc(1) [T9; T13]	1	0.880619	1	1	1	P01833	0	2705.14	Low	0.6622	0.9424	1.19
	FALSE	Low	EEFVATTESTTETKEPK	3xHexNAc [T7; T10; T11]	1	0.902186	1	1	1	P01833	1	2536.16	Low	0.6953	0.9518	1.32
	FALSE	Low	FLCRQSSGENCDVVVNTLGKR	2xCarbamidomethyl [C3; C11]; 1xHexNAc [T17]	1	0.926218	1	1	1	P01833	2	2642.27	Low	0.7306	0.9602	1.39
	FALSE	Low	AAGSRDVSLAK	1xHexNAc [S4]	1	0.944101	1	1	1	P01833	1	1277.67	Low	0.7745	0.9679	0.81
	FALSE	Low	YWCKWNNTGCQALPSQDEGPSK	2xCarbamidomethyl [C3; C10]; 1xHex(1)HexNAc(1) [T8]	1	0.952116	1	1	1	P01833	1	2991.28	Low	0.8249	0.976	1.38
	FALSE	Low	EEFVATTESTTETKEPKK	1xHexNAc [T13]; 3xHex(1)HexNAc(1) [T6; T7; T10]	1	0.956301	1	1	1	P01833	2	3353.49	Low	0.8321	0.9786	0.83
	FALSE	Low	ALVSTLVPLGLVLAVGAVAVGVARARHR	1xHexNAc [T5]	1	0.962338	1	1	2	P01833	2	2968.78	Low	0.8598	0.9813	0.41
	FALSE	Low	VSIRSYRTDISMSDFENSR	3xHexNAc [S2; S5; S11]; 1xHex(1)HexNAc(1)NeuAc(2) [T8]	1	0.962338	1	1	1	P01833	2	3819.64	Low	0.8513	0.9813	1.35
	FALSE	Low	SLYKQIGLYPVLVIDSSGYVNPNYTGR	2xHexNAc [S1; S16]; 1xHex(1)HexNAc(1) [T25]	1	0.962338	1	1	1	P01833	1	3787.87	Low	0.8517	0.9813	0.9
	FALSE	Low	CPLLVDSEGWVKAQYEGR	1xCarbamidomethyl [C1]; 1xHexNAc [S7]	1	0.963261	1	1	1	P01833	1	2310.11	Low	0.8598	0.9813	0.33
	FALSE	Low	SLYKQIGLYPVLVIDSSGYVNPNYTGRIR	1xHex(1)HexNAc(1)NeuAc(1) [S17]; 1xHex(1)HexNAc(1) [T25]	1	0.963261	1	1	1	P01833	2	4307.12	Low	0.8578	0.9813	1.15
FALSE	Low	Master Protein	P23508	Colorectal mutant cancer protein OS=Homo sapiens OX=9606 GN=MCC PE=1 SV=2	0.854	0.371	20	12	27	12	829	93	5.52	0	12	1	YES
	Checked	Confidence	Sequence	Modifications	Qvality PEP	Qvality q-value	# Protein Groups	# Proteins	# PSMs	Master Protein Accessions	# Missed Cleavages	Theo. MH+ [Da]	Confidence (by Search Engine): Sequest HT	Percolator q-Value (by Search Engine): Sequest HT	Percolator PEP (by Search Engine): Sequest HT	XCorr (by Search Engine): Sequest HT
	FALSE	Low	SQNDLLTITLEECKSNAERMSMLVGK	1xCarbamidomethyl [C13]; 1xOxidation [M20]; 1xHex(1)HexNAc(1) [T9]	0.958533	0.778191	1	1	1	P23508	2	3348.59	Low	0.4615	0.8541	1.58
	FALSE	Low	GDIVELNK		0.966508	0.79464	1	1	2	P23508	0	887.483	Low	0.4948	0.8678	0.79
	FALSE	Low	YEERITELHSVIAELNKK	1xHex(1)HexNAc(1)NeuAc(1) [S10]	0.987862	0.82621	1	1	1	P23508	2	2828.39	Low	0.5573	0.9042	0.71
	FALSE	Low	LKKLESQMMAMVER	1xHex(1)HexNAc(1) [S6]	1	0.865236	1	1	10	P23508	2	2059.01	Low	0.644	0.937	1.07
	FALSE	Low	TTLRYEERITELHSVIAELNK	1xHexNAc [T]	1	0.883202	1	1	3	P23508	2	2718.43	Low	0.6714	0.946	1.18
	FALSE	Low	ELAGLREENESLTAMLCSK	1xCarbamidomethyl [C17]; 1xHexNAc [S18]	1	0.904677	1	1	1	P23508	1	2354.12	Low	0.7003	0.953	0.44
	FALSE	Low	EEELNRTK		1	0.936792	1	1	1	P23508	1	1018.52	Low	0.7584	0.9657	0.51
	FALSE	Low	VQELVSALERLTK	1xHexNAc [T12]	1	0.940869	1	1	1	P23508	1	1688.94	Low	0.7687	0.9672	0.68
	FALSE	Low	TTLRYEERITELHSVIAELNK	1xHexNAc [T1]; 1xHex(1)HexNAc(1)NeuAc(1) [T2]	1	0.950856	1	1	1	P23508	2	3374.66	Low	0.8102	0.9715	1.07
	FALSE	Low	ALELKLSTR		1	0.950856	1	1	1	P23508	1	1030.63	Low	0.8121	0.9719	0.51
	FALSE	Low	VQELVSALERLTK		1	0.951347	1	1	2	P23508	1	1485.86	Low	0.8171	0.9729	0.52
	FALSE	Low	HIEQLTTASEHCDLAIK	1xCarbamidomethyl [C12]; 1xHex(1)HexNAc(1) [S9]	1	0.956005	1	1	1	P23508	0	2331.1	Low	0.8298	0.9778	0.9
	FALSE	Low	TVEEIEGVLGRDLYPNLAEER		1	0.956301	1	1	1	P23508	1	2402.22	Low	0.8412	0.9809	0.42
	FALSE	Low	SNAERMSMLVGKYESNATALR	1xHexNAc [S15]; 1xHex(1)HexNAc(1) [T18]	1	0.961503	1	1	1	P23508	2	2896.36	Low	0.8502	0.9813	0.64
FALSE	Low	Master Protein	Q6P4Q7	Metal transporter CNNM4 OS=Homo sapiens OX=9606 GN=CNNM4 PE=1 SV=3	0.785	0.732	18	11	18	11	775	86.6	6.07	0	11	1	YES
	Checked	Confidence	Sequence	Modifications	Qvality PEP	Qvality q-value	# Protein Groups	# Proteins	# PSMs	Master Protein Accessions	# Missed Cleavages	Theo. MH+ [Da]	Confidence (by Search Engine): Sequest HT	Percolator q-Value (by Search Engine): Sequest HT	Percolator PEP (by Search Engine): Sequest HT	XCorr (by Search Engine): Sequest HT
	FALSE	Low	EELNMIQGALELR	1xOxidation [M5]	0.647672	0.228632	1	1	3	Q6P4Q7	0	1531.78	Medium	0.04936	0.3881	1.23
	FALSE	Low	GNTSGVLVVLTK	1xHexNAc [T11]; 1xHex(1)HexNAc(1)NeuAc(2) [T3]	0.91419	0.686587	1	1	1	Q6P4Q7	0	2338.1	Low	0.3333	0.7767	0.93
	FALSE	Low	GQGSPQQGTIVGMRLASCNK	1xCarbamidomethyl [C18]; 1xHexNAc [S17]	0.95358	0.776334	1	1	1	Q6P4Q7	1	2292.11	Low	0.4452	0.8454	0.42
	FALSE	Low	RSESMKLYALCTR	1xCarbamidomethyl [C11]	0.991999	0.834633	1	1	3	Q6P4Q7	2	1614.81	Low	0.5749	0.9115	0.88
	FALSE	Low	STSCLELTKDLVVQQLVNVSR	1xCarbamidomethyl [C4]; 1xHexNAc [S3]; 1xHex(1)HexNAc(1)NeuAc(2) [T8]	1	0.929069	1	1	1	Q6P4Q7	1	3539.68	Low	0.7487	0.9643	0.37
	FALSE	Low	KRVSEK	1xHexNAc [S4]	1	0.940869	1	1	1	Q6P4Q7	2	949.531	Low	0.7687	0.9672	0.17
	FALSE	Low	SDAILDFNTMSEIMESGYTR	1xHexNAc [S1]; 1xHex(1)HexNAc(1)NeuAc(1) [T19]	1	0.943857	1	1	1	Q6P4Q7	0	3139.32	Low	0.7732	0.9675	1.27
	FALSE	Low	STSCLELTKDLVVQQLVNVSR	1xCarbamidomethyl [C4]	1	0.950851	1	1	3	Q6P4Q7	1	2389.28	Low	0.7946	0.9696	0.39
	FALSE	Low	NKRDFSAFK		1	0.951347	1	1	1	Q6P4Q7	2	1112.58	Low	0.8148	0.9724	0.39
	FALSE	Low	DLVVQQLVNVSRGNTSGVLVVLTK	1xHexNAc [S16]; 1xHex(1)HexNAc(1) [T15]	1	0.954959	1	1	1	Q6P4Q7	1	3106.67	Low	0.8282	0.9775	1.34
	FALSE	Low	TVYNREKLMEMLK	1xOxidation [M11]; 1xHex(1)HexNAc(1)NeuAc(1) [T1]	1	0.956301	1	1	1	Q6P4Q7	2	2327.09	Low	0.8419	0.9811	0.69
	FALSE	Low	AQPDGPWLKWTDK		1	0.956301	1	1	1	Q6P4Q7	1	1541.77	Low	0.8327	0.9788	0.57
FALSE	Low	Master Protein	P00519	Tyrosine-protein kinase ABL1 OS=Homo sapiens OX=9606 GN=ABL1 PE=1 SV=4	0.693	1.1	32	24	32	24	1130	122.8	8.66	0	24	1	YES
	Checked	Confidence	Sequence	Modifications	Qvality PEP	Qvality q-value	# Protein Groups	# Proteins	# PSMs	Master Protein Accessions	# Missed Cleavages	Theo. MH+ [Da]	Confidence (by Search Engine): Sequest HT	Percolator q-Value (by Search Engine): Sequest HT	Percolator PEP (by Search Engine): Sequest HT	XCorr (by Search Engine): Sequest HT
	FALSE	Low	QVTVAPASGLPHK	1xHex(1)HexNAc(1)NeuAc(1) [T3]; 1xHex(1)HexNAc(1) [S8]	0.82993	0.507673	1	1	1	P00519	0	2326.09	Low	0.1749	0.6382	0.23
	FALSE	Low	AGENRSDQVTR		0.869856	0.587909	1	1	1	P00519	1	1232.6	Low	0.2377	0.7022	0.7
	FALSE	Low	SPKPSNGAGVPNGALRESGGSGFRSPHLWK	2xHexNAc [S21; S25]	0.897893	0.630334	1	1	1	P00519	2	3453.71	Low	0.289	0.7495	1.45
	FALSE	Low	SVTLPR		0.912109	0.676426	1	1	3	P00519	0	672.404	Low	0.3268	0.7735	0.32
	FALSE	Low	KSSTLTSSRLATGEEEGGGSSSK		0.935736	0.742918	1	1	2	P00519	2	2256.09	Low	0.3982	0.8138	1.23
	FALSE	Low	DIMESSPGSSPPNLTPKPLR	1xHexNAc [T15]; 1xHex(1)HexNAc(1) [S6]	0.972341	0.798072	1	1	1	P00519	0	2691.29	Low	0.5126	0.8775	1.57
	FALSE	Low	DTEWRSVTLPRDLQSTGR	1xHexNAc [S/T]	0.976615	0.803198	1	1	2	P00519	2	2320.15	Low	0.5211	0.8848	1.27
	FALSE	Low	LMTGDTYTAHAGAKFPIK	2xHexNAc [T3; T6]	0.992795	0.838288	1	1	1	P00519	1	2328.14	Low	0.5784	0.9126	0.35
	FALSE	Low	FNTLAELVHHHSTVADGLITTLHYPAPKR	2xHexNAc [T20; T21]	1	0.856408	1	1	1	P00519	1	3644.87	Low	0.6165	0.9282	0.76
	FALSE	Low	DLQSTGRQFDSSTFGGHK	1xHexNAc [T5]	1	0.893301	1	1	1	P00519	1	2171	Low	0.6826	0.9493	0.98
	FALSE	Low	IASGAITKGVVLDSTEALCLAISRNSEQMASHSAVLEAGK	1xCarbamidomethyl [C19]; 2xHexNAc [S31; S33]	1	0.904677	1	1	1	P00519	2	4491.26	Low	0.7023	0.9533	2.2
	FALSE	Low	QEVNAVVLLYMATQISSAMEYLEK		1	0.906598	1	1	1	P00519	0	2730.37	Low	0.706	0.9554	0.58
	FALSE	Low	TNLFSALIKKK	2xHex(1)HexNAc(1) [T1; S5]	1	0.906655	1	1	1	P00519	2	1993.05	Low	0.706	0.9556	0.73
	FALSE	Low	DISNGALAFTPLDTADPAK	1xHexNAc [T14]; 1xHex(1)HexNAc(1)NeuAc(1) [S3]	1	0.923105	1	1	1	P00519	0	2776.27	Low	0.7264	0.9592	1.48
	FALSE	Low	EAINKLENNLRELQICPATAGSGPAATQDFSK	1xCarbamidomethyl [C16]; 1xHexNAc [T19]; 1xHex(1)HexNAc(1) [S31]	1	0.923141	1	1	1	P00519	2	4011.93	Low	0.7264	0.9594	0.62
	FALSE	Low	SDQVTRGTVTPPPRLVK	1xHexNAc [T/S]; 1xHex(1)HexNAc(1) [T/S]	1	0.950851	1	1	3	P00519	2	2419.26	Low	0.7871	0.9689	0.7
	FALSE	Low	SSTLTSSRLATGEEEGGGSSSK	1xHexNAc [T11]; 1xHex(1)HexNAc(1)NeuAc(1) [S19]; 1xHex(1)HexNAc(1) [S2]	1	0.950851	1	1	1	P00519	1	3352.44	Low	0.8048	0.9707	1.16
	FALSE	Low	HKHSSESPGR	2xHexNAc [S4; S5]; 1xHex(1)HexNAc(1) [S7]	1	0.950851	1	1	1	P00519	1	1892.84	Low	0.8057	0.9708	1.04
	FALSE	Low	GVVLDSTEALCLAISRNSEQMASHSAVLEAGK	1xCarbamidomethyl [C11]; 1xHexNAc [S23]; 1xHex(1)HexNAc(1)NeuAc(1) [S6]	1	0.950851	1	1	1	P00519	1	4202.97	Low	0.7892	0.9693	1.06
	FALSE	Low	NCLVGENHLVKVADFGLSR	1xCarbamidomethyl [C2]; 1xHex(1)HexNAc(1)NeuAc(1) [S18]	1	0.951347	1	1	1	P00519	1	2784.32	Low	0.8139	0.9722	1.2
	FALSE	Low	KYSLTVAVKTLK	1xHexNAc [T5]	1	0.956301	1	1	1	P00519	2	1553.91	Low	0.8412	0.9807	0.28
	FALSE	Low	RSSSFR	1xHexNAc [S3]; 1xHex(1)HexNAc(1)NeuAc(1) [S4]	1	0.956301	1	1	1	P00519	1	1598.69	Low	0.8327	0.9787	0.16
	FALSE	Low	DLQSTGRQFDSSTFGGHK	1xHexNAc [S11]; 1xHex(1)HexNAc(1) [T5]	1	0.961044	1	1	1	P00519	1	2536.13	Low	0.8495	0.9813	1.65
	FALSE	Low	QPPERIASGAITKGVVLDSTEALCLAISR	1xCarbamidomethyl [C24]; 1xHexNAc [S28]; 1xHex(1)HexNAc(1)NeuAc(2) [S19]	1	0.963261	1	1	1	P00519	2	4203.05	Low	0.8578	0.9813	0.62
	FALSE	Low	DIMESSPGSSPPNLTPKPLRR	2xHexNAc [S9; S10]; 1xHex(1)HexNAc(1)NeuAc(2) [T15]; 1xHex(1)HexNAc(1) [S6]	1	0.963261	1	1	1	P00519	1	3997.8	Low	0.8575	0.9813	0.52
	FALSE	Low	FNTLAELVHHHSTVADGLITTLHYPAPKR	1xHex(1)HexNAc(1)NeuAc(1) [T3]	1	0.963261	1	1	1	P00519	1	3894.94	Low	0.8564	0.9813	0.6
FALSE	Low	Master Protein	P42356	Phosphatidylinositol 4-kinase alpha OS=Homo sapiens OX=9606 GN=PI4KA PE=1 SV=4	0.565	1.577	25	37	83	37	2102	236.7	7.06	0	37	1	YES
	Checked	Confidence	Sequence	Modifications	Qvality PEP	Qvality q-value	# Protein Groups	# Proteins	# PSMs	Master Protein Accessions	# Missed Cleavages	Theo. MH+ [Da]	Confidence (by Search Engine): Sequest HT	Percolator q-Value (by Search Engine): Sequest HT	Percolator PEP (by Search Engine): Sequest HT	XCorr (by Search Engine): Sequest HT
	FALSE	Low	IPPHSLR		0.845302	0.538527	1	1	8	P42356	0	819.484	Low	0.195	0.6622	1.28
	FALSE	Low	NDTVTPAELSELR		0.860579	0.561622	1	1	2	P42356	0	1444.73	Low	0.2196	0.6871	1.13
	FALSE	Low	ISVTNEHSESTLNVMSGK	2xHexNAc [T4; T11]	0.914706	0.691854	1	1	1	P42356	0	2339.09	Low	0.3359	0.7777	1.05
	FALSE	Low	SMAAYSLLLFLLQIKDR	2xHexNAc [S1; S6]	0.927039	0.736653	1	1	6	P42356	1	2388.27	Low	0.3784	0.7991	0.23
	FALSE	Low	LYISQESDK	1xHexNAc [S]	0.932595	0.740639	1	1	2	P42356	0	1285.62	Low	0.3909	0.809	1.03
	FALSE	Low	AGLTVDPVIVEAFLASLSNR	1xHex(1)HexNAc(1) [S]	0.937499	0.742918	1	1	8	P42356	0	2437.27	Low	0.4024	0.8173	0.25
	FALSE	Low	YCSSDQVEIFSSLLQRSMSLNIGGAK	1xCarbamidomethyl [C2]; 1xOxidation [M18]; 2xHexNAc [S12; S17]; 1xHex(1)HexNAc(1)NeuAc(1) [S11]	0.971669	0.798072	1	1	1	P42356	1	3968.79	Low	0.5089	0.8767	1.04
	FALSE	Low	LYISQESDK		0.980104	0.807482	1	1	1	P42356	0	1082.54	Low	0.5302	0.8908	1.33
	FALSE	Low	LTDEMVMIMGGKMEATPFK	3xOxidation [M5; M7; M9]	0.98437	0.812959	1	1	1	P42356	1	2177	Low	0.5435	0.8984	0.87
	FALSE	Low	SMAAYSLLLFLLQIK	1xHexNAc [S6]; 1xHex(1)HexNAc(1)NeuAc(1) [S1]	0.991462	0.834633	1	1	1	P42356	0	2570.29	Low	0.5731	0.9106	0.63
	FALSE	Low	YSNMEESLLSKLFPKIPPHSLR	1xOxidation [M4]; 1xHex(1)HexNAc(1)NeuAc(2) [S7]; 2xHex(1)HexNAc(1) [S10; S20]	0.992795	0.838288	1	1	1	P42356	2	4279.96	Low	0.5784	0.9126	0.25
	FALSE	Low	RCGVSELEKEGLR	1xCarbamidomethyl [C2]	0.996123	0.845505	1	1	2	P42356	2	1532.78	Low	0.5959	0.9186	0.96
	FALSE	Low	VYWVEESTAR		0.994356	0.845505	1	1	1	P42356	0	1239.6	Low	0.5879	0.9156	0.6
[truncated: 9,211 more rows]

## Sheet: Table S3_T24
Table S3. Glycoproteins identified for cell line T24.									Table S3. Glycoproteins identified for cell line T24.
Checked	Protein FDR Confidence: Combined	Master	Accession	Description	Exp. q-value: Combined	Sum PEP Score	Coverage [%]	# Peptides	# PSMs	# Unique Peptides	# AAs	MW [kDa]	calc. pI	Score Sequest HT: Sequest HT	# Peptides (by Search Engine): Sequest HT	# Protein Groups	Glycosylation confirmation
FALSE	High	Master Protein	P35908	Keratin, type II cytoskeletal 2 epidermal OS=Homo sapiens OX=9606 GN=KRT2 PE=1 SV=2	0	163.371	79	47	305	41	639	65.4	8	724.89	47	1	YES
	Checked	Confidence	Sequence	Modifications	Qvality PEP	Qvality q-value	# Protein Groups	# Proteins	# PSMs	Master Protein Accessions	# Missed Cleavages	Theo. MH+ [Da]	Confidence (by Search Engine): Sequest HT	Percolator q-Value (by Search Engine): Sequest HT	Percolator PEP (by Search Engine): Sequest HT	XCorr (by Search Engine): Sequest HT
	FALSE	High	SKEEAEALYHSK		0.0252311	0.00430639	1	1	13	P35908	1	1391.68	High	0.000996	0.002334	2.71
	FALSE	High	NLDLDSIIAEVKAQYEEIAQR		0.00321798	0.00430639	1	1	8	P35908	1	2418.25	High	0.000996	0.0001049	2.99
	FALSE	High	NLDLDSIIAEVK		0.00861994	0.00430639	2	2	10	P35908; P13647	0	1329.73	High	0.000996	0.0004613	3.38
	FALSE	High	DYQELMNVK		0.0581747	0.00430639	1	1	1	P35908	0	1139.54	High	0.000996	0.008298	2.79
	FALSE	High	LNDLEEALQQAK		0.0786959	0.00430639	1	1	3	P35908	0	1371.71	High	0.000996	0.01316	3.39
	FALSE	High	NKLNDLEEALQQAKEDLAR		0.00396553	0.00430639	1	1	7	P35908	2	2198.14	High	0.000996	0.0001436	4.07
	FALSE	High	NKLNDLEEALQQAK		0.0228899	0.00430639	1	1	2	P35908	1	1613.85	High	0.000996	0.00201	3.36
	FALSE	High	LNDLEEALQQAKEDLAR		0.0178804	0.00430639	1	1	1	P35908	1	1956	High	0.000996	0.001385	3.1
	FALSE	High	DVDNAYMIK	1xOxidation [M7]	0.0697663	0.00430639	1	1	2	P35908	0	1084.5	High	0.000996	0.01096	2.32
	FALSE	High	DVDNAYMIK		0.0423342	0.00430639	1	1	3	P35908	0	1068.5	High	0.000996	0.005101	2.63
	FALSE	High	IEISELNR		0.0193316	0.00430639	2	2	9	P35908; P04264	0	973.531	High	0.000996	0.001562	2.64
	FALSE	High	SLVGLGGTK		0.0305489	0.00430639	1	1	11	P35908	0	831.493	High	0.000996	0.003111	1.88
	FALSE	High	VDLLNQEIEFLK		0.00741914	0.00430639	1	1	9	P35908	0	1460.8	High	0.000996	0.0003681	2.75
	FALSE	High	WELLQQMNVGTRPINLEPIFQGYIDSLK		0.0099496	0.00430639	1	1	3	P35908	0	3302.72	High	0.000996	0.0005722	3.48
	FALSE	High	WELLQQMNVGTRPINLEPIFQGYIDSLKR		0.0187132	0.00430639	1	1	1	P35908	1	3458.83	High	0.000996	0.001486	3.06
	FALSE	High	WELLQQMNVGTRPINLEPIFQGYIDSLKR	1xOxidation [M7]	0.0130821	0.00430639	1	1	3	P35908	1	3474.82	High	0.000996	0.0008641	3.24
	FALSE	High	AQYEEIAQR		0.015395	0.00430639	1	1	11	P35908	0	1107.54	High	0.000996	0.001107	2.63
	FALSE	High	YEELQVTVGR		0.00575246	0.00430639	1	1	6	P35908	0	1193.62	High	0.000996	0.0002505	3.29
	FALSE	High	LQGEIAHVK		0.156485	0.00430639	1	1	4	P35908	0	994.568	High	0.000996	0.03856	1.04
	FALSE	High	VLYDAEISQIHQSVTDTNVILSMDNSR		0.0160081	0.00430639	1	1	8	P35908	0	3048.49	High	0.000996	0.001171	3.16
	FALSE	High	VLYDAEISQIHQSVTDTNVILSMDNSR	1xOxidation [M23]	0.00115821	0.00430639	1	1	3	P35908	0	3064.49	High	0.000996	2.254e-05	3.56
	FALSE	High	YLDGLTAER		0.00509831	0.00430639	1	1	8	P35908	0	1037.53	High	0.000996	0.0002098	2.81
	FALSE	High	YGSGGGSKGGSISGGGYGSGGGK		0.131212	0.00430639	1	1	7	P35908	1	1890.86	High	0.000996	0.02919	2
	FALSE	High	STSSFSCLSR	1xCarbamidomethyl [C7]	0.0438609	0.00430639	1	1	8	P35908	0	1131.51	High	0.000996	0.005375	2.41
	FALSE	High	GFSSGSAVVSGGSR		0.00119275	0.00430639	1	1	10	P35908	0	1254.61	High	0.000996	2.352e-05	4.02
	FALSE	High	GGGFGGGSSFGGGSGFSGGGFGGGGFGGGR		3.36064e-07	0.00430639	1	1	15	P35908	0	2399.02	High	0.000996016	1.08356e-10	5.67
	FALSE	High	NVQDAIADAEQR		0.00400455	0.00430639	1	1	10	P35908	0	1329.64	High	0.000996	0.0001459	3.11
	FALSE	High	GGSGGGGSISGGGYGSGGGSGGR		0.00105357	0.00430639	1	1	8	P35908	0	1741.75	High	0.000996	1.957e-05	3.68
	FALSE	High	FLEQQNQVLQTK		0.0122172	0.00430639	2	2	12	P35908; P04264	0	1475.79	High	0.000996	0.0007799	3.84
	FALSE	High	AAFGGSGGRGSSSGGGYSSGSSSYGSGGR		0.0050817	0.00430639	1	1	3	P35908	1	2501.07	High	0.000996	0.0002084	3.39
	FALSE	High	KDVDNAYMIK		0.038555	0.00430639	1	1	2	P35908	1	1196.6	High	0.000996	0.004434	3.3
	FALSE	High	TAAENDFVTLKK		0.0281723	0.00430639	1	1	6	P35908	1	1336.71	High	0.000996	0.002758	2.1
	FALSE	High	TAAENDFVTLK		0.0245845	0.00430639	1	1	8	P35908	0	1208.62	High	0.000996	0.002235	2.26
	FALSE	High	HGGGGGGFGGGGFGSR		0.000551941	0.00430639	1	1	21	P35908	0	1320.58	High	0.000996	7.414e-06	3.51
	FALSE	High	GSSSGGGYSSGSSSYGSGGR		0.00959914	0.00430639	1	1	1	P35908	0	1740.71	High	0.000996	0.0005414	1.17
	FALSE	High	TSQNSELNNMQDLVEDYKK	1xOxidation [M10]	0.0545676	0.00430639	1	1	2	P35908	1	2272.04	High	0.000996	0.00752	2.24
	FALSE	High	FASFIDKVR		0.10836	0.00430639	2	2	2	P35908; P13647	1	1082.6	High	0.000996	0.0216	1.57
	FALSE	High	FASFIDK		0.0944571	0.00430639	2	2	10	P35908; P13647	0	827.43	High	0.000996	0.0175	2
	FALSE	High	TSQNSELNNMQDLVEDYKK		0.0109004	0.00430639	1	1	10	P35908	1	2256.04	High	0.000996	0.0006554	3.45
	FALSE	High	TSQNSELNNMQDLVEDYK		0.000785309	0.00430639	1	1	3	P35908	0	2127.95	High	0.000996	1.257e-05	4.23
	FALSE	High	FGGFGGPGGVGGLGGPGGFGPGGYPGGIHEVSVNQSLLQPLNVK		0.0027513	0.00430639	1	1	16	P35908	0	4092.07	High	0.000996	8.259e-05	4.03
	FALSE	Medium	NVQDAIADAEQRGEHALK		0.225275	0.0128335	1	1	1	P35908	1	1964.98	High	0.002825	0.06926	1.5
	FALSE	Medium	LLRDYQELMNVK		0.235106	0.0128335	1	1	1	P35908	1	1521.81	High	0.002825	0.07413	1.99
	FALSE	Low	DYQELMNVK	1xOxidation [M6]	0.397198	0.0528329	1	1	2	P35908	0	1155.54	Medium	0.01313	0.177	1.7
	FALSE	Low	HSSGGGSRGGSSSGGGYGSGGGGSSSVK	2xHexNAc [S3; S7]; 1xHex(1)HexNAc(1)NeuAc(2) [S2]; 1xHex(1)HexNAc(1) [S25]	0.51679	0.113002	1	1	2	P35908	1	4032.62	Medium	0.02977	0.2776	1.73
	FALSE	Low	GGSSSGGGYGSGGGGSSSVKGSSGEAFGSSVTFSFR	3xHexNAc [S23; S29; S30]; 1xHex(1)HexNAc(1)NeuAc(2) [T32]	0.593371	0.168347	1	1	1	P35908	1	4748.97	Medium	0.0485	0.3537	2.01
	FALSE	Low	GFSSGSAVVSGGSRR		0.695408	0.246497	1	1	2	P35908	1	1410.71	Low	0.07888	0.4684	0.74
	FALSE	Low	VLYDAEISQIHQSVTDTNVILSMDNSR	1xHex(1)HexNAc(1)NeuAc(2) [S]	0.931673	0.729386	1	1	2	P35908	0	3995.82	Low	0.4193	0.8203	0.58
	FALSE	Low	STSSFSCLSR	1xCarbamidomethyl [C7]; 1xHexNAc [S1]	0.932781	0.732034	1	1	1	P35908	0	1334.59	Low	0.4224	0.8227	0.75
	FALSE	Low	SRGRGGGGGGFR		0.939744	0.74178	1	1	2	P35908	2	1120.57	Low	0.4465	0.8368	0.96
	FALSE	Low	GFSSGSAVVSGGSR	1xHexNAc [S13]; 1xHex(1)HexNAc(1) [S10]	0.943284	0.746383	1	1	1	P35908	0	1822.82	Low	0.4568	0.8445	1.17
	FALSE	Low	GFSSGSAVVSGGSRR	1xHex(1)HexNAc(1) [S]	0.94483	0.750416	1	1	6	P35908	1	1775.84	Low	0.4608	0.8474	1.22
	FALSE	Low	VRFLEQQNQVLQTK	1xHexNAc [T13]	0.978113	0.844696	2	2	1	P35908; P04264	1	1934.03	Low	0.6377	0.921	0.9
	FALSE	Low	GGSSSGGGYGSGGGGSSSVK	1xHex(1)HexNAc(1)NeuAc(1) [S18]; 3xHex(1)HexNAc(1) [S3; S4; S5]	0.986228	0.87529	1	1	1	P35908	0	3340.31	Low	0.6931	0.9381	1.08
	FALSE	Low	RSTSSFSCLSRHGGGGGGFGGGGFGSR	1xCarbamidomethyl [C8]; 2xHexNAc [S2; S4]; 1xHex(1)HexNAc(1) [S26]	0.989126	0.887863	1	1	1	P35908	2	3360.47	Low	0.7149	0.9439	1.03
	FALSE	Low	YEELQVTVGRHGDSLK		1	0.93681	1	1	1	P35908	1	1830.93	Low	0.8283	0.9598	0.31
FALSE	High	Master Protein	P08865	40S ribosomal protein SA OS=Homo sapiens OX=9606 GN=RPSA PE=1 SV=4	0	26.22	43	11	24	11	295	32.8	4.87	46.74	11	1	YES
	Checked	Confidence	Sequence	Modifications	Qvality PEP	Qvality q-value	# Protein Groups	# Proteins	# PSMs	Master Protein Accessions	# Missed Cleavages	Theo. MH+ [Da]	Confidence (by Search Engine): Sequest HT	Percolator q-Value (by Search Engine): Sequest HT	Percolator PEP (by Search Engine): Sequest HT	XCorr (by Search Engine): Sequest HT
	FALSE	High	LLVVTDPR		0.0464763	0.00430639	1	1	3	P08865	0	912.551	High	0.000996	0.005886	2.22
	FALSE	High	AIVAIENPADVSVISSR		0.000628947	0.00430639	1	1	3	P08865	0	1740.95	High	0.000996	8.982e-06	3.11
	FALSE	High	SDGIYIINLK		0.160293	0.00430639	1	1	1	P08865	0	1135.64	High	0.000996	0.03995	2
	FALSE	High	KSDGIYIINLKR		0.12151	0.00430639	1	1	1	P08865	2	1419.83	High	0.000996	0.02589	2.69
	FALSE	High	YVDIAIPCNNK	1xCarbamidomethyl [C8]	0.0229644	0.00430639	1	1	1	P08865	0	1306.65	High	0.000996	0.002026	3.08
	FALSE	High	ADHQPLTEASYVNLPTIALCNTDSPLR	1xCarbamidomethyl [C20]	0.0438609	0.00430639	1	1	2	P08865	0	2996.48	High	0.000996	0.005393	4
	FALSE	High	FTPGTFTNQIQAAFR		0.0159561	0.00430639	1	1	5	P08865	0	1698.86	High	0.000996	0.001169	2.85
	FALSE	High	FAAATGATPIAGR		0.000816689	0.00430639	1	1	2	P08865	0	1203.65	High	0.000996	1.334e-05	3.69
	FALSE	Medium	LLLAAR		0.250855	0.0128335	1	1	3	P08865	0	656.445	High	0.002825	0.08226	1.46
	FALSE	Low	FAAATGATPIAGR	1xHexNAc [T8]	0.909395	0.678335	1	1	1	P08865	0	1406.73	Low	0.3579	0.7778	0.99
	FALSE	Low	MSGALDVLQMKEEDVLK	1xOxidation [M10]	0.988874	0.887863	1	1	1	P08865	1	1921.96	Low	0.714	0.9435	0.54
	FALSE	Low	SDGIYIINLKR	1xHex(1)HexNAc(1) [S1]	1	0.91799	1	1	1	P08865	1	1656.87	Low	0.7903	0.9597	1.02
FALSE	High	Master Protein	P26038	Moesin OS=Homo sapiens OX=9606 GN=MSN PE=1 SV=3	0	31.289	29	18	76	11	577	67.8	6.4	78.14	18	1	YES
	Checked	Confidence	Sequence	Modifications	Qvality PEP	Qvality q-value	# Protein Groups	# Proteins	# PSMs	Master Protein Accessions	# Missed Cleavages	Theo. MH+ [Da]	Confidence (by Search Engine): Sequest HT	Percolator q-Value (by Search Engine): Sequest HT	Percolator PEP (by Search Engine): Sequest HT	XCorr (by Search Engine): Sequest HT
	FALSE	High	LFFLQVK		0.103095	0.00430639	2	2	7	P26038; P15311	0	894.545	High	0.000996	0.02006	1.25
	FALSE	High	IGFPWSEIR		0.00769014	0.00430639	2	2	9	P26038; P15311	0	1104.58	High	0.000996	0.0003879	2.55
	FALSE	High	ILALCMGNHELYMR	1xCarbamidomethyl [C5]	0.0769727	0.00430639	1	1	1	P26038	0	1720.83	High	0.000996	0.01271	2.76
	FALSE	High	APDFVFYAPR		0.0171401	0.00430639	2	2	4	P26038; P15311	0	1182.59	High	0.000996	0.001299	2.67
	FALSE	High	RKPDTIEVQQMK		0.135287	0.00430639	2	2	3	P26038; P15311	1	1472.79	High	0.000996	0.03058	2.68
	FALSE	High	IQVWHEEHR		0.0515078	0.00430639	1	1	13	P26038	0	1233.61	High	0.000996	0.006872	1.59
	FALSE	High	FYPEDVSEELIQDITQR		0.000206569	0.00430639	1	1	14	P26038	0	2082	High	0.000996	1.685e-06	3.43
	FALSE	High	FVIKPIDK		0.18709	0.00430639	2	2	8	P26038; P15311	0	959.592	High	0.000996	0.05135	1.81
	FALSE	High	IAQDLEMYGVNYFSIK		0.00560426	0.00430639	1	1	3	P26038	0	1890.93	High	0.000996	0.0002415	3.03
	FALSE	Medium	AKFYPEDVSEELIQDITQR		0.334287	0.0275862	1	1	1	P26038	1	2281.13	High	0.006082	0.1327	2.85
	FALSE	Low	EDAVLEYLK		0.509052	0.0989217	1	1	3	P26038	0	1079.56	Medium	0.02609	0.2701	1.34
	FALSE	Low	FVIKPIDKK		0.512364	0.107544	2	2	1	P26038; P15311	1	1087.69	Medium	0.02835	0.2739	1.8
	FALSE	Low	LNKDQWEER		0.626298	0.184966	1	1	2	P26038	1	1217.59	Low	0.05448	0.389	1.62
	FALSE	Low	ALTSELANAR		0.948388	0.758038	1	1	3	P26038	0	1045.56	Low	0.4787	0.8555	0.7
	FALSE	Low	QGNTKQR		0.988185	0.886445	2	2	1	P26038; P15311	1	831.443	Low	0.7095	0.9421	0.34
	FALSE	Low	GFSTWLK		0.99597	0.903509	1	1	1	P26038	0	838.446	Low	0.7586	0.9555	0.45
	FALSE	Low	TANDMIHAENMR	1xHex(1)HexNAc(1) [T1]	1	0.933136	1	1	1	P26038	0	1767.75	Low	0.8162	0.9598	0.71
	FALSE	Low	LLPQRVLEQHKLNK		1	0.933136	1	1	1	P26038	2	1716.03	Low	0.8131	0.9598	0.81
FALSE	High	Master Protein	P11279	Lysosome-associated membrane glycoprotein 1 OS=Homo sapiens OX=9606 GN=LAMP1 PE=1 SV=3	0	10.525	27	9	21	9	417	44.9	8.75	26.68	9	1	YES
	Checked	Confidence	Sequence	Modifications	Qvality PEP	Qvality q-value	# Protein Groups	# Proteins	# PSMs	Master Protein Accessions	# Missed Cleavages	Theo. MH+ [Da]	Confidence (by Search Engine): Sequest HT	Percolator q-Value (by Search Engine): Sequest HT	Percolator PEP (by Search Engine): Sequest HT	XCorr (by Search Engine): Sequest HT
	FALSE	High	TVESITDIR		0.105697	0.00430639	1	1	3	P11279	0	1033.55	High	0.000996	0.02083	2.41
	FALSE	High	VWVQAFK		0.20663	0.00430639	1	1	3	P11279	0	877.493	High	0.000996	0.06019	1
	FALSE	High	ALQATVGNSYK		0.0115213	0.00430639	1	1	5	P11279	0	1151.61	High	0.000996	0.0007135	3.15
	FALSE	High	FFLQGIQLNTILPDAR		0.0505256	0.00430639	1	1	2	P11279	0	1846.02	High	0.000996	0.006676	2.57
	FALSE	Low	AFSVNIFK		0.404069	0.0528329	1	1	3	P11279	0	925.514	Medium	0.01313	0.1826	1.75
	FALSE	Low	FFLQGIQLNTILPDARDPAFK		0.980553	0.852115	1	1	1	P11279	1	2404.3	Low	0.6486	0.9261	0.46
	FALSE	Low	NMTFDLPSDATVVLNR	1xHex(1)HexNAc(1)NeuAc(1) [S8]	0.994685	0.903509	1	1	1	P11279	0	2449.12	Low	0.7518	0.9537	1.28
	FALSE	Low	DNTTVTRLLNINPNK	1xHex(1)HexNAc(1) [T4]	1	0.924864	1	1	1	P11279	1	2078.06	Low	0.8003	0.9598	0.51
	FALSE	Low	YNVSGTNGTCLLASMGLQLNLTYERKDNTTVTR	1xCarbamidomethyl [C10]; 1xHexNAc [T/S]	1	0.944507	1	1	2	P11279	2	3893.9	Low	0.8393	0.9598	0.94
FALSE	High	Master Protein	Q8WXI7	Mucin-16 OS=Homo sapiens OX=9606 GN=MUC16 PE=1 SV=3	0	8.545	18	151	251	151	14507	1518.2	5.26	3.69	151	1	YES
	Checked	Confidence	Sequence	Modifications	Qvality PEP	Qvality q-value	# Protein Groups	# Proteins	# PSMs	Master Protein Accessions	# Missed Cleavages	Theo. MH+ [Da]	Confidence (by Search Engine): Sequest HT	Percolator q-Value (by Search Engine): Sequest HT	Percolator PEP (by Search Engine): Sequest HT	XCorr (by Search Engine): Sequest HT
	FALSE	Low	VLQGLLR		0.521229	0.114312	1	1	7	Q8WXI7	0	798.52	Medium	0.03037	0.282	1.06
	FALSE	Low	TLASPTSSVVGRTTQSLGVMSSALPESTSR	1xOxidation [M20]; 2xHexNAc [S29; T/S]; 1xHex(1)HexNAc(1) [T28]	0.605872	0.176189	1	1	2	Q8WXI7	1	3794.82	Low	0.05085	0.3662	1.55
	FALSE	Low	TESSSATLMSTALGSTENTGKEK	1xHexNAc [T19]	0.676761	0.224186	1	1	1	Q8WXI7	1	2533.18	Low	0.06995	0.4461	1.6
	FALSE	Low	RSSTATVSMAGTMGLLVTSAPGR	2xHexNAc [T4; S19]; 1xHex(1)HexNAc(1)NeuAc(2) [S/T]; 1xHex(1)HexNAc(1) [T/S]	0.686671	0.242383	1	1	2	Q8WXI7	1	3969.77	Low	0.07692	0.4583	1.23
	FALSE	Low	SSPETWASSISVPAK	1xHexNAc [S11]	0.746971	0.349301	1	1	4	Q8WXI7	0	1749.85	Low	0.1229	0.5331	0.8
	FALSE	Low	ATAPMDTTSTMGHTTVSTSMSVSSETTKIK	2xOxidation [M5; M11]; 1xHexNAc [T14]	0.794089	0.425263	1	1	1	Q8WXI7	1	3323.52	Low	0.1636	0.5972	2.23
	FALSE	Low	FNTTERVLQGLLRSLFK	1xHex(1)HexNAc(1) [T/S]	0.783958	0.425263	1	1	7	Q8WXI7	2	2387.28	Low	0.1586	0.5825	0.25
	FALSE	Low	TSISGFAQLTVSPETSTETITR	1xHex(1)HexNAc(1) [T21]	0.789517	0.425263	1	1	1	Q8WXI7	0	2691.31	Low	0.1613	0.5896	1.54
	FALSE	Low	SSARTESSSATLMSTALGSTENTGK	1xOxidation [M13]; 2xHex(1)HexNAc(1)NeuAc(2) [S9; S14]; 1xHex(1)HexNAc(1) [S19]	0.8228	0.47865	1	1	1	Q8WXI7	1	4749.94	Low	0.1984	0.6381	1.52
	FALSE	Low	VTPIPGDWMSSAMSTKPTGASPSITLGER	1xHex(1)HexNAc(1)NeuAc(1) [T2]; 1xHex(1)HexNAc(1) [T18]	0.834183	0.501379	1	1	1	Q8WXI7	0	3995.82	Low	0.2111	0.654	0.68
	FALSE	Low	NMTIPTLTLSPGEPK	1xOxidation [M2]; 2xHexNAc [T6; T8]	0.848842	0.520741	1	1	5	Q8WXI7	0	2021	Low	0.2281	0.6774	2.05
	FALSE	Low	SISQSLGRVSSVLSESTTEGVTDSSK	2xHexNAc [S]; 1xHex(1)HexNAc(1)NeuAc(2) [S]	0.849588	0.521212	1	1	2	Q8WXI7	1	3994.8	Low	0.2297	0.6785	1.64
	FALSE	Low	ASTMPNSAIPFSMTLSNAETSAER	1xOxidation [M13]; 1xHexNAc [S21]; 1xHex(1)HexNAc(1) [S7]	0.853279	0.533968	1	1	1	Q8WXI7	0	3097.37	Low	0.2362	0.6834	1.85
	FALSE	Low	EGTSLGLTPLNTRHPFSSPEPDSAGHTK	2xHexNAc [T/S]; 1xHex(1)HexNAc(1)NeuAc(1) [T/S]	0.881066	0.581986	1	1	5	Q8WXI7	1	3995.83	Low	0.2791	0.7287	1.4
	FALSE	Low	TIATQTGPSGVTSLGQLTLDTSTIATSAGTPSAR	1xHex(1)HexNAc(1) [T12]	0.886566	0.608129	1	1	1	Q8WXI7	0	3626.81	Low	0.2934	0.7375	1.83
	FALSE	Low	SGSSSSPISLSTEKETSFLSPTASTSRK	2xHexNAc [S/T]; 2xHex(1)HexNAc(1) [S]	0.889528	0.614114	1	1	2	Q8WXI7	2	3995.84	Low	0.302	0.7423	0.96
	FALSE	Low	TSSTEGNFTK	2xHexNAc [T/S]; 2xHex(1)HexNAc(1) [T/S]	0.889528	0.614114	1	1	11	Q8WXI7	0	2207.92	Low	0.302	0.7424	0.47
	FALSE	Low	FTSPATSSMEATSIR	1xOxidation [M9]; 1xHex(1)HexNAc(1)NeuAc(1) [S/T]	0.892423	0.62265	1	1	7	Q8WXI7	0	2257.98	Low	0.3107	0.7482	1.74
	FALSE	Low	ISSSPNLTSPATK	1xHexNAc [S4]	0.91323	0.68516	1	1	1	Q8WXI7	0	1505.77	Low	0.3685	0.7848	1.64
	FALSE	Low	LTSLRSEK	1xHex(1)HexNAc(1) [T2]	0.920437	0.695648	1	1	1	Q8WXI7	1	1298.67	Low	0.3831	0.7986	0.61
	FALSE	Low	LTTGATETSR	1xHexNAc [T]	0.927061	0.718903	1	1	2	Q8WXI7	0	1239.61	Low	0.4031	0.8109	1.13
	FALSE	Low	FNTMESVLQGLLKPLFK	1xOxidation [M4]; 2xHexNAc [T3; S6]	0.939744	0.74178	1	1	1	Q8WXI7	0	2387.24	Low	0.4465	0.8371	0.24
	FALSE	Low	SQAKTHSTLTQRFPHSEMTTLMSR	2xHexNAc [T5; T8]; 1xHex(1)HexNAc(1)NeuAc(1) [T20]; 1xHex(1)HexNAc(1) [S16]	0.943907	0.746383	1	1	1	Q8WXI7	2	4202.89	Low	0.4576	0.8456	0.25
	FALSE	Low	ESSGSEGTSSGTKMSTVLSKVPTGATTEISK	1xOxidation [M14]; 1xHexNAc [S]; 2xHex(1)HexNAc(1) [T/S]	0.950919	0.765158	1	1	2	Q8WXI7	2	3993.83	Low	0.4875	0.8608	0.91
	FALSE	Low	LTMASVVKPGSYTPLTFPSIETHIHVSTAR	1xOxidation [M3]; 1xHex(1)HexNAc(1)NeuAc(2) [S11]	0.95334	0.768966	1	1	1	Q8WXI7	0	4204.03	Low	0.4978	0.8664	0.48
	FALSE	Low	SSARTESSSATLMSTALGSTENTGK		0.954123	0.769598	1	1	2	Q8WXI7	1	2474.17	Low	0.5018	0.868	0.89
	FALSE	Low	TELTSSSR	1xHexNAc [S5]	0.95714	0.771915	1	1	1	Q8WXI7	0	1083.52	Low	0.5122	0.8747	0.75
	FALSE	Low	ESISSLSPK	1xHexNAc [S7]; 1xHex(1)HexNAc(1) [S5]	0.957867	0.774431	1	1	1	Q8WXI7	0	1515.72	Low	0.5138	0.8762	0.87
	FALSE	Low	QGQTALTTEAR	1xHexNAc [T4]; 1xHex(1)HexNAc(1) [T7]	0.958345	0.774431	1	1	1	Q8WXI7	0	1743.81	Low	0.5169	0.8775	0.61
	FALSE	Low	TVTGTTMTLIPSEMPTPPK	1xHex(1)HexNAc(1) [T8]	0.961773	0.802598	1	1	1	Q8WXI7	0	2367.16	Low	0.5421	0.8849	1.03
	FALSE	Low	IHPSSNTAVAKVR		0.963491	0.808982	1	1	4	Q8WXI7	1	1379.78	Low	0.5504	0.8887	0.57
	FALSE	Low	VTSLFTPVMMK	2xOxidation [M9; M10]; 1xHexNAc [T6]	0.96453	0.810247	1	1	1	Q8WXI7	0	1488.73	Low	0.5608	0.891	0.42
	FALSE	Low	ITSPMK	1xHex(1)HexNAc(1) [T2]	0.966728	0.811486	1	1	1	Q8WXI7	0	1041.5	Low	0.5679	0.8961	0.56
	FALSE	Low	ATSAMGTISIMGDTSVSTLTPALSNTRK	2xOxidation [M5; M11]; 1xHexNAc [S24]; 1xHex(1)HexNAc(1)NeuAc(2) [T26]	0.966922	0.814388	1	1	1	Q8WXI7	1	3993.81	Low	0.5699	0.8964	0.82
	FALSE	Low	ATSAMGTISIMGDTSVSTLTPALSNTR	1xOxidation [M5]; 1xHexNAc [S17]	0.971324	0.823965	1	1	1	Q8WXI7	0	2902.4	Low	0.5945	0.9065	2.03
	FALSE	Low	VLQGLLRPLFKNTSVGPLYSGCR	1xCarbamidomethyl [C22]; 1xHexNAc [T13]; 1xHex(1)HexNAc(1) [S14]	0.973355	0.824563	1	1	1	Q8WXI7	1	3143.63	Low	0.6065	0.9109	0.24
	FALSE	Low	TSPPSSLVSLSAVTSPSPLYSTPSESSHSSPLR	1xHexNAc [T14]; 1xHex(1)HexNAc(1)NeuAc(1) [S29]	0.974009	0.824563	1	1	1	Q8WXI7	0	4201.98	Low	0.6111	0.9124	0.82
	FALSE	Low	TEVITSSRTTISGPDHSK	2xHexNAc [T9; T10]	0.97269	0.824563	1	1	1	Q8WXI7	1	2322.13	Low	0.6032	0.9094	1.02
	FALSE	Low	NSSVGPLYSGCR	1xCarbamidomethyl [C11]; 2xHexNAc [S3; S9]	0.976053	0.831814	1	1	1	Q8WXI7	0	1702.76	Low	0.6261	0.9166	0.76
	FALSE	Low	TFADSTASKENAPVSMTPAETTVTDSHTPGR	1xOxidation [M16]; 2xHexNAc [T/S]; 1xHex(1)HexNAc(1) [T]	0.977539	0.844696	1	1	3	Q8WXI7	1	3993.78	Low	0.6371	0.9198	0.92
	FALSE	Low	IQTELASSLTPGLRESSGSEGTSSGTKMSTVLSK	1xOxidation [M28]; 2xHexNAc [S16; S17]	0.977827	0.844696	1	1	1	Q8WXI7	2	3848.88	Low	0.6376	0.9205	0.54
	FALSE	Low	ISHLTGTATMSQTNR	1xOxidation [M10]; 2xHexNAc [T9; T13]; 1xHex(1)HexNAc(1) [S2]	0.978535	0.846703	1	1	1	Q8WXI7	0	2405.09	Low	0.6414	0.922	0.35
	FALSE	Low	FNTTERVLQGLLRPVFKNTSVGPLYSGCR	1xCarbamidomethyl [C28]; 2xHexNAc [T4; T19]; 1xHex(1)HexNAc(1) [S20]	0.979089	0.848861	1	1	1	Q8WXI7	2	4081.04	Low	0.6445	0.9232	0.59
	FALSE	Low	SASLSGMPTGATTK	1xOxidation [M7]; 1xHexNAc [T13]; 2xHex(1)HexNAc(1) [S5; T9]	0.98003	0.85048	1	1	1	Q8WXI7	0	2257.99	Low	0.6478	0.925	1.36
	FALSE	Low	TPASIFGPSAASHLLILFTLNFTITNLRYEENMWPGSR	1xHexNAc [T1]	0.980162	0.85048	1	1	1	Q8WXI7	1	4468.26	Low	0.6478	0.9255	0.8
	FALSE	Low	VPTGTITEVSSTGVNSSSK	2xHexNAc [S10; S11]; 1xHex(1)HexNAc(1) [T3]	0.980423	0.850866	1	1	1	Q8WXI7	0	2622.23	Low	0.6482	0.9258	0.25
	FALSE	Low	MLKPSGLPGSSSPTRSLMTGSRSTK	3xHexNAc [S16; S21; S23]	0.98081	0.855294	1	1	1	Q8WXI7	2	3172.57	Low	0.6504	0.9268	0.69
	FALSE	Low	SVKNGAETR	1xHexNAc [S1]	0.981316	0.858089	1	1	4	Q8WXI7	1	1164.59	Low	0.6542	0.9279	0.94
	FALSE	Low	IRSPSQVSSSHPTR	2xHexNAc [S]; 1xHex(1)HexNAc(1) [T/S]	0.981689	0.85816	1	1	17	Q8WXI7	1	2310.09	Low	0.6564	0.9286	0.94
	FALSE	Low	ATMETEAIQLSENTAVTQMGTISAR	1xOxidation [M19]; 1xHexNAc [T17]	0.981565	0.85816	1	1	1	Q8WXI7	0	2872.36	Low	0.6564	0.9285	0.43
	FALSE	Low	ITVIGTSLVTPSSDASAVK	1xHexNAc [S12]; 1xHex(1)HexNAc(1) [S7]	0.983914	0.863477	1	1	1	Q8WXI7	0	2414.23	Low	0.674	0.9333	0.73
	FALSE	Low	DTIVSTSMPGSSEITRIEMESTFSLAHGLK	2xOxidation [M8; M19]; 1xHexNAc [S12]	0.982297	0.863477	1	1	1	Q8WXI7	1	3459.65	Low	0.6624	0.9298	1.04
	FALSE	Low	DTIVSTSMPGSSEITR	1xOxidation [M8]; 1xHexNAc [S7]; 2xHex(1)HexNAc(1)NeuAc(1) [T2; S12]	0.984679	0.863477	1	1	1	Q8WXI7	0	3212.34	Low	0.6786	0.9348	0.25
	FALSE	Low	DTAHTEAAMHHSTNTAVTNVGTSGSGHK	3xHex(1)HexNAc(1) [T15; T18; T22]	0.983004	0.863477	1	1	1	Q8WXI7	0	3914.67	Low	0.6695	0.9315	1.73
	FALSE	Low	LRETSTSQK	1xHexNAc [S5]	0.984679	0.863477	1	1	1	Q8WXI7	1	1252.64	Low	0.6786	0.9349	0.78
	FALSE	Low	ISTPLTTTGSAEMTITPK		0.984572	0.863477	1	1	1	Q8WXI7	0	1848.96	Low	0.678	0.9347	0.84
	FALSE	Low	VTGSMMEDAIVSTSTPGSPETK	1xOxidation [M]; 1xHex(1)HexNAc(1) [T/S]	0.984135	0.863477	1	1	3	Q8WXI7	0	2606.16	Low	0.6742	0.9338	1.54
	FALSE	Low	ATSAVVITSTSGDSIVSTSMPRSSAMK	2xHexNAc [S19; S23]; 1xHex(1)HexNAc(1)NeuAc(2) [S9]	0.982535	0.863477	1	1	1	Q8WXI7	1	4024.81	Low	0.6669	0.9305	0.78
	FALSE	Low	SGSSSSPISLSTEKETSFLSPTASTSR	3xHexNAc [T/S]; 1xHex(1)HexNAc(1)NeuAc(1) [T]	0.984679	0.863477	1	1	2	Q8WXI7	1	3996.79	Low	0.6786	0.9349	0.52
	FALSE	Low	LYWKLSQLTHGITELGPYTLDR	1xHexNAc [T19]; 2xHex(1)HexNAc(1) [S6; T9]	0.983914	0.863477	1	1	2	Q8WXI7	1	3537.73	Low	0.674	0.9333	0.24
	FALSE	Low	GSQGTTHLLTR		0.984787	0.863477	1	1	1	Q8WXI7	0	1170.62	Low	0.6788	0.9351	0.77
	FALSE	Low	TTISGPDHSKMSPYISTETITR	1xHexNAc [S12]; 1xHex(1)HexNAc(1)NeuAc(1) [T21]	0.984787	0.863477	1	1	1	Q8WXI7	1	3281.5	Low	0.6788	0.9352	1.66
	FALSE	Low	TRLEPVTSSLPNFSSTSDKILATSK	1xHexNAc [S17]; 1xHex(1)HexNAc(1)NeuAc(1) [T23]	0.984999	0.863477	1	1	1	Q8WXI7	2	3538.73	Low	0.6789	0.9357	0.52
	FALSE	Low	NMTIPTLTLSPGEPK	1xOxidation [M2]	0.98521	0.864745	1	1	1	Q8WXI7	0	1614.84	Low	0.6797	0.936	0.76
	FALSE	Low	FNTTERVLQGLLGPLFKNSSVGPLYSGCR	1xCarbamidomethyl [C28]; 1xHexNAc [T]; 1xHex(1)HexNAc(1) [T]	0.985624	0.868933	1	1	3	Q8WXI7	2	3778.88	Low	0.6862	0.937	1.46
	FALSE	Low	TSQDITSSTETSTVLYKMPSGATPEVSR	1xHex(1)HexNAc(1)NeuAc(1) [T9]; 1xHex(1)HexNAc(1) [T1]	0.985624	0.868933	1	1	1	Q8WXI7	1	3994.8	Low	0.6853	0.9368	1.07
	FALSE	Low	STKATPEMDSGLTGATLSPK	1xOxidation [M8]; 1xHexNAc [T5]	0.985827	0.870657	1	1	1	Q8WXI7	1	2211.07	Low	0.6871	0.9372	0.61
	FALSE	Low	SLNTGVTRASR	1xHexNAc [T4]	0.986326	0.876404	1	1	2	Q8WXI7	1	1364.71	Low	0.6948	0.9384	1.02
	FALSE	Low	TKATAPMDTTSTMGHTTVSTSMSVSSETTKIK	1xOxidation [M22]; 1xHexNAc [T12]; 2xHex(1)HexNAc(1) [T1; T4]	0.986715	0.87856	1	1	1	Q8WXI7	2	4266.93	Low	0.6964	0.939	0.7
	FALSE	Low	ELRTTGSTSGR		0.987001	0.880718	1	1	1	Q8WXI7	1	1164.6	Low	0.7012	0.9397	0.47
	FALSE	Low	VPTGTITEVSSTGVNSSSK	1xHexNAc [T7]; 2xHex(1)HexNAc(1)NeuAc(1) [T3; S18]; 1xHex(1)HexNAc(1) [S16]	0.986906	0.880718	1	1	1	Q8WXI7	0	3731.6	Low	0.7	0.9396	1.85
	FALSE	Low	ATSAMGTISIMGDTSVSTLTPALSNTR	1xHex(1)HexNAc(1)NeuAc(2) [T/S]; 1xHex(1)HexNAc(1) [S]	0.986906	0.880718	1	1	2	Q8WXI7	0	3995.78	Low	0.6991	0.9395	0.76
	FALSE	Low	SAATTLDVIPHTAK	1xHexNAc [T12]	0.987467	0.882968	1	1	1	Q8WXI7	0	1627.85	Low	0.7049	0.9406	0.51
	FALSE	Low	TEVITSSRTTISGPDHSKMSPYISTETITR	1xOxidation [M19]; 2xHexNAc [T10; T25]; 1xHex(1)HexNAc(1) [S20]	0.987649	0.88401	1	1	1	Q8WXI7	2	4082.93	Low	0.7059	0.9409	0.24
	FALSE	Low	SAATTLDVIPHTAKTPDATFQRQGQTALTTEAR	2xHexNAc [T5; T12]; 1xHex(1)HexNAc(1)NeuAc(1) [T26]	0.98774	0.884047	1	1	1	Q8WXI7	2	4560.18	Low	0.7065	0.9412	0.78
	FALSE	Low	MPSGATPEVSR	1xHexNAc [S3]; 1xHex(1)HexNAc(1)NeuAc(1) [S10]	0.989457	0.887863	1	1	1	Q8WXI7	0	1990.85	Low	0.7198	0.9446	1.3
	FALSE	Low	LVTSMVTSLAAKTSTTNR	1xOxidation [M5]; 1xHexNAc [S4]	0.990737	0.887863	1	1	2	Q8WXI7	1	2100.09	Low	0.7255	0.947	0.94
	FALSE	Low	VTMSSTFSTQR	1xOxidation [M3]; 1xHex(1)HexNAc(1)NeuAc(2) [T/S]	0.990184	0.887863	1	1	5	Q8WXI7	0	2207.91	Low	0.7232	0.946	0.24
	FALSE	Low	VSATSTFSHHKATSSITTGTPEISTK	2xHexNAc [S2; S5]; 1xHex(1)HexNAc(1) [T18]	0.990659	0.887863	1	1	1	Q8WXI7	1	3447.64	Low	0.7244	0.9468	1.63
	FALSE	Low	ITTAMNNDVK	1xHex(1)HexNAc(1) [T2]	0.99058	0.887863	1	1	1	Q8WXI7	0	1471.68	Low	0.7244	0.9467	0.56
	FALSE	Low	FLHSEMTTLMSR	2xOxidation [M6; M10]; 2xHex(1)HexNAc(1) [S4; S11]	0.988959	0.887863	1	1	1	Q8WXI7	0	2214.95	Low	0.714	0.9436	0.98
	FALSE	Low	FPHSEETTTMSRSTK	3xHexNAc [S4; S11; S13]; 1xHex(1)HexNAc(1)NeuAc(1) [T14]	0.991128	0.887863	1	1	1	Q8WXI7	1	3004.27	Low	0.7255	0.9477	0.88
	FALSE	Low	TSSEPETSSPPNLSSTSAEILATSEVTK	2xHexNAc [T1; S24]	0.991284	0.88789	1	1	1	Q8WXI7	0	3256.53	Low	0.7267	0.948	1.08
	FALSE	Low	EVTSSSSVLRTLNTLDINLESGTTSSPSWK	2xHexNAc [T3; T11]; 1xHex(1)HexNAc(1)NeuAc(2) [S7]; 1xHex(1)HexNAc(1) [S26]	0.992129	0.89291	1	1	1	Q8WXI7	1	4928.23	Low	0.7338	0.9494	2.5
	FALSE	Low	TESTEMTITTQTGSPGATSR	2xHex(1)HexNAc(1) [T10; T12]	0.9919	0.89291	1	1	1	Q8WXI7	0	2786.21	Low	0.7331	0.9491	0.46
	FALSE	Low	IPQDVSWTSPPSVDK	1xHex(1)HexNAc(1)NeuAc(1) [S12]	0.992507	0.89291	1	1	1	Q8WXI7	0	2312.06	Low	0.736	0.9501	0.93
	FALSE	Low	ANVSAVK	1xHex(1)HexNAc(1) [S4]	0.992507	0.89291	1	1	1	Q8WXI7	0	1053.53	Low	0.736	0.9501	0.34
	FALSE	Low	ITDILRTR		0.993178	0.895408	1	1	1	Q8WXI7	1	987.595	Low	0.7392	0.9512	0.22
	FALSE	Low	STSVGPLYSGCRLTLLRPEK	1xCarbamidomethyl [C11]; 1xHexNAc [T/S]	0.993178	0.895408	1	1	3	Q8WXI7	1	2437.28	Low	0.7392	0.9512	1.12
	FALSE	Low	AFTAATTEVSR	1xHexNAc [T7]; 1xHex(1)HexNAc(1)NeuAc(1) [T3]	0.994962	0.903509	1	1	1	Q8WXI7	0	2012.89	Low	0.7537	0.954	0.28
	FALSE	Low	TSMSGPEQSTMSQDISIGTIPR	1xOxidation [M11]	0.994685	0.903509	1	1	1	Q8WXI7	0	2339.09	Low	0.7514	0.9536	0.61
	FALSE	Low	TEITSSKR	1xHexNAc [T1]	0.996296	0.903509	1	1	1	Q8WXI7	1	1124.58	Low	0.7593	0.9559	0.61
	FALSE	Low	VPTGTITEVSSTGVNSSSKISTPDHDK	1xHexNAc [T]; 1xHex(1)HexNAc(1)NeuAc(1) [S/T]; 1xHex(1)HexNAc(1) [T]	0.996101	0.903509	1	1	3	Q8WXI7	1	3968.8	Low	0.7586	0.9557	0.91
	FALSE	Low	TLASPTSSVVGRTTQSLGVMSSALPESTSR	1xHexNAc [S16]; 1xHex(1)HexNAc(1)NeuAc(1) [S21]; 1xHex(1)HexNAc(1) [S29]	0.996361	0.903509	1	1	1	Q8WXI7	1	4231.98	Low	0.7594	0.956	0.35
	FALSE	Low	AISGSGSPFSR	1xHexNAc [S10]; 1xHex(1)HexNAc(1) [S3]	0.996231	0.903509	1	1	1	Q8WXI7	0	1633.74	Low	0.759	0.9559	0.61
	FALSE	Low	IQTEPTSSLTLGLRK	1xHex(1)HexNAc(1) [T]	0.99699	0.904638	1	1	2	Q8WXI7	1	2009.06	Low	0.7637	0.9569	0.87
	FALSE	Low	LTLLRPEK		0.997052	0.905095	1	1	2	Q8WXI7	0	969.609	Low	0.7638	0.9569	0.03
	FALSE	Low	ASVMPLTTGSQGMASSGGIR	1xOxidation [M4]	0.997113	0.906005	1	1	1	Q8WXI7	0	1923.93	Low	0.7644	0.957	0.99
	FALSE	Low	MTRNGTQLQNFTLDRSSVLVDGYSPNR	1xHexNAc [T6]; 1xHex(1)HexNAc(1)NeuAc(1) [T2]; 1xHex(1)HexNAc(1) [S16]	0.99753	0.909889	1	1	1	Q8WXI7	2	4293.96	Low	0.7697	0.9575	0.49
	FALSE	Low	TTGSTSGR	1xHex(1)HexNAc(1)NeuAc(1) [T5]	0.997703	0.911076	1	1	1	Q8WXI7	0	1422.6	Low	0.7713	0.9577	0.54
	FALSE	Low	ISSSFLAQSMR	1xHexNAc [S9]; 1xHex(1)HexNAc(1) [S4]	0.997928	0.91206	1	1	1	Q8WXI7	0	1794.83	Low	0.7733	0.9579	0.21
	FALSE	Low	VTSPNVTTSTMEDTTISRSIPKSSK	1xOxidation [M11]; 1xHex(1)HexNAc(1)NeuAc(2) [S24]; 1xHex(1)HexNAc(1) [S19]	0.998254	0.912989	1	1	2	Q8WXI7	2	3995.8	Low	0.7767	0.9583	0.88
	FALSE	Low	DTKEIFPSINTEETNVK	1xHex(1)HexNAc(1) [T11]	0.998566	0.913462	1	1	1	Q8WXI7	1	2330.11	Low	0.78	0.9586	1.47
	FALSE	Low	ESSGSEGTSSGTK	1xHexNAc [S3]; 1xHex(1)HexNAc(1)NeuAc(1) [T8]; 1xHex(1)HexNAc(1) [S9]	0.999143	0.913462	1	1	1	Q8WXI7	0	2437.96	Low	0.7815	0.959	0.96
	FALSE	Low	STISSLGTPSISTK	1xHexNAc [S1]; 1xHex(1)HexNAc(1) [T2]	0.998307	0.913462	1	1	1	Q8WXI7	0	1946.95	Low	0.7778	0.9583	0.78
	FALSE	Low	QEFYSSYPGLPEPSKVTSPVVTSSTIK	3xHexNAc [S6; S14; S]	0.999852	0.914017	1	1	2	Q8WXI7	1	3537.73	Low	0.7858	0.9595	0.55
	FALSE	Low	IKRESTYSLTPGLR	1xHexNAc [T6]; 1xHex(1)HexNAc(1)NeuAc(1) [S5]; 1xHex(1)HexNAc(1) [T10]	1	0.920211	1	1	1	Q8WXI7	2	2845.35	Low	0.7913	0.9597	0.37
	FALSE	Low	ATSDSWNEKEKSTPSAPWITEMMNSVSEDTIK	2xOxidation [M22; M23]; 1xHex(1)HexNAc(1) [S3]	1	0.921534	1	1	1	Q8WXI7	2	3996.77	Low	0.7946	0.9598	0.72
	FALSE	Low	SASLSGMPTGATTKVSRTEALSLGR	1xHexNAc [T13]; 1xHex(1)HexNAc(1)NeuAc(2) [S3]; 1xHex(1)HexNAc(1) [S22]	1	0.922025	1	1	1	Q8WXI7	2	3993.83	Low	0.7949	0.9598	0.8
	FALSE	Low	ARTEPNSFLTIELR	1xHexNAc [T3]; 1xHex(1)HexNAc(1)NeuAc(1) [T10]	1	0.922025	1	1	1	Q8WXI7	1	2506.19	Low	0.7955	0.9598	0.99
	FALSE	Low	DIVSTTIPASSEITRIEMESTSTLTPTPR	2xHexNAc [T25; T27]	1	0.923801	1	1	1	Q8WXI7	1	3539.75	Low	0.7971	0.9598	0.34
	FALSE	Low	VTSLFTPVMMK	2xOxidation [M9; M10]; 1xHex(1)HexNAc(1)NeuAc(1) [T6]	1	0.925018	1	1	1	Q8WXI7	0	1941.88	Low	0.8003	0.9598	0.34
	FALSE	Low	VDLSPTASPGVSAK	1xHexNAc [S8]	1	0.925351	1	1	1	Q8WXI7	0	1531.78	Low	0.8006	0.9598	0.57
	FALSE	Low	TSISGSAESTMLPEISTTRK	1xHexNAc [T17]; 1xHex(1)HexNAc(1) [T18]	1	0.926061	1	1	1	Q8WXI7	1	2664.27	Low	0.8016	0.9598	0.75
	FALSE	Low	SEKDGAATGVDAICTHHLNPQSPGLDR	1xCarbamidomethyl [C14]; 1xHexNAc [T15]; 1xHex(1)HexNAc(1)NeuAc(2) [S1]	1	0.92744	1	1	1	Q8WXI7	1	3996.75	Low	0.8034	0.9598	0.57
	FALSE	Low	TSISGSAESTMLPEISTTRKIIK	2xHexNAc [T1; T10]; 1xHex(1)HexNAc(1) [T18]	1	0.927468	1	1	1	Q8WXI7	2	3221.61	Low	0.804	0.9598	1.93
	FALSE	Low	SIPKSSKTTR	3xHexNAc [S1; S5; S6]	1	0.927468	1	1	1	Q8WXI7	2	1713.88	Low	0.804	0.9598	0.69
	FALSE	Low	ETSSSER	1xHexNAc [S5]; 1xHex(1)HexNAc(1) [S4]	1	0.929546	1	1	1	Q8WXI7	0	1363.56	Low	0.8058	0.9598	0.51
	FALSE	Low	FNTMESVLQGLLKPLFKNTSVGPLYSGCRLTLLRPEK	1xCarbamidomethyl [C28]; 1xHexNAc [T31]; 1xHex(1)HexNAc(1) [T3]	1	0.932053	1	1	1	Q8WXI7	2	4775.49	Low	0.8072	0.9598	0.54
	FALSE	Low	VGTSSSGHESPSSVLPDSETTK	1xHexNAc [T21]	1	0.93215	1	1	1	Q8WXI7	0	2392.1	Low	0.8074	0.9598	1.39
	FALSE	Low	TTLISKGPK		1	0.933136	1	1	1	Q8WXI7	1	944.578	Low	0.8207	0.9598	0.39
	FALSE	Low	TTPSVFNRESETTASLVSRSGAER	1xHexNAc [S20]; 1xHex(1)HexNAc(1)NeuAc(2) [T13]; 1xHex(1)HexNAc(1) [T12]	1	0.933136	1	1	1	Q8WXI7	2	4097.82	Low	0.811	0.9598	0.72
	FALSE	Low	TEAISSSR	1xHex(1)HexNAc(1)NeuAc(1) [T1]; 2xHex(1)HexNAc(1) [S6; S7]	1	0.933136	1	1	1	Q8WXI7	0	2236.92	Low	0.8203	0.9598	0.33
	FALSE	Low	GMTHSEQRTSPSLSPQVNGTPSRNYPATSMVSGLSSPR	1xHexNAc [S10]	1	0.933136	1	1	1	Q8WXI7	2	4205	Low	0.8226	0.9598	1.09
	FALSE	Low	TSHGEGVSPTTILRTTMVEATNLATTGSSPTVAK	1xOxidation [M17]; 2xHexNAc [S2; S8]; 1xHex(1)HexNAc(1) [T21]	1	0.933136	1	1	1	Q8WXI7	1	4203.02	Low	0.8122	0.9598	0.56
	FALSE	Low	TPASLSGPMTASPLLVLFTINFTITNLR	1xOxidation [M9]	1	0.933136	1	1	1	Q8WXI7	0	2991.62	Low	0.8243	0.9598	0.53
	FALSE	Low	TSISDLDRPTIAPDISTGMITRLFTSPIMTK	1xOxidation [M29]; 1xHexNAc [S4]; 1xHex(1)HexNAc(1)NeuAc(1) [T25]; 1xHex(1)HexNAc(1) [S16]	1	0.933136	1	1	1	Q8WXI7	1	4619.2	Low	0.8108	0.9598	0.79
	FALSE	Low	FPTSPILAESSEMTIK	1xHex(1)HexNAc(1) [T14]	1	0.933136	1	1	1	Q8WXI7	0	2116.03	Low	0.8118	0.9598	0.3
	FALSE	Low	VDTSLGTESSTTEGRLVMVSTLDTSSQPGR	1xOxidation [M18]; 1xHex(1)HexNAc(1) [T7]	1	0.933136	1	1	1	Q8WXI7	1	3492.64	Low	0.8203	0.9598	1.58
	FALSE	Low	NTSVGLLYSGCRLTLLRPEKNGAATGMDAICSHR	2xCarbamidomethyl [C11; C31]; 1xHexNAc [T25]	1	0.933136	1	1	1	Q8WXI7	2	3921.94	Low	0.8194	0.9598	1.38
	FALSE	Low	LTLLRPEKDGAATRVDAVCTHRPDPK	1xCarbamidomethyl [C19]; 1xHexNAc [T20]	1	0.933136	1	1	1	Q8WXI7	2	3119.63	Low	0.8194	0.9598	0.79
	FALSE	Low	RIQTELASSLTPGLR	2xHex(1)HexNAc(1) [S8; S9]	1	0.933136	1	1	1	Q8WXI7	1	2372.19	Low	0.82	0.9598	1.61
	FALSE	Low	IMSSKEPSISPEIRSTVR	1xOxidation [M2]; 3xHexNAc [S8; S10; S15]	1	0.933136	1	1	1	Q8WXI7	2	2642.31	Low	0.8108	0.9598	0.9
	FALSE	Low	IGSSSDTSTVFDKAFTAATTEVSRTELTSSSR	1xHex(1)HexNAc(1)NeuAc(1) [T25]	1	0.933136	1	1	1	Q8WXI7	2	3995.85	Low	0.8203	0.9598	0.83
	FALSE	Low	NTSVSSLYSGCR	1xCarbamidomethyl [C11]; 1xHexNAc [S9]; 1xHex(1)HexNAc(1)NeuAc(1) [S5]	1	0.933136	1	1	1	Q8WXI7	0	2189.91	Low	0.8162	0.9598	0.69
	FALSE	Low	QSLATMSSVSLESPTAR	2xHexNAc [S2; S7]	1	0.933136	1	1	1	Q8WXI7	0	2171.04	Low	0.8207	0.9598	0.75
	FALSE	Low	SSARTESSSATLMSTALGSTENTGK	1xHexNAc [S19]	1	0.933136	1	1	1	Q8WXI7	1	2677.25	Low	0.8227	0.9598	1.86
	FALSE	Low	TSIQGTEKPTMSPDTSTR	1xHexNAc [S2]	1	0.934603	1	1	1	Q8WXI7	0	2140.01	Low	0.8265	0.9598	1.12
	FALSE	Low	TTDMLR	1xOxidation [M4]; 1xHexNAc [T1]; 1xHex(1)HexNAc(1) [T2]	1	0.936427	1	1	1	Q8WXI7	0	1320.57	Low	0.8283	0.9598	0.41
	FALSE	Low	LSTSPIK	1xHexNAc [S4]	1	0.93681	1	1	1	Q8WXI7	0	948.525	Low	0.8285	0.9598	0.64
	FALSE	Low	ATSSTSVTNSTGSALPKISHLTGTATMSQTNR	1xOxidation [M27]; 1xHexNAc [S10]; 1xHex(1)HexNAc(1)NeuAc(1) [T2]	1	0.938226	1	1	1	Q8WXI7	1	4082.89	Low	0.829	0.9598	1.27
	FALSE	Low	IPTTSEDIKDTEKMYPSTNIAVTNVGTTTSEK	1xHexNAc [T3]; 1xHex(1)HexNAc(1) [S5]	1	0.938226	1	1	1	Q8WXI7	2	4039.92	Low	0.829	0.9598	1.3
	FALSE	Low	STVPPDTFTGEIPRVFTSSIKTK	1xHex(1)HexNAc(1)NeuAc(1) [S1]	1	0.939093	1	1	1	Q8WXI7	2	3164.56	Low	0.8308	0.9598	0.58
	FALSE	Low	SPHSGMTTPMSR	1xHex(1)HexNAc(1)NeuAc(2) [T7]	1	0.939093	1	1	1	Q8WXI7	0	2235.9	Low	0.8308	0.9598	0.24
	FALSE	Low	ISSATEGSTVLSEVPSGATTEVSR	2xHexNAc [T5; T9]; 1xHex(1)HexNAc(1)NeuAc(1) [S3]; 1xHex(1)HexNAc(1) [S16]	1	0.939521	1	1	1	Q8WXI7	0	3792.69	Low	0.8309	0.9598	0.73
	FALSE	Low	HKTETWVSTTAIPSTVLNNKIMAAEQQTSR	1xHex(1)HexNAc(1)NeuAc(1) [S29]	1	0.939521	1	1	1	Q8WXI7	2	3998.94	Low	0.8308	0.9598	0.92
	FALSE	Low	HKTETWVSTTAIPSTVLNNKIMAAEQQTSR	1xHexNAc [S29]; 1xHex(1)HexNAc(1)NeuAc(1) [S14]	1	0.939521	1	1	1	Q8WXI7	2	4202.02	Low	0.8309	0.9598	0.63
	FALSE	Low	SDVSGLTSESTANPSLGTASSAGTKLTR	1xHexNAc [T24]; 3xHex(1)HexNAc(1) [T7; S20; S21]	1	0.939521	1	1	1	Q8WXI7	1	3993.81	Low	0.833	0.9598	0.75
	FALSE	Low	HPFSSPEPDSAGHTKISTSIPLLSSASVLEDK	1xHexNAc [S27]	1	0.939521	1	1	1	Q8WXI7	1	3537.76	Low	0.8334	0.9598	0.56
	FALSE	Low	NSSVGPLYSGCRLISLR	1xCarbamidomethyl [C11]; 2xHexNAc [S2; S3]	1	0.939521	1	1	1	Q8WXI7	1	2285.14	Low	0.8308	0.9598	0.82
	FALSE	Low	GSQLHDTFRFCLVTNLTMDSVLVTVK	1xCarbamidomethyl [C11]; 1xOxidation [M18]; 1xHex(1)HexNAc(1)NeuAc(2) [T17]; 1xHex(1)HexNAc(1) [T14]	1	0.939596	1	1	1	Q8WXI7	1	4309.97	Low	0.8337	0.9598	0.36
	FALSE	Low	FNTTERVLQGLLRSLFK	1xHexNAc [T4]; 1xHex(1)HexNAc(1)NeuAc(2) [S14]; 1xHex(1)HexNAc(1) [T3]	1	0.939596	1	1	1	Q8WXI7	2	3537.68	Low	0.8337	0.9598	0.48
	FALSE	Low	SIPKSSK	1xHexNAc [S6]	1	0.942032	1	1	1	Q8WXI7	1	949.52	Low	0.8348	0.9598	0.61
	FALSE	Low	TISLPTSESLVSFRMNK	1xHexNAc [S12]; 1xHex(1)HexNAc(1)NeuAc(2) [T1]	1	0.942666	1	1	1	Q8WXI7	1	3060.41	Low	0.8365	0.9598	1.26
	FALSE	Low	FPQSVVTTPMSRGPEDVSWPSPLSVEK	1xOxidation [M10]; 1xHex(1)HexNAc(1)NeuAc(1) [T8]; 1xHex(1)HexNAc(1) [S11]	1	0.942666	1	1	1	Q8WXI7	1	3994.83	Low	0.837	0.9598	0.7
	FALSE	Low	SPGTISTMHTTSFLASSTELDSMSTPHGR	1xHexNAc [T25]; 2xHex(1)HexNAc(1) [S16; S17]	1	0.943031	1	1	1	Q8WXI7	0	3969.75	Low	0.8386	0.9598	0.58
	FALSE	Low	LTLLRPEKDGTATGVDAICTHHPDPKSPR	1xCarbamidomethyl [C19]; 1xHex(1)HexNAc(1)NeuAc(1) [T2]; 1xHex(1)HexNAc(1) [T13]	1	0.943031	1	1	1	Q8WXI7	2	4204	Low	0.8386	0.9598	0.72
	FALSE	Low	FNITDNVMQHLLSPLFQRSSLGARYTGCR	1xCarbamidomethyl [C28]; 1xHexNAc [S20]; 1xHex(1)HexNAc(1) [S19]	1	0.943031	1	1	1	Q8WXI7	2	3949.91	Low	0.8386	0.9598	1.44
	FALSE	Low	METTTTALKTTTTALK	3xHexNAc [T3; T4; T5]	1	0.943031	1	1	1	Q8WXI7	1	2321.15	Low	0.8386	0.9598	1.23
	FALSE	Low	METTTTALKTTTTALKTTSR	1xOxidation [M1]; 1xHexNAc [T10]; 2xHex(1)HexNAc(1)NeuAc(1) [T17; T18]	1	0.944507	1	1	1	Q8WXI7	2	3688.67	Low	0.8393	0.9598	1.84
FALSE	High	Master Protein	P16070	CD44 antigen OS=Homo sapiens OX=9606 GN=CD44 PE=1 SV=3	0	16.525	36	14	63	14	742	81.5	5.33	40.98	14	1	YES
	Checked	Confidence	Sequence	Modifications	Qvality PEP	Qvality q-value	# Protein Groups	# Proteins	# PSMs	Master Protein Accessions	# Missed Cleavages	Theo. MH+ [Da]	Confidence (by Search Engine): Sequest HT	Percolator q-Value (by Search Engine): Sequest HT	Percolator PEP (by Search Engine): Sequest HT	XCorr (by Search Engine): Sequest HT
	FALSE	High	YGFIEGHVVIPR		0.0108649	0.00430639	1	1	5	P16070	0	1386.75	High	0.000996	0.0006546	3.02
	FALSE	High	ALSIGFETCR	1xCarbamidomethyl [C9]	0.0305489	0.00430639	1	1	4	P16070	0	1153.57	High	0.000996	0.003109	2.6
	FALSE	High	LVINSGNGAVEDR		0.0169185	0.00430639	1	1	3	P16070	0	1343.69	High	0.000996	0.001277	2.75
	FALSE	High	FAGVFHVEK		0.017252	0.00430639	1	1	7	P16070	0	1033.55	High	0.000996	0.001312	1.57
	FALSE	Medium	SQEMVHLVNKESSETPDQFMTADETRNLQNVDMK	1xOxidation [M20]	0.324791	0.0275862	1	1	33	P16070	2	3967.81	High	0.006082	0.1262	2.1
	FALSE	Low	MDKFWWHAAWGLCLVPLSLAQIDLNITCR	2xCarbamidomethyl [C13; C28]; 1xOxidation [M1]; 1xHexNAc [S18]	0.660084	0.213994	1	1	1	P16070	1	3733.83	Low	0.06541	0.4268	1.39
	FALSE	Low	TPQIPEWLIILASLLALALILAVCIAVNSR	1xCarbamidomethyl [C24]	0.717961	0.284379	1	1	1	P16070	0	3271.92	Low	0.09421	0.4959	0.2
	FALSE	Low	NDVTGGRR		0.943907	0.746383	1	1	2	P16070	1	874.449	Low	0.4576	0.8459	0.47
	FALSE	Low	KPSGLNGEASKSQEMVHLVNK	1xHexNAc [S3]	0.950644	0.764808	1	1	1	P16070	1	2456.24	Low	0.4858	0.8601	1.37
	FALSE	Low	TGSFGVTAVTVGDSNSNVNR	1xHexNAc [T10]; 1xHex(1)HexNAc(1) [S16]	0.969182	0.815384	1	1	1	P16070	0	2550.17	Low	0.5818	0.9016	1.14
	FALSE	Low	TTPSPEDSSWTDFFNPISHPMGRGHQAGRR	1xOxidation [M21]; 3xHexNAc [T1; T2; S18]	0.987095	0.880718	1	1	1	P16070	2	3993.79	Low	0.7023	0.9399	1.91
	FALSE	Low	ESRTFIPVTSAK	3xHexNAc [S2; T4; S10]; 1xHex(1)HexNAc(1) [T9]	1	0.933136	1	1	2	P16070	1	2310.1	Low	0.8191	0.9598	0.24
	FALSE	Low	YSISRTEAADLCKAFNSTLPTMAQMEK	1xCarbamidomethyl [C12]; 1xHexNAc [T18]; 2xHex(1)HexNAc(1) [S4; S17]	1	0.933136	1	1	1	P16070	2	3996.8	Low	0.8226	0.9598	0.96
	FALSE	Low	NDVTGGRRDPNHSEGSTTLLEGYTSHYPHTK	1xHexNAc [S25]; 1xHex(1)HexNAc(1) [T30]	1	0.933136	1	1	1	P16070	2	3994.82	Low	0.8168	0.9598	1.12
FALSE	High	Master Protein	P15311	Ezrin OS=Homo sapiens OX=9606 GN=EZR PE=1 SV=4	0	30.891	39	22	62	15	586	69.4	6.27	71.37	22	1	YES
	Checked	Confidence	Sequence	Modifications	Qvality PEP	Qvality q-value	# Protein Groups	# Proteins	# PSMs	Master Protein Accessions	# Missed Cleavages	Theo. MH+ [Da]	Confidence (by Search Engine): Sequest HT	Percolator q-Value (by Search Engine): Sequest HT	Percolator PEP (by Search Engine): Sequest HT	XCorr (by Search Engine): Sequest HT
	FALSE	High	AKFYPEDVAEELIQDITQK		0.029006	0.00430639	1	1	1	P15311	1	2237.13	High	0.000996	0.002883	3.41
	FALSE	High	LFFLQVK		0.103095	0.00430639	2	2	7	P26038; P15311	0	894.545	High	0.000996	0.02006	1.25
	FALSE	High	IGFPWSEIR		0.00769014	0.00430639	2	2	9	P26038; P15311	0	1104.58	High	0.000996	0.0003879	2.55
	FALSE	High	APDFVFYAPR		0.0171401	0.00430639	2	2	4	P26038; P15311	0	1182.59	High	0.000996	0.001299	2.67
	FALSE	High	RKPDTIEVQQMK		0.135287	0.00430639	2	2	3	P26038; P15311	1	1472.79	High	0.000996	0.03058	2.68
	FALSE	High	DNAMLEYLK		0.0881549	0.00430639	1	1	2	P15311	0	1096.53	High	0.000996	0.01571	2.06
	FALSE	High	FYPEDVAEELIQDITQK		0.000707397	0.00430639	1	1	9	P15311	0	2038	High	0.000996	1.075e-05	3.41
	FALSE	High	FVIKPIDK		0.18709	0.00430639	2	2	8	P26038; P15311	0	959.592	High	0.000996	0.05135	1.81
	FALSE	High	IAQDLEMYGINYFEIK		0.0214502	0.00430639	1	1	2	P15311	0	1946.96	High	0.000996	0.001819	3.74
	FALSE	Medium	IQVWHAEHR		0.299074	0.0244926	1	1	2	P15311	0	1175.61	High	0.005372	0.1101	1.69
	FALSE	Low	EGILSDEIYCPPETAVLLGSYAVQAK	1xCarbamidomethyl [C10]	0.443592	0.0658046	1	1	1	P15311	0	2823.41	Medium	0.01629	0.214	1.13
	FALSE	Low	FVIKPIDKK		0.512364	0.107544	2	2	1	P26038; P15311	1	1087.69	Medium	0.02835	0.2739	1.8
	FALSE	Low	KENPLQFK		0.553711	0.150431	1	1	1	P15311	1	1003.56	Medium	0.0405	0.3133	1.27
	FALSE	Low	AKEAQDDLVK		0.866709	0.556313	1	1	2	P15311	1	1116.59	Low	0.2526	0.7046	1.1
	FALSE	Low	RETVEREK	1xHexNAc [T3]	0.939079	0.74178	1	1	3	P15311	2	1249.64	Low	0.4461	0.8354	0.64
	FALSE	Low	MPKPINVR	1xOxidation [M1]	0.96614	0.810247	1	1	1	P15311	0	970.55	Low	0.566	0.8946	0.77
	FALSE	Low	NEEKRITEAEK		0.986129	0.874594	1	1	1	P15311	2	1346.69	Low	0.6922	0.9379	1.38
	FALSE	Low	VMDQHKLTRDQWEDR		0.987649	0.88401	1	1	1	P15311	2	1956.93	Low	0.7063	0.9411	1.09
	FALSE	Low	QGNTKQR		0.988185	0.886445	2	2	1	P26038; P15311	1	831.443	Low	0.7095	0.9421	0.34
	FALSE	Low	QQLETEK	1xHex(1)HexNAc(1)NeuAc(1) [T5]	0.990501	0.887863	1	1	1	P15311	0	1531.67	Low	0.7244	0.9466	0.85
	FALSE	Low	GTDLWLGVDALGLNIYEKDDKLTPK	1xHexNAc [T2]; 1xHex(1)HexNAc(1) [T23]	0.996361	0.903509	1	1	1	P15311	2	3342.67	Low	0.7594	0.9561	1.04
	FALSE	Low	QLERQQLETEKK		1	0.928605	1	1	1	P15311	2	1529.83	Low	0.8047	0.9598	0.36
FALSE	High	Master Protein	P63244	Receptor of activated protein C kinase 1 OS=Homo sapiens OX=9606 GN=RACK1 PE=1 SV=3	0	12.828	49	15	27	15	317	35.1	7.69	21.7	15	1	YES
	Checked	Confidence	Sequence	Modifications	Qvality PEP	Qvality q-value	# Protein Groups	# Proteins	# PSMs	Master Protein Accessions	# Missed Cleavages	Theo. MH+ [Da]	Confidence (by Search Engine): Sequest HT	Percolator q-Value (by Search Engine): Sequest HT	Percolator PEP (by Search Engine): Sequest HT	XCorr (by Search Engine): Sequest HT
	FALSE	High	LWDLTTGTTTR		0.198384	0.00430639	1	1	2	P63244	0	1264.65	High	0.000996	0.05641	1.6
	FALSE	High	LWNTLGVCK	1xCarbamidomethyl [C8]	0.0578038	0.00430639	1	1	2	P63244	0	1090.57	High	0.000996	0.008206	2.07
	FALSE	High	DETNYGIPQR		0.0467761	0.00430639	1	1	1	P63244	0	1192.56	High	0.000996	0.005954	1.49
	FALSE	High	GHNGWVTQIATTPQFPDMILSASR		0.0332306	0.00430639	1	1	2	P63244	0	2627.3	High	0.000996	0.003542	3.54
	FALSE	High	YTVQDESHSEWVSCVR	1xCarbamidomethyl [C14]	0.00776575	0.00430639	1	1	3	P63244	0	1981.87	High	0.000996	0.0003946	3.17
	FALSE	High	FSPNSSNPIIVSCGWDK	1xCarbamidomethyl [C13]	0.217656	0.008713	1	1	4	P63244	0	1907.9	High	0.001957	0.06549	2.38
	FALSE	Low	TIIMWK		0.968443	0.815275	1	1	2	P63244	0	791.448	Low	0.5771	0.8998	0.9
	FALSE	Low	GHNGWVTQIATTPQFPDMILSASR	1xOxidation [M18]; 2xHexNAc [T7; S23]; 1xHex(1)HexNAc(1)NeuAc(2) [S21]	0.974171	0.824563	1	1	1	P63244	0	3996.78	Low	0.6113	0.9126	0.83
	FALSE	Low	VWQVTIGTR		0.995904	0.903509	1	1	1	P63244	0	1059.59	Low	0.7586	0.9554	0.5
	FALSE	Low	MTEQMTLR	1xOxidation [M5]	1	0.921534	1	1	1	P63244	0	1025.48	Low	0.7946	0.9598	0.75
	FALSE	Low	TIIMWKLTRDETNYGIPQR	1xHexNAc [T8]; 1xHex(1)HexNAc(1)NeuAc(1) [T1]; 1xHex(1)HexNAc(1) [T12]	1	0.933136	1	1	1	P63244	2	3559.66	Low	0.8131	0.9598	1.22
	FALSE	Low	LWDLTTGTTTRR	1xHexNAc [T8]	1	0.933136	1	1	1	P63244	1	1623.83	Low	0.8108	0.9598	1.26
	FALSE	Low	DKTIIMWKLTR	1xHexNAc [T10]	1	0.933767	1	1	2	P63244	2	1607.88	Low	0.8273	0.9598	0.78
	FALSE	Low	QEVISTSSK	2xHexNAc [T6; S8]	1	0.939521	1	1	1	P63244	0	1384.67	Low	0.833	0.9598	0.54
	FALSE	Low	GTLKGHNGWVTQIATTPQFPDMILSASRDK	1xOxidation [M22]; 3xHexNAc [T11; T15; T16]	1	0.939521	1	1	2	P63244	2	3894.91	Low	0.8333	0.9598	0.67
	FALSE	Low	TNHIGHTGYLNTVTVSPDGSLCASGGK	1xCarbamidomethyl [C22]; 1xHexNAc [T7]; 1xHex(1)HexNAc(1)NeuAc(1) [T12]; 1xHex(1)HexNAc(1) [T14]	1	0.943031	1	1	1	P63244	0	3967.75	Low	0.8386	0.9598	1.1
FALSE	High	Master Protein	P04264	Keratin, type II cytoskeletal 1 OS=Homo sapiens OX=9606 GN=KRT1 PE=1 SV=6	0	171.314	77	53	426	49	644	66	8.12	940.79	53	1	YES
	Checked	Confidence	Sequence	Modifications	Qvality PEP	Qvality q-value	# Protein Groups	# Proteins	# PSMs	Master Protein Accessions	# Missed Cleavages	Theo. MH+ [Da]	Confidence (by Search Engine): Sequest HT	Percolator q-Value (by Search Engine): Sequest HT	Percolator PEP (by Search Engine): Sequest HT	XCorr (by Search Engine): Sequest HT
	FALSE	High	SKAEAESLYQSKYEELQITAGR		0.000942867	0.00430639	1	1	14	P04264	2	2501.25	High	0.000996	1.651e-05	5.27
	FALSE	High	SKAEAESLYQSK		0.00276029	0.00430639	1	1	18	P04264	1	1340.67	High	0.000996	8.332e-05	3.33
	FALSE	High	DYQELMNTK	1xOxidation [M6]	0.0636151	0.00430639	1	1	5	P04264	0	1157.51	High	0.000996	0.009482	1.87
	FALSE	High	NKYEDEINKR		0.0376937	0.00430639	2	2	14	P04264; P13647	2	1308.65	High	0.000996	0.004287	3.02
	FALSE	High	DYQELMNTK		0.0461783	0.00430639	1	1	7	P04264	0	1141.52	High	0.000996	0.005815	2.38
	FALSE	High	LNDLEDALQQAK		0.00314529	0.00430639	1	1	5	P04264	0	1357.7	High	0.000996	0.0001013	3.65
	FALSE	High	LNDLEDALQQAKEDLAR		0.00238318	0.00430639	1	1	5	P04264	1	1941.99	High	0.000996	6.67e-05	2.6
	FALSE	High	NKLNDLEDALQQAKEDLAR		0.098072	0.00430639	1	1	2	P04264	2	2184.13	High	0.000996	0.01848	3.36
	FALSE	High	NKLNDLEDALQQAK		0.0388047	0.00430639	1	1	2	P04264	1	1599.83	High	0.000996	0.004472	2.06
	FALSE	High	LLRDYQELMNTK		0.135701	0.00430639	1	1	5	P04264	1	1523.79	High	0.000996	0.03079	3.38
	FALSE	High	SLDLDSIIAEVK		0.0050322	0.00430639	1	1	14	P04264	0	1302.72	High	0.000996	0.0002051	3.31
	FALSE	High	SLDLDSIIAEVKAQYEDIAQK		0.000307655	0.00430639	1	1	12	P04264	1	2349.22	High	0.000996	3.075e-06	4.38
	FALSE	High	NMQDMVEDYR		0.0351081	0.00430639	1	1	6	P04264	0	1300.53	High	0.000996	0.003844	3.31
	FALSE	High	LDSELKNMQDMVEDYR	2xOxidation [M8; M11]	0.069545	0.00430639	1	1	1	P04264	1	2017.88	High	0.000996	0.01092	1.99
	FALSE	High	IEISELNR		0.0193316	0.00430639	2	2	9	P35908; P04264	0	973.531	High	0.000996	0.001562	2.64
	FALSE	High	DVDGAYMTK		0.0368513	0.00430639	1	1	5	P04264	0	999.445	High	0.000996	0.004139	2.32
	FALSE	High	SLVNLGGSKSISISVAR		0.00657568	0.00430639	1	1	2	P04264	1	1687.97	High	0.000996	0.0003063	3.06
	FALSE	High	SLVNLGGSK		0.0139172	0.00430639	1	1	9	P04264	0	874.499	High	0.000996	0.0009512	1.81
	FALSE	High	SLNNQFASFIDKVR		0.0249867	0.00430639	1	1	10	P04264	1	1638.86	High	0.000996	0.002297	1.92
	FALSE	High	SLNNQFASFIDK		0.0132537	0.00430639	1	1	9	P04264	0	1383.69	High	0.000996	0.0008839	2.96
	FALSE	High	WELLQQVDTSTR		0.00923084	0.00430639	1	1	1	P04264	0	1475.75	High	0.000996	0.0005125	2.99
	FALSE	High	MSGECAPNVSVSVSTSHTTISGGGSR	1xCarbamidomethyl [C5]	0.00339051	0.00430639	1	1	10	P04264	0	2565.17	High	0.000996	0.0001131	3.6
	FALSE	High	MSGECAPNVSVSVSTSHTTISGGGSR	1xCarbamidomethyl [C5]; 1xOxidation [M1]	0.0256438	0.00430639	1	1	4	P04264	0	2581.16	High	0.000996	0.002386	2.26
	FALSE	High	QISNLQQSISDAEQR		0.00142738	0.00430639	1	1	10	P04264	0	1716.85	High	0.000996	3.084e-05	2.97
	FALSE	High	YEELQITAGR		0.00754112	0.00430639	1	1	10	P04264	0	1179.6	High	0.000996	0.0003767	2.05
	FALSE	High	AQYEDIAQK		0.0189582	0.00430639	1	1	9	P04264	0	1065.52	High	0.000996	0.001515	3.23
	FALSE	High	LRSEIDNVKK		0.178987	0.00430639	1	1	7	P04264	2	1201.69	High	0.000996	0.04778	2.08
	FALSE	High	GGGGGGYGSGGSSYGSGGGSYGSGGGGGGGR		1.59187e-05	0.00430639	1	1	20	P04264	0	2383.95	High	0.000996	3.577e-08	6
	FALSE	High	AEAESLYQSK		0.00845292	0.00430639	1	1	10	P04264	0	1125.54	High	0.000996	0.0004469	3.22
	FALSE	High	AEAESLYQSKYEELQITAGR		0.050688	0.00430639	1	1	4	P04264	1	2286.12	High	0.000996	0.00672	2.92
	FALSE	High	FLEQQNQVLQTKWELLQQVDTSTR		0.00185344	0.00430639	1	1	5	P04264	1	2932.52	High	0.000996	4.568e-05	4.61
	FALSE	High	FLEQQNQVLQTK		0.0122172	0.00430639	2	2	12	P35908; P04264	0	1475.79	High	0.000996	0.0007799	3.84
	FALSE	High	TLLEGEESR		0.0174779	0.00430639	1	1	10	P04264	0	1033.52	High	0.000996	0.001336	1.99
	FALSE	High	GSYGSGGSSYGSGGGSYGSGGGGGGHGSYGSGSSSGGYR		0.000347162	0.00430639	1	1	11	P04264	0	3312.31	High	0.000996	3.679e-06	5.48
	FALSE	High	FSSCGGGGGSFGAGGGFGSR	1xCarbamidomethyl [C4]	8.92544e-05	0.00430639	1	1	6	P04264	0	1765.73	High	0.000996	4.781e-07	4.97
	FALSE	High	TNAENEFVTIK		0.00932157	0.00430639	1	1	10	P04264	0	1265.64	High	0.000996	0.0005196	3.17
	FALSE	High	TNAENEFVTIKK		0.00834338	0.00430639	1	1	15	P04264	1	1393.73	High	0.000996	0.0004401	3.51
	FALSE	High	THNLEPYFESFINNLRR		0.0215901	0.00430639	1	1	6	P04264	1	2150.08	High	0.000996	0.001839	2.59
	FALSE	High	LALDLEIATYR		0.0505256	0.00430639	1	1	2	P04264	0	1277.71	High	0.000996	0.006674	1.55
	FALSE	High	NMQDMVEDYR	2xOxidation [M2; M5]	0.104064	0.00430639	1	1	8	P04264	0	1332.52	High	0.000996	0.02034	2.39
	FALSE	High	THNLEPYFESFINNLR		0.00252741	0.00430639	1	1	17	P04264	0	1993.98	High	0.000996	7.289e-05	4.09
	FALSE	High	NMQDMVEDYR	1xOxidation [M]	0.0338817	0.00430639	1	1	8	P04264	0	1316.52	High	0.000996	0.003645	2.92
	FALSE	Medium	LRSEIDNVK		0.24322	0.0128335	1	1	7	P04264	1	1073.59	High	0.002825	0.07841	2
	FALSE	Medium	SISISVAR		0.299074	0.0244926	1	1	6	P04264	0	832.489	High	0.005372	0.1102	1.56
	FALSE	Medium	KQISNLQQSISDAEQR		0.360244	0.0305835	1	1	1	P04264	1	1844.95	High	0.007666	0.1499	1.71
	FALSE	Medium	QISNLQQSISDAEQRGENALK		0.37607	0.0452716	1	1	1	P04264	1	2329.17	Medium	0.01101	0.1618	1.35
	FALSE	Medium	MSGECAPNVSVSVSTSHTTISGGGSR	1xCarbamidomethyl [C5]; 1xHexNAc [S]	0.385584	0.0483273	1	1	3	P04264	0	2768.25	Medium	0.01174	0.1687	1.3
	FALSE	Low	LDNLQQEIDFLTALYQAELSQMQTQISETNVILSMDNNR		0.425096	0.056168	1	1	4	P04264	0	4527.2	Medium	0.01313	0.1988	1.66
	FALSE	Low	LDNLQQEIDFLTALYQAELSQMQTQISETNVILSMDNNR	2xOxidation [M22; M35]	0.454044	0.0705445	1	1	4	P04264	0	4559.19	Medium	0.01768	0.222	2.01
	FALSE	Low	MSGECAPNVSVSVSTSHTTISGGGSR	1xCarbamidomethyl [C5]; 1xOxidation [M1]; 2xHexNAc [S2; S10]; 1xHex(1)HexNAc(1) [S21]	0.796805	0.433652	1	1	1	P04264	0	3352.45	Low	0.1687	0.5998	1.81
	FALSE	Low	LDNLQQEIDFLTALYQAELSQMQTQISETNVILSMDNNR	1xOxidation [M]	0.890112	0.61428	1	1	2	P04264	0	4543.2	Low	0.3031	0.744	1.26
	FALSE	Low	SGGGGGRFSSCGGGGGSFGAGGGFGSR	1xCarbamidomethyl [C11]; 1xHexNAc [S26]; 1xHex(1)HexNAc(1) [S10]	0.932413	0.732034	1	1	1	P04264	1	2862.19	Low	0.4224	0.8222	0.68
	FALSE	Low	FVSTTYSGVTR		0.948099	0.758038	1	1	1	P04264	0	1217.62	Low	0.4775	0.8548	0.61
	FALSE	Low	SGYRSGGGFSSGSAGIINYQR		0.962641	0.80806	1	1	1	P04264	1	2121.01	Low	0.5494	0.887	1.12
	FALSE	Low	VRFLEQQNQVLQTK	1xHexNAc [T13]	0.978113	0.844696	2	2	1	P35908; P04264	1	1934.03	Low	0.6377	0.921	0.9
	FALSE	Low	TTSSSTRR	1xHex(1)HexNAc(1)NeuAc(2) [T/S]; 1xHex(1)HexNAc(1) [T/S]; 2xHex(1)HexNAc(1)NeuAc(1) [T1; S5]	0.984135	0.863477	1	1	28	P04264	1	2207.91	Low	0.6742	0.9337	0.78
	FALSE	Low	RTTSSSTR	3xHexNAc [T2; T3; S6]; 1xHex(1)HexNAc(1) [T7]	0.990184	0.887863	1	1	1	P04264	1	1869.83	Low	0.7232	0.946	0.49
	FALSE	Low	NSKIEISELNR	1xHex(1)HexNAc(1) [S7]	0.995706	0.903509	1	1	1	P04264	1	1667.83	Low	0.7574	0.9551	0.93
	FALSE	Low	RTTSSSTR	1xHex(1)HexNAc(1)NeuAc(2) [S/T]; 1xHex(1)HexNAc(1) [T]; 2xHex(1)HexNAc(1)NeuAc(1) [S4; S5]	0.995772	0.903509	1	1	11	P04264	1	2207.91	Low	0.7584	0.9552	0.73
	FALSE	Low	TTSSSTR	1xHexNAc [T1]; 1xHex(1)HexNAc(1) [T6]	1	0.933136	1	1	1	P04264	0	1307.57	Low	0.82	0.9598	0.71
	FALSE	Low	GGSGGGGGGSSGGRGSGGGSSGGSIGGRGSSSGGVK	2xHexNAc [S3; S10]; 1xHex(1)HexNAc(1)NeuAc(1) [S21]; 1xHex(1)HexNAc(1)NeuAc(2) [S11]	1	0.943031	1	1	1	P04264	2	4748.95	Low	0.8384	0.9598	1.45
	FALSE	Low	GSSSGGVK	1xHexNAc [S4]; 2xHex(1)HexNAc(1)NeuAc(1) [S2; S3]	1	0.944908	1	1	1	P04264	0	2193.88	Low	0.8393	0.9598	0.16
FALSE	High	Master Protein	P27797	Calreticulin OS=Homo sapiens OX=9606 GN=CALR PE=1 SV=1	0	9.675	34	8	14	8	417	48.1	4.44	14.07	8	1	YES
	Checked	Confidence	Sequence	Modifications	Qvality PEP	Qvality q-value	# Protein Groups	# Proteins	# PSMs	Master Protein Accessions	# Missed Cleavages	Theo. MH+ [Da]	Confidence (by Search Engine): Sequest HT	Percolator q-Value (by Search Engine): Sequest HT	Percolator PEP (by Search Engine): Sequest HT	XCorr (by Search Engine): Sequest HT
	FALSE	High	LFPNSLDQTDMHGDSEYNIMFGPDICGPGTK	1xCarbamidomethyl [C26]	0.0192063	0.00430639	1	1	1	P27797	0	3456.52	High	0.000996	0.001543	3.85
	FALSE	High	HEQNIDCGGGYVK	1xCarbamidomethyl [C7]	0.0190818	0.00430639	1	1	4	P27797	0	1476.65	High	0.000996	0.001525	2.82
	FALSE	Medium	KVHVIFNYK		0.281761	0.0244926	1	1	1	P27797	1	1147.66	High	0.005372	0.09977	2.41
	FALSE	Medium	FYGDEEKDKGLQTSQDAR		0.351144	0.0305835	1	1	1	P27797	2	2086.97	High	0.006903	0.1438	1.13
	FALSE	Low	CKDDEFTHLYTLIVRPDNTYEVK	1xCarbamidomethyl [C1]	0.801285	0.444175	1	1	1	P27797	1	2856.39	Low	0.1748	0.6069	1.92
	FALSE	Low	GKNVLINKDIR		0.985726	0.869106	1	1	3	P27797	2	1269.76	Low	0.687	0.9372	0.86
	FALSE	Low	MLLSVPLLLGLLGLAVAEPAVYFK	1xOxidation [M1]; 1xHexNAc [S4]	1	0.922025	1	1	2	P27797	0	2746.57	Low	0.7955	0.9598	0.1
	FALSE	Low	WIESKHKSDFGK	2xHexNAc [S4; S8]	1	0.925351	1	1	1	P27797	2	1867.91	Low	0.8006	0.9598	0.98
FALSE	High	Master Protein	Q03001	Dystonin OS=Homo sapiens OX=9606 GN=DST PE=1 SV=4	0	9.197	25	143	235	143	7570	860.1	5.25	9.2	143	1	YES
	Checked	Confidence	Sequence	Modifications	Qvality PEP	Qvality q-value	# Protein Groups	# Proteins	# PSMs	Master Protein Accessions	# Missed Cleavages	Theo. MH+ [Da]	Confidence (by Search Engine): Sequest HT	Percolator q-Value (by Search Engine): Sequest HT	Percolator PEP (by Search Engine): Sequest HT	XCorr (by Search Engine): Sequest HT
	FALSE	Low	MQSSADLIIQEFMDLRTR	1xOxidation [M13]; 1xHexNAc [T17]	0.445672	0.0685626	1	1	4	Q03001	1	2373.14	Medium	0.01705	0.2154	2.35
	FALSE	Low	LRLENCEDRLIR	1xCarbamidomethyl [C6]	0.500257	0.0964228	1	1	2	Q03001	2	1586.84	Medium	0.02544	0.2621	1.52
	FALSE	Low	TQVEQNKSFEAELK	1xHexNAc [S8]; 1xHex(1)HexNAc(1)NeuAc(1) [T1]	0.534611	0.117505	1	1	3	Q03001	1	2510.14	Medium	0.03231	0.294	2.63
	FALSE	Low	KLMSLGDIR		0.588827	0.161955	1	1	4	Q03001	1	1032.59	Medium	0.04659	0.3481	0.95
	FALSE	Low	STVMVRVGGGWMALDEFLVK	1xOxidation [M12]	0.675655	0.224186	1	1	1	Q03001	1	2211.13	Low	0.06938	0.4452	0.82
	FALSE	Low	KLEALMASNDNANK	1xOxidation [M6]	0.67897	0.224186	1	1	1	Q03001	1	1534.75	Low	0.07081	0.4487	0.53
	FALSE	Low	LVSDTITQK		0.742911	0.335256	1	1	5	Q03001	0	1004.56	Low	0.1174	0.5275	1.2
	FALSE	Low	EVIPQEIEEVKALIAEHQTFMEEMTR	2xOxidation [M21; M24]; 2xHexNAc [T19; T25]	0.768748	0.38974	1	1	1	Q03001	1	3538.68	Low	0.143	0.5621	0.91
	FALSE	Low	LIWDSLEER		0.771641	0.391701	1	1	1	Q03001	0	1160.59	Low	0.145	0.5652	1.45
	FALSE	Low	IHLNPVGSDK		0.827738	0.493903	1	1	1	Q03001	0	1079.58	Low	0.2017	0.6451	0.97
	FALSE	Low	MLRSESNSSITTTQPTIAK	1xHex(1)HexNAc(1)NeuAc(1) [S4]	0.853279	0.533968	1	1	1	Q03001	1	2721.29	Low	0.2362	0.6833	1.62
	FALSE	Low	QEFIDGILSSKFPTSRLEMSAVADIFDR	1xHex(1)HexNAc(1) [S/T]	0.85905	0.547012	1	1	9	Q03001	2	3537.73	Low	0.2448	0.6928	1.06
	FALSE	Low	NTENFLKENGEKLSQEDK	1xHexNAc [S14]	0.868742	0.557359	1	1	3	Q03001	2	2326.1	Low	0.2569	0.7088	1.49
	FALSE	Low	EKADQLVERWQNVHVQIDNR		0.871417	0.561635	1	1	1	Q03001	2	2477.26	Low	0.2609	0.7131	1.21
	FALSE	Low	GFHSGEDSGLITTAAARVR	1xHex(1)HexNAc(1) [T/S]	0.870752	0.561635	1	1	21	Q03001	1	2310.12	Low	0.2591	0.7112	0.62
	FALSE	Low	ELMVSVLGPLSIDPNMLNTQR	1xHex(1)HexNAc(1) [S5]	0.887759	0.611237	1	1	1	Q03001	0	2692.34	Low	0.2988	0.7401	0.95
	FALSE	Low	IATTAEPADK		0.893562	0.62265	1	1	2	Q03001	0	1016.53	Low	0.3114	0.7498	1.17
	FALSE	Low	IVAERQQEYK		0.892993	0.62265	1	1	4	Q03001	1	1263.67	Low	0.3113	0.7489	1.12
	FALSE	Low	REGEKIATTAEPADK	1xHexNAc [T8]	0.924232	0.707222	1	1	1	Q03001	2	1818.91	Low	0.394	0.806	1.02
	FALSE	Low	LSALLSHDK		0.925458	0.71116	1	1	1	Q03001	0	983.552	Low	0.3964	0.8078	1.01
	FALSE	Low	LSDLDNKLSSSLAVSTHPDAMNQQLETAQKMK	1xOxidation [M21]; 1xHexNAc [S11]; 1xHex(1)HexNAc(1) [T27]	0.925458	0.71116	1	1	1	Q03001	2	4084.94	Low	0.3969	0.8081	1.06
	FALSE	Low	DHKDFSKTLTAQSHMYEK	1xOxidation [M15]; 2xHexNAc [T8; T10]	0.926664	0.717736	1	1	1	Q03001	2	2588.18	Low	0.3999	0.8102	0.43
	FALSE	Low	QLGIIDNNTASILK		0.927061	0.718903	1	1	1	Q03001	0	1499.84	Low	0.4039	0.8111	1.29
	FALSE	Low	IRASNVASIKTMLPGEHQQVLSNLQSR	1xHexNAc [T11]; 1xHex(1)HexNAc(1)NeuAc(1) [S8]; 1xHex(1)HexNAc(1) [S4]	0.931673	0.729386	1	1	1	Q03001	2	4202.04	Low	0.4201	0.8207	0.51
	FALSE	Low	CNVLGNNLKDLVDK	1xCarbamidomethyl [C1]	0.939744	0.74178	1	1	5	Q03001	1	1601.83	Low	0.4465	0.8368	1.36
	FALSE	Low	GEEMIAR		0.936352	0.74178	1	1	1	Q03001	0	805.387	Low	0.4394	0.83	0.84
	FALSE	Low	STVMVRVGGGWMALDEFLVKNDPCR	1xCarbamidomethyl [C24]	0.94297	0.746383	1	1	1	Q03001	2	2837.39	Low	0.4552	0.8435	0.88
	FALSE	Low	VEEIDAAILR		0.943596	0.746383	1	1	2	Q03001	0	1128.63	Low	0.4568	0.8447	0.94
	FALSE	Low	VLQEDILLR		0.950088	0.760259	1	1	1	Q03001	0	1098.65	Low	0.4839	0.8593	0.76
	FALSE	Low	QSMKKK	1xOxidation [M3]	0.953602	0.769598	1	1	1	Q03001	2	765.429	Low	0.4994	0.8667	0.95
	FALSE	Low	CGRNISILRAAHEGLIDR	1xCarbamidomethyl [C1]	0.96066	0.790708	1	1	1	Q03001	2	2051.09	Low	0.5328	0.8825	0.59
	FALSE	Low	DFQAWLDTK	1xHex(1)HexNAc(1) [T8]	0.962641	0.80806	1	1	6	Q03001	0	1488.67	Low	0.5478	0.8868	0.82
	FALSE	Low	QVKLVNIR		0.962855	0.80806	1	1	1	Q03001	1	969.62	Low	0.5494	0.8873	0.55
	FALSE	Low	YITISGNR		0.974492	0.824563	1	1	1	Q03001	0	923.495	Low	0.6117	0.9131	0.52
	FALSE	Low	IMTACSEEEKQSMK	1xCarbamidomethyl [C5]; 1xOxidation [M13]; 2xHexNAc [T3; S12]; 1xHex(1)HexNAc(1) [S6]	0.97352	0.824563	1	1	1	Q03001	1	2459.02	Low	0.6075	0.9111	0.25
	FALSE	Low	EVVTDENKSLIQKVDMVTEQLHSK	1xOxidation [M16]; 2xHexNAc [T4; S23]	0.972353	0.824563	1	1	1	Q03001	2	3192.58	Low	0.6002	0.9085	0.77
	FALSE	Low	IAELNTKLSK	1xHexNAc [S9]	0.97269	0.824563	1	1	1	Q03001	1	1319.74	Low	0.6032	0.9095	0.11
	FALSE	Low	CEAPALSFSDKTMLSGQRIGEK	1xCarbamidomethyl [C1]; 1xOxidation [M13]; 1xHex(1)HexNAc(1)NeuAc(1) [S15]	0.974332	0.824563	1	1	1	Q03001	2	3097.41	Low	0.6116	0.9128	1.45
	FALSE	Low	MQLETTAFDVQFFISEYAQDLSPNQSK	1xHexNAc [T6]; 1xHex(1)HexNAc(1)NeuAc(1) [S26]	0.972353	0.824563	1	1	1	Q03001	0	3996.78	Low	0.6002	0.9085	0.78
	FALSE	Low	WKTLNK		0.97481	0.831437	1	1	1	Q03001	1	789.462	Low	0.6175	0.9139	0.63
	FALSE	Low	TCKMMLATEETSPDLVGIKR	1xCarbamidomethyl [C2]; 2xOxidation [M4; M5]	0.976053	0.831814	1	1	1	Q03001	2	2312.13	Low	0.6261	0.9165	1.28
	FALSE	Low	DLEDPGIDPSVVK	1xHexNAc [S10]	0.976656	0.834701	1	1	3	Q03001	0	1586.78	Low	0.6296	0.918	1.35
	FALSE	Low	ATVTLKDEPNNLQIIVSK	2xHexNAc [T2; T4]	0.976656	0.834701	1	1	1	Q03001	1	2389.27	Low	0.6296	0.9179	0.77
	FALSE	Low	EFQKSLGAKHSVYDTTNR	1xHexNAc [S]	0.976506	0.834701	1	1	2	Q03001	2	2284.12	Low	0.6296	0.9177	1.19
	FALSE	Low	GASPNRSTSVSSQAAQAASPQVPATTTPK	1xHexNAc [S19]	0.976656	0.834701	1	1	1	Q03001	1	3000.49	Low	0.6296	0.9179	1.32
	FALSE	Low	TATKWQQTPAPTDTEAVK	1xHex(1)HexNAc(1) [T12]	0.977684	0.844696	1	1	1	Q03001	1	2338.13	Low	0.6371	0.92	0.79
	FALSE	Low	FMETTDPSTASSLQAK	3xHexNAc [T4; S12; T/S]	0.978395	0.846163	1	1	2	Q03001	0	2323.04	Low	0.6405	0.9217	1.24
	FALSE	Low	NITLPDK		0.979361	0.849614	1	1	1	Q03001	0	800.451	Low	0.6448	0.9236	0.42
	FALSE	Low	TKIENLLDWLSNVDKDSER	1xHexNAc [S11]	0.980162	0.85048	1	1	1	Q03001	2	2478.24	Low	0.6478	0.9253	0.69
	FALSE	Low	QLEETKALQGQISSQQVAVEK		0.980682	0.853652	1	1	4	Q03001	1	2314.22	Low	0.6496	0.9265	1.21
	FALSE	Low	TLQESYNLLFSESLK	1xHexNAc [S5]; 1xHex(1)HexNAc(1) [T1]	0.981065	0.855551	1	1	1	Q03001	0	2340.12	Low	0.6516	0.9274	0.66
	FALSE	Low	IHLNPVGSDKVNGQSLETGSER	1xHexNAc [T18]; 1xHex(1)HexNAc(1) [S20]	0.982056	0.861534	1	1	1	Q03001	1	2905.39	Low	0.6606	0.9294	1.72
	FALSE	Low	RAVALDEAISQSTQFHDK	1xHexNAc [S]	0.984025	0.863477	1	1	3	Q03001	1	2219.09	Low	0.674	0.9335	1.05
	FALSE	Low	EQLDIHDSLGSQAYSNKYLTMLQTQQKSLQALK	1xOxidation [M21]; 2xHexNAc [S15; S28]	0.984245	0.863477	1	1	1	Q03001	2	4202.08	Low	0.6748	0.934	0.61
	FALSE	Low	RWLSFCK	1xCarbamidomethyl [C6]	0.982771	0.863477	1	1	5	Q03001	1	996.508	Low	0.669	0.931	0.64
	FALSE	Low	ITLKCGR	1xCarbamidomethyl [C5]; 1xHex(1)HexNAc(1)NeuAc(2) [T2]	0.984787	0.863477	1	1	1	Q03001	1	1794.8	Low	0.6788	0.9353	0.23
	FALSE	Low	LTLGLIWTIILHFQISDIHVTGESEDMSAK	1xOxidation [M27]; 1xHexNAc [S28]; 1xHex(1)HexNAc(1) [T21]	0.984787	0.863477	1	1	1	Q03001	0	3951.97	Low	0.6788	0.9352	1.92
	FALSE	Low	GEEASQAQMRPKELKK	1xOxidation [M9]	0.98312	0.863477	1	1	1	Q03001	2	1845.95	Low	0.6695	0.9316	0.64
	FALSE	Low	TPSRPGSRAGSKAGSR	1xHexNAc [S/T]; 1xHex(1)HexNAc(1) [S]	0.983914	0.863477	1	1	2	Q03001	2	2140.05	Low	0.674	0.9334	0.78
	FALSE	Low	MLRSESNSSITTTQPTIAKGR	2xHexNAc [S9; T11]; 1xHex(1)HexNAc(1)NeuAc(2) [S8]; 1xHex(1)HexNAc(1) [S6]; 2xHex(1)HexNAc(1)NeuAc(1) [S4; S6]	0.985314	0.865463	1	1	2	Q03001	2	3996.8	Low	0.6815	0.9363	1.32
	FALSE	Low	SVITYVSSLYDAFPKVPEGGEGIGANDVEVK	1xHexNAc [S7]; 1xHex(1)HexNAc(1) [T4]	0.985726	0.869106	1	1	1	Q03001	1	3808.84	Low	0.6862	0.937	1.34
	FALSE	Low	AELSRQLEGILK	1xHexNAc [S4]	0.986715	0.87856	1	1	1	Q03001	1	1559.86	Low	0.6977	0.9392	0.95
	FALSE	Low	VSLIDMVQRSTLQENTGMWLLPVRPQEGGRITLK	3xHexNAc [S2; S10; T11]	0.986811	0.878726	1	1	1	Q03001	2	4475.32	Low	0.6984	0.9394	2.08
	FALSE	Low	VKLIQGSELPELTDSVK	3xHexNAc [S7; T13; S15]	0.987282	0.880875	1	1	2	Q03001	1	2465.28	Low	0.7023	0.9402	0.57
	FALSE	Low	KPLLKSSLLDQNLTEEEINMK	1xOxidation [M20]; 1xHexNAc [S7]	0.987558	0.882968	1	1	1	Q03001	1	2662.39	Low	0.705	0.9408	0.99
	FALSE	Low	MQLETTAFDVQFFISEYAQDLSPNQSK		0.988185	0.886445	1	1	1	Q03001	0	3137.48	Low	0.7095	0.942	0.75
	FALSE	Low	LVSDTITQK	1xHex(1)HexNAc(1) [S3]	0.989944	0.887863	1	1	1	Q03001	0	1369.69	Low	0.722	0.9454	0.6
	FALSE	Low	DEPNNLQIIVSK		0.99058	0.887863	1	1	2	Q03001	0	1369.73	Low	0.7244	0.9467	0.78
	FALSE	Low	ASNVASIKTMLPGEHQQVLSNLQSR	1xHex(1)HexNAc(1)NeuAc(1) [S2]; 1xHex(1)HexNAc(1) [S24]	0.989292	0.887863	1	1	1	Q03001	1	3729.77	Low	0.7172	0.9442	0.71
	FALSE	Low	YTALVTLMTQYIKFAGDSLK	1xHexNAc [T9]	0.990422	0.887863	1	1	1	Q03001	1	2466.28	Low	0.7244	0.9464	0.47
	FALSE	Low	DKWDTICGKSVER	1xCarbamidomethyl [C7]	0.990422	0.887863	1	1	1	Q03001	2	1593.77	Low	0.7244	0.9465	0.55
	FALSE	Low	EELLQYKSTIANLMGK		0.99058	0.887863	1	1	1	Q03001	1	1837.97	Low	0.7244	0.9466	0.99
	FALSE	Low	IAELNTK		0.990422	0.887863	1	1	1	Q03001	0	788.451	Low	0.7244	0.9463	1.01
	FALSE	Low	LKSFSDWVSEK	1xHexNAc [S9]	0.989702	0.887863	1	1	2	Q03001	1	1528.75	Low	0.7212	0.945	0.69
	FALSE	Low	QLEESKTKIENLLDWLSNVDK	1xHexNAc [S5]	0.98962	0.887863	1	1	4	Q03001	2	2705.39	Low	0.7206	0.9448	1.19
	FALSE	Low	LQEKWSLKTPEIQK		0.989043	0.887863	1	1	1	Q03001	2	1727.97	Low	0.7148	0.9438	0.95
	FALSE	Low	LIQGSELPELTDSVK		0.990659	0.887863	1	1	1	Q03001	0	1628.87	Low	0.7245	0.9469	1.23
	FALSE	Low	GSDASDFDISEIQSVCSDVETVPQTHRPTPR	1xCarbamidomethyl [C16]; 1xHexNAc [T29]; 1xHex(1)HexNAc(1) [T25]	0.991284	0.88789	1	1	1	Q03001	0	3998.79	Low	0.7267	0.948	0.67
	FALSE	Low	YVAADTLYSQIK		0.991976	0.89291	1	1	1	Q03001	0	1371.72	Low	0.7334	0.9492	0.34
	FALSE	Low	QRGEEMIARSGGTDK	1xHex(1)HexNAc(1) [S10]	0.992657	0.89291	1	1	1	Q03001	2	1999.92	Low	0.7363	0.9504	0.41
	FALSE	Low	EAKISEIQMTAPLKLTYAEK	1xOxidation [M9]; 1xHex(1)HexNAc(1) [T16]	0.992807	0.895287	1	1	1	Q03001	2	2645.35	Low	0.7369	0.9506	0.86
	FALSE	Low	EIISAASPTTIPVLDALAQSMITESMAIK	1xHex(1)HexNAc(1) [T9]	0.993104	0.895408	1	1	1	Q03001	0	3366.72	Low	0.7391	0.9511	1.38
	FALSE	Low	LKDDLGTITNK	1xHexNAc [T9]	0.993617	0.897278	1	1	1	Q03001	1	1420.75	Low	0.7427	0.9519	1.08
	FALSE	Low	SVNERNEKLQITLTR		0.993907	0.900167	1	1	1	Q03001	2	1800.99	Low	0.7465	0.9524	0.71
	FALSE	Low	VQKKTFTK	1xHex(1)HexNAc(1) [T5]	0.994193	0.900998	1	1	1	Q03001	2	1344.73	Low	0.7474	0.9528	0.23
	FALSE	Low	AEQSKKELDK		0.996231	0.903509	1	1	2	Q03001	2	1175.63	Low	0.7593	0.9559	1.44
	FALSE	Low	MNKTATK	1xOxidation [M1]	0.995904	0.903509	1	1	1	Q03001	1	809.419	Low	0.7586	0.9554	0.69
	FALSE	Low	EAKISEIQMTAPLK	1xOxidation [M9]	0.994615	0.903509	1	1	1	Q03001	1	1574.85	Low	0.751	0.9535	1.1
	FALSE	Low	LIWDSLEERIINRQHK		0.995303	0.903509	1	1	1	Q03001	2	2050.12	Low	0.7548	0.9546	1.29
	FALSE	Low	LEAALR		0.996867	0.904167	1	1	2	Q03001	0	672.404	Low	0.7631	0.9567	0.29
	FALSE	Low	QDVVLIK		0.996929	0.904167	1	1	1	Q03001	0	814.503	Low	0.7631	0.9568	0.78
	FALSE	Low	EVQRKLDHATDR		0.996929	0.904167	1	1	1	Q03001	2	1467.77	Low	0.7631	0.9568	0.88
	FALSE	Low	LTLGLIWTIILHFQISDIHVTGESEDMSAK	2xHexNAc [S16; S24]; 2xHex(1)HexNAc(1) [T2; T8]	0.997113	0.906005	1	1	1	Q03001	0	4504.18	Low	0.7653	0.957	2.32
	FALSE	Low	KEHVEK		0.997412	0.909889	1	1	1	Q03001	1	769.42	Low	0.7688	0.9574	0.35
	FALSE	Low	TSLADDNLKLDDMLSELRDK	2xHexNAc [T1; S15]; 1xHex(1)HexNAc(1)NeuAc(2) [S2]	0.997645	0.911076	1	1	1	Q03001	2	3645.62	Low	0.7713	0.9576	1.03
	FALSE	Low	QSSINAMNEKVK	2xHexNAc [S2; S3]	0.999409	0.913462	1	1	1	Q03001	1	1754.85	Low	0.7832	0.9593	1.06
	FALSE	Low	FMETTDPSTASSLQAKMK	1xHex(1)HexNAc(1) [T4]	0.999189	0.913462	1	1	2	Q03001	1	2338.07	Low	0.782	0.9591	1
	FALSE	Low	LSTDVAKTLEQALQLAR	1xHexNAc [S2]; 1xHex(1)HexNAc(1)NeuAc(1) [T8]	0.998814	0.913462	1	1	1	Q03001	1	2716.35	Low	0.7811	0.9588	1.14
	FALSE	Low	LSKLQKAQEESSAMMQWLQK	1xHex(1)HexNAc(1)NeuAc(1) [S12]; 1xHex(1)HexNAc(1)NeuAc(2) [S]	0.999577	0.913462	1	1	2	Q03001	2	3967.76	Low	0.7833	0.9594	0.95
	FALSE	Low	YISNTSGEDEK	1xHexNAc [S6]; 1xHex(1)HexNAc(1)NeuAc(1) [T5]; 1xHex(1)HexNAc(1) [S3]	0.998566	0.913462	1	1	1	Q03001	0	2466.99	Low	0.78	0.9586	0.86
	FALSE	Low	AKAISDEMFKTYK		0.999189	0.913462	1	1	1	Q03001	2	1531.78	Low	0.7824	0.9591	0.69
	FALSE	Low	STQYQSLLRSLSDKLSDLDNK	3xHexNAc [S1; S6; S10]; 1xHex(1)HexNAc(1)NeuAc(2) [S12]	0.999577	0.913462	1	1	1	Q03001	2	3967.8	Low	0.7833	0.9594	1.46
	FALSE	Low	TLQESYNLLFSESLKQLQESQTSGDVK	1xHexNAc [S5]; 1xHex(1)HexNAc(1)NeuAc(1) [S23]	0.998566	0.913462	1	1	1	Q03001	1	3931.84	Low	0.78	0.9586	1.94
	FALSE	Low	GLIDYDTGIRLLETQLMISGLISPELR	1xOxidation [M17]; 1xHexNAc [S23]; 1xHex(1)HexNAc(1) [T7]	0.999815	0.914017	1	1	1	Q03001	1	3600.85	Low	0.7858	0.9595	1.21
	FALSE	Low	AIEEFESSLK	1xHexNAc [S7]	0.999852	0.914017	1	1	1	Q03001	0	1355.66	Low	0.7858	0.9595	0.67
	FALSE	Low	TLATQLNQQK	1xHexNAc [T1]	1	0.91799	1	1	1	Q03001	0	1347.71	Low	0.7895	0.9597	1.52
	FALSE	Low	LLADGYSEK		1	0.921534	1	1	1	Q03001	0	995.504	Low	0.7946	0.9598	0.88
	FALSE	Low	VHHHGSKMLR	1xOxidation [M8]; 1xHexNAc [S6]	1	0.921534	1	1	1	Q03001	1	1420.71	Low	0.7946	0.9598	0.56
	FALSE	Low	VDTSATHR	1xHexNAc [T6]	1	0.922025	1	1	1	Q03001	0	1089.52	Low	0.7955	0.9598	0.92
	FALSE	Low	FKEFQEVSKESK	1xHexNAc [S8]	1	0.924697	1	1	1	Q03001	2	1688.84	Low	0.7987	0.9598	0.22
	FALSE	Low	TSSVQALK	1xHexNAc [S2]; 1xHex(1)HexNAc(1) [T1]	1	0.924864	1	1	1	Q03001	0	1401.68	Low	0.7998	0.9598	0.58
	FALSE	Low	YMRWMNHK		1	0.924864	1	1	1	Q03001	1	1165.54	Low	0.7998	0.9598	0.24
	FALSE	Low	VNNSGISLCNLISAVTTPAK	1xCarbamidomethyl [C9]; 2xHexNAc [T16; T17]	1	0.926061	1	1	1	Q03001	0	2465.24	Low	0.8015	0.9598	0.38
	FALSE	Low	ELQKWVSNISKTLK	3xHexNAc [S7; S10; T12]	1	0.927468	1	1	3	Q03001	2	2283.2	Low	0.804	0.9598	1.63
	FALSE	Low	TIAEGENLLLK		1	0.927468	1	1	1	Q03001	0	1200.68	Low	0.804	0.9598	0.55
	FALSE	Low	LLSAQLLSGGLINSNSGQR	3xHexNAc [S3; S8; S14]; 1xHex(1)HexNAc(1) [S16]	1	0.929651	1	1	1	Q03001	0	2902.43	Low	0.8058	0.9598	0.98
	FALSE	Low	AKTIIQLKPRNSDCPLK	1xCarbamidomethyl [C14]; 2xHexNAc [T3; S12]	1	0.933136	1	1	1	Q03001	2	2388.28	Low	0.8108	0.9598	0.7
	FALSE	Low	WVSNISKTLK	1xHexNAc [S3]	1	0.933136	1	1	1	Q03001	1	1378.76	Low	0.8244	0.9598	0.79
	FALSE	Low	ALQGQISSQQVAVEKLK	1xHexNAc [S8]; 1xHex(1)HexNAc(1)NeuAc(1) [S7]	1	0.933136	1	1	1	Q03001	1	2686.34	Low	0.8223	0.9598	1.09
	FALSE	Low	FPASSLYPSGSQTQIETKNPR	1xHexNAc [T13]	1	0.933136	1	1	1	Q03001	1	2511.24	Low	0.8131	0.9598	1.36
	FALSE	Low	ATTMGDTVLAICHPDSITTIKHWITIIR	1xCarbamidomethyl [C12]; 1xOxidation [M4]; 1xHex(1)HexNAc(1) [T18]	1	0.933136	1	1	1	Q03001	1	3545.79	Low	0.8091	0.9598	0.92
	FALSE	Low	WQNVHVQIDNR		1	0.933136	1	1	1	Q03001	0	1408.71	Low	0.8237	0.9598	0.87
	FALSE	Low	ELKKEAK		1	0.933136	1	1	1	Q03001	2	845.509	Low	0.8168	0.9598	0.75
	FALSE	Low	LASMSPIGTDLETVK	3xHexNAc [S3; S5; T9]	1	0.933136	1	1	1	Q03001	0	2171.05	Low	0.8131	0.9598	0.65
	FALSE	Low	SLSDKLSDLDNKLSSSLAVSTHPDAMNQQLETAQK	2xHexNAc [S15; S16]; 1xHex(1)HexNAc(1) [S7]	1	0.933136	1	1	1	Q03001	2	4543.16	Low	0.8108	0.9598	1.5
	FALSE	Low	LLSAQLLSGGLINSNSGQRMTVEEAVREGVIDR	1xOxidation [M20]; 1xHex(1)HexNAc(1) [S3]	1	0.933136	1	1	1	Q03001	2	3893.98	Low	0.8119	0.9598	0.87
	FALSE	Low	QNVNKVQELK		1	0.933136	1	1	1	Q03001	1	1199.67	Low	0.8077	0.9598	0.53
	FALSE	Low	QGQYLSPEEKEKLQK	1xHexNAc [S6]	1	0.933136	1	1	1	Q03001	2	2008.02	Low	0.8131	0.9598	1.22
	FALSE	Low	QKSFSEDVISHKGDLR	1xHexNAc [S5]; 1xHex(1)HexNAc(1)NeuAc(1) [S10]	1	0.933136	1	1	1	Q03001	2	2705.25	Low	0.8118	0.9598	1.38
	FALSE	Low	STIANLMGKAKTIIQLKPR	1xOxidation [M7]; 2xHexNAc [S1; T2]	1	0.933136	1	1	1	Q03001	2	2505.4	Low	0.8203	0.9598	0.33
	FALSE	Low	QSMKKK	1xHexNAc [S2]	1	0.933136	1	1	1	Q03001	2	952.513	Low	0.8118	0.9598	0.46
	FALSE	Low	STLQENTGMWLLPVRPQEGGRITLKCGR	1xCarbamidomethyl [C26]; 1xHexNAc [T23]; 1xHex(1)HexNAc(1)NeuAc(1) [T2]	1	0.933767	1	1	1	Q03001	2	4056.97	Low	0.8256	0.9598	1.07
	FALSE	Low	ATTMGDTVLAICHPDSITTIK	1xCarbamidomethyl [C12]; 1xOxidation [M4]; 2xHexNAc [T2; S16]; 1xHex(1)HexNAc(1)NeuAc(1) [T7]	1	0.938226	1	1	1	Q03001	0	3323.5	Low	0.829	0.9598	1.41
	FALSE	Low	SKENLLNHEMVLKDVLPPIIK		1	0.938321	1	1	1	Q03001	2	2430.38	Low	0.8299	0.9598	0.78
	FALSE	Low	LASMSPIGTDLETVKQQIEELKQFK	2xHexNAc [S3; S5]; 1xHex(1)HexNAc(1)NeuAc(1) [T9]	1	0.939093	1	1	1	Q03001	2	3895.89	Low	0.8308	0.9598	0.57
	FALSE	Low	HLEVLHSLLKEISSHGLPSDK	1xHex(1)HexNAc(1) [S14]	1	0.939521	1	1	1	Q03001	1	2704.4	Low	0.8308	0.9598	0.38
	FALSE	Low	SKENLLNHEMVLKDVLPPIIK	1xOxidation [M10]	1	0.939521	1	1	1	Q03001	2	2446.37	Low	0.8308	0.9598	0.2
	FALSE	Low	IPTPQRKSPASK		1	0.939521	1	1	1	Q03001	2	1309.76	Low	0.8308	0.9598	0.49
	FALSE	Low	ETEKSKIK		1	0.939521	1	1	1	Q03001	2	962.552	Low	0.8308	0.9598	0.59
	FALSE	Low	TRYTALVTLMTQYIKFAGDSLK	1xOxidation [M10]; 3xHexNAc [T1; T4; T8]	1	0.942032	1	1	1	Q03001	2	3145.59	Low	0.8348	0.9598	0.49
	FALSE	Low	LMSLGDIRLEQDQTSAQLQVQK	1xHexNAc [S3]	1	0.942666	1	1	4	Q03001	1	2704.38	Low	0.8356	0.9598	1.21
	FALSE	Low	LPGYLSGKGFHSGEDSGLITTAAAR	3xHexNAc [S16; T20; T21]	1	0.942666	1	1	1	Q03001	1	3114.51	Low	0.8365	0.9598	1.09
	FALSE	Low	VNSSPSVCVPSLISYLTQTELADISMLR	1xCarbamidomethyl [C8]; 1xOxidation [M26]; 1xHexNAc [S4]; 1xHex(1)HexNAc(1) [S14]	1	0.942666	1	1	1	Q03001	0	3664.77	Low	0.8363	0.9598	0.7
	FALSE	Low	LKDDLGTITNKCEEFFSQAAASSSVPTLR	1xCarbamidomethyl [C12]; 3xHex(1)HexNAc(1) [S22; S23; S24]	1	0.942666	1	1	1	Q03001	2	4280.97	Low	0.8368	0.9598	0.25
	FALSE	Low	VNNSGISLCNLISAVTTPAKAIAAVK	1xCarbamidomethyl [C9]; 1xHexNAc [T17]; 1xHex(1)HexNAc(1)NeuAc(1) [T16]; 2xHex(1)HexNAc(1) [S7; S13]	1	0.943031	1	1	1	Q03001	1	4202.02	Low	0.8386	0.9598	0.25
	FALSE	Low	CHCGEPEHEETPENR	2xCarbamidomethyl [C1; C3]; 1xHex(1)HexNAc(1) [T11]	1	0.943031	1	1	1	Q03001	0	2245.86	Low	0.8386	0.9598	0.38
	FALSE	Low	AFQQNLVSSALFSK	2xHexNAc [S9; S13]; 1xHex(1)HexNAc(1) [S8]	1	0.944908	1	1	1	Q03001	0	2311.11	Low	0.8393	0.9598	0.34
	FALSE	Low	NNKALLDSLNEVSSALLELVPWRAR	1xHexNAc [S13]; 1xHex(1)HexNAc(1)NeuAc(2) [S8]; 1xHex(1)HexNAc(1) [S14]	1	0.944908	1	1	1	Q03001	2	4324.07	Low	0.8393	0.9598	0.25
FALSE	High	Master Protein	P08174	Complement decay-accelerating factor OS=Homo sapiens OX=9606 GN=CD55 PE=1 SV=4	0	11.047	52	13	18	13	381	41.4	7.59	12.09	13	1	YES
	Checked	Confidence	Sequence	Modifications	Qvality PEP	Qvality q-value	# Protein Groups	# Proteins	# PSMs	Master Protein Accessions	# Missed Cleavages	Theo. MH+ [Da]	Confidence (by Search Engine): Sequest HT	Percolator q-Value (by Search Engine): Sequest HT	Percolator PEP (by Search Engine): Sequest HT	XCorr (by Search Engine): Sequest HT
	FALSE	High	EIYCPAPPQIDNGIIQGER	1xCarbamidomethyl [C4]	0.00598213	0.00430639	1	1	2	P08174	0	2170.06	High	0.000996	0.0002662	2.45
	FALSE	High	GFTMIGEHSIYCTVNNDEGEWSGPPPECR	2xCarbamidomethyl [C12; C28]	0.0454415	0.00430639	1	1	1	P08174	0	3339.41	High	0.000996	0.005689	4.31
	FALSE	Medium	LTCLQNLK	1xCarbamidomethyl [C3]	0.353857	0.0305835	1	1	3	P08174	0	989.545	High	0.007666	0.1459	1.76
	FALSE	Low	IPGEKDSVICLK	1xCarbamidomethyl [C10]	0.631958	0.186101	1	1	1	P08174	1	1358.73	Low	0.05448	0.3949	1.46
	FALSE	Low	SCPNPGEIR	1xCarbamidomethyl [C2]	0.871417	0.561635	1	1	1	P08174	0	1029.48	Low	0.2609	0.7131	0.89
	FALSE	Low	GSGTTSGTTR	3xHexNAc [S2; T4; S6]	0.914164	0.68516	1	1	1	P08174	0	1533.68	Low	0.3715	0.7867	0.42
	FALSE	Low	STPVSRTTKHFHETTPNK	3xHexNAc [T8; T14; T15]	0.971842	0.824234	1	1	1	P08174	2	2677.3	Low	0.5966	0.9073	1.71
	FALSE	Low	LLSGHTCFTLTGLLGTLVTMGLLT	1xCarbamidomethyl [C7]; 1xHexNAc [T24]	0.975282	0.831814	1	1	1	P08174	0	2722.44	Low	0.6217	0.915	1.47
	FALSE	Low	CEESFVKIPGEK	1xCarbamidomethyl [C1]	0.995572	0.903509	1	1	1	P08174	1	1422.69	Low	0.7564	0.9549	0.74
	FALSE	Low	SLTSKVPPTVQKPTTVNVPTTEVSPTSQK	1xHexNAc [S/T]; 1xHex(1)HexNAc(1)NeuAc(2) [T]	0.996804	0.904167	1	1	2	P08174	1	4202.06	Low	0.7614	0.9566	0.48
	FALSE	Low	MTVARPSVPAALPLLGELPR	1xOxidation [M1]	0.997173	0.906005	1	1	1	P08174	0	2104.19	Low	0.7653	0.9571	0.97
	FALSE	Low	TTTPNAQATR	2xHexNAc [T2; T3]	0.998616	0.913462	1	1	1	P08174	0	1466.7	Low	0.7802	0.9586	0.94
	FALSE	Low	SLTSKVPPTVQKPTTVNVPTTEVSPTSQKTTTK	1xHex(1)HexNAc(1)NeuAc(1) [T]; 1xHex(1)HexNAc(1) [S]	1	0.942032	1	1	2	P08174	2	4504.26	Low	0.8393	0.9598	1.16
FALSE	High	Master Protein	P46940	Ras GTPase-activating-like protein IQGAP1 OS=Homo sapiens OX=9606 GN=IQGAP1 PE=1 SV=1	0	16.463	15	24	50	23	1657	189.1	6.48	31.71	24	1	YES
	Checked	Confidence	Sequence	Modifications	Qvality PEP	Qvality q-value	# Protein Groups	# Proteins	# PSMs	Master Protein Accessions	# Missed Cleavages	Theo. MH+ [Da]	Confidence (by Search Engine): Sequest HT	Percolator q-Value (by Search Engine): Sequest HT	Percolator PEP (by Search Engine): Sequest HT	XCorr (by Search Engine): Sequest HT
	FALSE	High	SNQQLENDLNLMDIK		0.00802318	0.00430639	1	1	2	P46940	0	1774.86	High	0.000996	0.0004141	3.8
	FALSE	High	VDQIQEIVTGNPTVIK		0.00653292	0.00430639	1	1	2	P46940	0	1753.97	High	0.000996	0.0003041	3.99
	FALSE	High	FVHLLDQSDQDFQEELDLMK		0.00329236	0.00430639	1	1	1	P46940	0	2450.15	High	0.000996	0.0001087	5.78
	FALSE	High	TALQEEIK		0.098072	0.00430639	2	2	1	Q86VI3; P46940	0	931.509	High	0.000996	0.01856	1.64
	FALSE	High	TLINAEDPPMVVVR		0.0394357	0.00430639	1	1	2	P46940	0	1553.84	High	0.000996	0.004576	2.45
	FALSE	Low	DHINDIIK		0.696495	0.24766	1	1	2	P46940	0	967.521	Low	0.07938	0.4694	2.2
	FALSE	Low	IQAFIR		0.71051	0.267438	1	1	7	P46940	0	747.451	Low	0.08729	0.4865	1.08
	FALSE	Low	NMRAVTDKFLSAIVSSVDK	1xOxidation [M2]; 1xHexNAc [S11]	0.749997	0.355769	1	1	2	P46940	2	2300.18	Low	0.1262	0.5364	1.29
	FALSE	Low	TELEKYGIQMPAFSK	1xHexNAc [T/S]; 1xHex(1)HexNAc(1) [S/T]	0.922568	0.707222	1	1	4	P46940	1	2310.09	Low	0.3909	0.8022	0.36
	FALSE	Low	EDSNLTLQEKK	1xHexNAc [T6]	0.94896	0.758038	1	1	1	P46940	1	1507.75	Low	0.4787	0.8565	1.37
	FALSE	Low	NGVYLAKLGNFFSPK	1xHex(1)HexNAc(1)NeuAc(1) [S13]	0.961331	0.799887	1	1	2	P46940	1	2311.12	Low	0.5377	0.8839	0.63
	FALSE	Low	DEVVKIQSLARMHQAR	1xOxidation [M12]; 1xHexNAc [S8]	0.97319	0.824563	1	1	3	P46940	2	2100.09	Low	0.6053	0.9105	1.63
	FALSE	Low	YQELINDIAR		0.980293	0.850866	1	1	1	P46940	0	1234.64	Low	0.6479	0.9256	0.35
	FALSE	Low	NMRAVTDKFLSAIVSSVDK	1xHexNAc [S16]	0.982416	0.863477	1	1	1	P46940	2	2284.19	Low	0.6651	0.9302	0.71
	FALSE	Low	TELEKYGIQMPAFSK	1xOxidation [M10]; 1xHexNAc [T1]; 1xHex(1)HexNAc(1) [S14]	0.990024	0.887863	1	1	2	P46940	1	2326.09	Low	0.7227	0.9456	0.73
	FALSE	Low	LAVGDNNSKWVK		0.991747	0.89078	1	1	1	P46940	1	1330.71	Low	0.73	0.9488	0.89
	FALSE	Low	QDKMTNAKNR	1xOxidation [M4]	0.992507	0.89291	1	1	1	P46940	2	1221.6	Low	0.736	0.9502	0.69
	FALSE	Low	VSKKPR	1xHex(1)HexNAc(1) [S2]	0.993617	0.897278	1	1	1	P46940	1	1079.59	Low	0.7427	0.952	0.68
	FALSE	Low	TILLNTK	2xHexNAc [T1; T6]	0.996489	0.903509	1	1	2	P46940	0	1208.66	Low	0.7603	0.9562	0.72
	FALSE	Low	FLSAIVSSVDKIPYGMRFIAK	1xHexNAc [S8]; 1xHex(1)HexNAc(1)NeuAc(1) [S3]; 1xHex(1)HexNAc(1) [S7]	0.996036	0.903509	1	1	1	P46940	2	3566.73	Low	0.7586	0.9556	0.55
	FALSE	Low	DIRNQRR		0.995235	0.903509	1	1	2	P46940	2	957.534	Low	0.7548	0.9545	0.77
	FALSE	Low	RLIVDVIR		0.997816	0.911937	1	1	1	P46940	1	983.636	Low	0.772	0.9578	0.89
	FALSE	Low	SKSVKEDSNLTLQEK	3xHex(1)HexNAc(1) [S1; S3; S8]	0.99836	0.913462	1	1	1	P46940	2	2801.29	Low	0.7779	0.9584	1.29
	FALSE	Low	TILLNTK	1xHexNAc [T1]; 1xHex(1)HexNAc(1) [T6]	0.99891	0.913462	1	1	1	P46940	0	1370.71	Low	0.7812	0.9589	0.17
	FALSE	Low	ISLKYTAAR	1xHex(1)HexNAc(1) [T6]	1	0.927468	1	1	1	P46940	1	1387.73	Low	0.804	0.9598	0.33
	FALSE	Low	LFKTALQEEIK		1	0.933136	1	1	2	P46940	1	1319.76	Low	0.8194	0.9598	0.53
	FALSE	Low	ISLKYTAAR	1xHexNAc [T6]	1	0.933136	1	1	2	P46940	1	1225.68	Low	0.8119	0.9598	0.76
	FALSE	Low	MTNAKNRTENSER	1xOxidation [M1]; 1xHex(1)HexNAc(1) [T8]	1	0.939521	1	1	1	P46940	2	1931.86	Low	0.8333	0.9598	0.55
FALSE	High	Master Protein	P02786	Transferrin receptor protein 1 OS=Homo sapiens OX=9606 GN=TFRC PE=1 SV=2	0	10.386	31	18	25	18	760	84.8	6.61	19.3	18	1	YES
	Checked	Confidence	Sequence	Modifications	Qvality PEP	Qvality q-value	# Protein Groups	# Proteins	# PSMs	Master Protein Accessions	# Missed Cleavages	Theo. MH+ [Da]	Confidence (by Search Engine): Sequest HT	Percolator q-Value (by Search Engine): Sequest HT	Percolator PEP (by Search Engine): Sequest HT	XCorr (by Search Engine): Sequest HT
	FALSE	High	DSAQNSVIIVDK		0.0273622	0.00430639	1	1	3	P02786	0	1288.67	High	0.000996	0.002632	3.29
	FALSE	High	VSASPLLYTLIEK		0.0242674	0.00430639	1	1	3	P02786	0	1433.83	High	0.000996	0.002199	3.04
	FALSE	High	LVYLVENPGGYVAYSK		0.00419176	0.00430639	1	1	1	P02786	0	1771.93	High	0.000996	0.000156	3.08
	FALSE	Low	LAQMFSDMVLK		0.450895	0.0705445	1	1	1	P02786	0	1282.65	Medium	0.01768	0.2195	1.01
	FALSE	Low	SGVGTALLLK		0.74899	0.355769	1	1	1	P02786	0	958.593	Low	0.1258	0.5359	1.85
	FALSE	Low	FVMKKLNDR		0.94297	0.746383	1	1	2	P02786	2	1150.64	Low	0.4565	0.844	0.53
	FALSE	Low	MVTSESKNVK	1xHex(1)HexNAc(1) [T3]	0.969547	0.819505	1	1	1	P02786	1	1487.71	Low	0.5847	0.9022	1.17
	FALSE	Low	LAGTESPVREEPGEDFPAAR	1xHexNAc [T4]	0.974651	0.828785	1	1	1	P02786	1	2331.11	Low	0.6157	0.9137	1.36
	FALSE	Low	TDSTCRMVTSESK	1xCarbamidomethyl [C5]; 1xOxidation [M7]	0.975746	0.831814	1	1	2	P02786	1	1517.66	Low	0.6246	0.9158	1.11
	FALSE	Low	ESPFRHVFWGSGSHTLPALLENLKLR	1xHexNAc [S2]; 1xHex(1)HexNAc(1) [T15]	0.983802	0.863477	1	1	1	P02786	2	3559.81	Low	0.674	0.9331	2.12
	FALSE	Low	ELIERIPELNK		0.987001	0.880718	1	1	2	P02786	1	1353.77	Low	0.7014	0.9398	0.79
	FALSE	Low	AGKITFAEKVANAESLNAIGVLIYMDQTK	1xOxidation [M25]; 1xHex(1)HexNAc(1)NeuAc(2) [T5]	0.989043	0.887863	1	1	1	P02786	2	4058.96	Low	0.7147	0.9437	0.66
	FALSE	Low	ILNIFGVIK		0.990737	0.887863	1	1	1	P02786	0	1016.65	Low	0.7255	0.947	0.26
	FALSE	Low	FSLARQVDGDNSHVEMKLAVDEEENADNNTK	1xHex(1)HexNAc(1)NeuAc(1) [T30]; 2xHex(1)HexNAc(1) [S2; S12]	0.993617	0.897278	1	1	1	P02786	2	4862.1	Low	0.7427	0.9519	1.43
	FALSE	Low	DFEDLYTPVNGSIVIVRAGKITFAEK	1xHex(1)HexNAc(1)NeuAc(1) [T7]	0.999452	0.913462	1	1	1	P02786	2	3538.76	Low	0.7832	0.9593	0.46
	FALSE	Low	LAGTESPVR	1xHexNAc [S6]; 1xHex(1)HexNAc(1) [T4]	1	0.919088	1	1	1	P02786	0	1497.72	Low	0.7908	0.9597	0.85
	FALSE	Low	HVFWGSGSHTLPALLENLKLR	2xHexNAc [S6; S8]; 1xHex(1)HexNAc(1) [T10]	1	0.933136	1	1	1	P02786	1	3146.59	Low	0.8226	0.9598	0.51
	FALSE	Low	IPELNKVAR		1	0.939498	1	1	1	P02786	1	1039.63	Low	0.8308	0.9598	0.46
FALSE	High	Master Protein	P05556	Integrin beta-1 OS=Homo sapiens OX=9606 GN=ITGB1 PE=1 SV=2	0	21.705	28	16	23	16	798	88.4	5.39	25.9	16	1	YES
	Checked	Confidence	Sequence	Modifications	Qvality PEP	Qvality q-value	# Protein Groups	# Proteins	# PSMs	Master Protein Accessions	# Missed Cleavages	Theo. MH+ [Da]	Confidence (by Search Engine): Sequest HT	Percolator q-Value (by Search Engine): Sequest HT	Percolator PEP (by Search Engine): Sequest HT	XCorr (by Search Engine): Sequest HT
	FALSE	High	SLGTDLMNEMR		0.0634126	0.00430639	1	1	1	P05556	0	1266.58	High	0.000996	0.009437	2.88
	FALSE	High	SGEPQTFTLK		0.14687	0.00430639	1	1	1	P05556	0	1107.57	High	0.000996	0.03484	1.27
	FALSE	High	LSENNIQTIFAVTEEFQPVYK		0.00448909	0.00430639	1	1	4	P05556	0	2470.25	High	0.000996	0.0001727	3.8
	FALSE	High	DKLPQPVQPDPVSHCK	1xCarbamidomethyl [C15]	0.0328034	0.00430639	1	1	2	P05556	1	1844.93	High	0.000996	0.003465	3.8
	FALSE	High	KGCPPDDIENPR	1xCarbamidomethyl [C3]	0.0693244	0.00430639	1	1	1	P05556	1	1397.65	High	0.000996	0.01084	2.31
	FALSE	High	AEDYPIDLYYLMDLSYSMKDDLENVK		0.0500413	0.00430639	1	1	1	P05556	1	3143.45	High	0.000996	0.006591	2.29
	FALSE	High	GCPPDDIENPR	1xCarbamidomethyl [C2]	0.190979	0.00430639	1	1	1	P05556	0	1269.55	High	0.000996	0.05301	1.18
	FALSE	High	GEVFNELVGK		0.203652	0.00430639	1	1	2	P05556	0	1091.57	High	0.000996	0.05884	2.14
	FALSE	High	IGFGSFVEK		0.22335	0.008713	1	1	2	P05556	0	983.52	High	0.001957	0.06804	1.87
	FALSE	Low	TVMPYISTTPAK		0.752004	0.371446	1	1	1	P05556	0	1308.69	Low	0.1308	0.5395	1.7
	FALSE	Low	LSEGVTISYKSYCK	1xCarbamidomethyl [C13]; 1xHexNAc [S]	0.943907	0.746383	1	1	2	P05556	1	1837.89	Low	0.4576	0.846	1.36
	FALSE	Low	WDTGENPIYK		0.97269	0.824563	1	1	1	P05556	0	1222.57	Low	0.6032	0.9092	0.79
	FALSE	Low	SYCKNGVNGTGENGRK	1xCarbamidomethyl [C3]; 1xHexNAc [T10]; 1xHex(1)HexNAc(1) [S1]	0.987375	0.882968	1	1	1	P05556	2	2309.02	Low	0.7042	0.9404	0.43
	FALSE	Low	NGVNGTGENGRK		1	0.929651	1	1	1	P05556	1	1202.59	Low	0.8058	0.9598	0.63
	FALSE	Low	HCECSTDEVNSEDMDAYCRK	3xCarbamidomethyl [C2; C4; C18]; 1xOxidation [M14]; 2xHex(1)HexNAc(1)NeuAc(1) [T6; S11]	1	0.944908	1	1	1	P05556	1	3834.39	Low	0.8393	0.9598	0.18
	FALSE	Low	ELKNLIPKSAVGTLSANSSNVIQLIIDAYNSLSSEVILENGK	1xHex(1)HexNAc(1) [S33]	1	0.944908	1	1	1	P05556	2	4807.54	Low	0.8393	0.9598	0.62
FALSE	High	Master Protein	P13645	Keratin, type I cytoskeletal 10 OS=Homo sapiens OX=9606 GN=KRT10 PE=1 SV=6	0	178.638	63	39	422	39	584	58.8	5.21	896.68	39	1	YES
	Checked	Confidence	Sequence	Modifications	Qvality PEP	Qvality q-value	# Protein Groups	# Proteins	# PSMs	Master Protein Accessions	# Missed Cleavages	Theo. MH+ [Da]	Confidence (by Search Engine): Sequest HT	Percolator q-Value (by Search Engine): Sequest HT	Percolator PEP (by Search Engine): Sequest HT	XCorr (by Search Engine): Sequest HT
	FALSE	High	LKYENEVALR		0.0105165	0.00430639	1	1	18	P13645	1	1234.68	High	0.000996	0.0006222	2.87
	FALSE	High	SKELTTEIDNNIEQISSYK		0.122638	0.00430639	1	1	2	P13645	1	2212.1	High	0.000996	0.02626	2.74
	FALSE	High	VLDELTLTK		0.0473816	0.00430639	1	1	10	P13645	0	1031.6	High	0.000996	0.006051	2.12
	FALSE	High	VLDELTLTKADLEMQIESLTEELAYLKK	1xOxidation [M14]	0.0412568	0.00430639	1	1	3	P13645	2	3252.72	High	0.000996	0.004912	2.27
	FALSE	High	LASYLDKVR		0.0786959	0.00430639	1	1	13	P13645	1	1064.61	High	0.000996	0.0132	1.21
	FALSE	High	LENEIQTYR		0.0128708	0.00430639	1	1	9	P13645	0	1165.58	High	0.000996	0.000843	3.45
	FALSE	High	IKEWYEK		0.167155	0.00430639	1	1	12	P13645	1	995.52	High	0.000996	0.04274	1.3
	FALSE	High	SLLEGEGSSGGGGR		0.00251096	0.00430639	1	1	10	P13645	0	1262.6	High	0.000996	7.212e-05	3.84
	FALSE	High	ELTTEIDNNIEQISSYK		0.000543003	0.00430639	1	1	13	P13645	0	1996.97	High	0.000996	7.217e-06	4.46
	FALSE	High	SGGGGGGGGCGGGGGVSSLR	1xCarbamidomethyl [C10]	0.00267164	0.00430639	1	1	8	P13645	0	1549.68	High	0.000996	7.906e-05	3.84
	FALSE	High	VTMQNLNDR		0.0268351	0.00430639	1	1	11	P13645	0	1090.53	High	0.000996	0.002556	2.24
	FALSE	High	VTMQNLNDRLASYLDKVR		0.0502022	0.00430639	1	1	7	P13645	2	2136.12	High	0.000996	0.00663	1.43
	FALSE	High	QSVEADINGLRR		0.0644313	0.00430639	1	1	10	P13645	1	1357.72	High	0.000996	0.009693	1.43
	FALSE	High	QSVEADINGLR		0.0977658	0.00430639	1	1	1	P13645	0	1201.62	High	0.000996	0.0184	2.14
	FALSE	High	YENEVALR		0.0338817	0.00430639	1	1	8	P13645	0	993.5	High	0.000996	0.003638	2.23
	FALSE	High	QSLEASLAETEGR		0.0060607	0.00430639	1	1	9	P13645	0	1390.68	High	0.000996	0.000271	2.81
	FALSE	High	LASYLDK		0.190979	0.00430639	1	1	8	P13645	0	809.44	High	0.000996	0.05301	1.76
	FALSE	High	SEITELR		0.161742	0.00430639	1	1	8	P13645	0	847.452	High	0.000996	0.04052	1.34
	FALSE	High	IRLENEIQTYR		0.0335545	0.00430639	1	1	12	P13645	1	1434.77	High	0.000996	0.00358	2.97
	FALSE	High	ALEESNYELEGK		0.0029178	0.00430639	1	1	10	P13645	0	1381.65	High	0.000996	9.028e-05	3.34
	FALSE	High	DAEAWFNEK		0.0530162	0.00430639	1	1	7	P13645	0	1109.49	High	0.000996	0.0072	2.17
	FALSE	High	AETECQNTEYQQLLDIK	1xCarbamidomethyl [C5]	0.0021328	0.00430639	1	1	15	P13645	0	2082.96	High	0.000996	5.657e-05	3.59
	FALSE	High	YCVQLSQIQAQISALEEQLQQIR	1xCarbamidomethyl [C2]	0.000350579	0.00430639	1	1	17	P13645	0	2746.42	High	0.000996	3.741e-06	4.25
	FALSE	High	KNHEEEMKDLR		0.0974605	0.00430639	1	1	2	P13645	2	1428.69	High	0.000996	0.01834	1.06
	FALSE	High	NVQALEIELQSQLALK		0.167155	0.00430639	1	1	1	P13645	0	1797.01	High	0.000996	0.04286	1.91
	FALSE	High	NQILNLTTDNANILLQIDNAR		0.00226189	0.00430639	1	1	3	P13645	0	2367.26	High	0.000996	6.17e-05	3.42
	FALSE	High	NVSTGDVNVEMNAAPGVDLTQLLNNMR	2xOxidation [M11; M26]	0.00722806	0.00430639	1	1	3	P13645	0	2904.38	High	0.000996	0.0003544	3.23
	FALSE	High	NVSTGDVNVEMNAAPGVDLTQLLNNMR	1xOxidation [M11]	0.00620069	0.00430639	1	1	11	P13645	0	2888.39	High	0.000996	0.0002814	4.65
	FALSE	High	NVSTGDVNVEMNAAPGVDLTQLLNNMR		0.0251494	0.00430639	1	1	11	P13645	0	2872.39	High	0.000996	0.002323	3.5
	FALSE	High	ADLEMQIESLTEELAYLK		0.000104399	0.00430639	1	1	21	P13645	0	2096.05	High	0.000996	6.05e-07	4.57
	FALSE	High	ADLEMQIESLTEELAYLK	1xOxidation [M5]	0.000980543	0.00430639	1	1	21	P13645	0	2112.04	High	0.000996	1.754e-05	3.4
	FALSE	High	ADLEMQIESLTEELAYLKK		0.0257271	0.00430639	1	1	9	P13645	1	2224.14	High	0.000996	0.002398	2.34
	FALSE	High	ADLEMQIESLTEELAYLKK	1xOxidation [M5]	0.0216603	0.00430639	1	1	9	P13645	1	2240.14	High	0.000996	0.001851	1.94
	FALSE	High	KDAEAWFNEK		0.130011	0.00430639	1	1	4	P13645	1	1237.58	High	0.000996	0.02873	2.24
	FALSE	High	GSLGGGFSSGGFSGGSFSR		0.000404743	0.00430639	1	1	10	P13645	0	1707.77	High	0.000996	4.638e-06	3.44
	FALSE	High	LAADDFR		0.151838	0.00430639	1	1	9	P13645	0	807.4	High	0.000996	0.03682	2.25
	FALSE	High	TIDDLKNQILNLTTDNANILLQIDNAR		0.00386334	0.00430639	1	1	12	P13645	1	3052.63	High	0.000996	0.0001377	3.92
	FALSE	High	SQYEQLAEQNRK		0.0684485	0.00430639	1	1	19	P13645	1	1493.73	High	0.000996	0.01061	1.37
	FALSE	High	SQYEQLAEQNRKDAEAWFNEK		0.117091	0.00430639	1	1	4	P13645	2	2584.21	High	0.000996	0.0244	2.65
	FALSE	High	SQYEQLAEQNR		0.00668381	0.00430639	1	1	13	P13645	0	1365.64	High	0.000996	0.0003145	3.94
	FALSE	High	GSSGGGCFGGSSGGYGGLGGFGGGSFR	1xCarbamidomethyl [C7]	6.33484e-05	0.00430639	1	1	14	P13645	0	2342.98	High	0.000996	2.854e-07	4.68
	FALSE	High	VLDELTLTKADLEMQIESLTEELAYLKK		0.208435	0.008713	1	1	5	P13645	2	3236.72	High	0.001957	0.06102	2.54
	FALSE	Medium	SEITELRR		0.285628	0.0244926	1	1	14	P13645	1	1003.55	High	0.005372	0.1018	1.44
	FALSE	Low	NHEEEMKDLR		0.655608	0.213994	1	1	3	P13645	1	1300.6	Low	0.06508	0.422	1.81
	FALSE	Low	ELTTEIDNNIEQISSYK	1xHexNAc [T4]	0.988959	0.887863	1	1	1	P13645	0	2200.05	Low	0.714	0.9436	1.02
	FALSE	Low	TIDDLKNQILNLTTDNANILLQIDNAR	1xHexNAc [T14]; 1xHex(1)HexNAc(1)NeuAc(2) [T1]	1	0.933136	1	1	1	P13645	1	4203.03	Low	0.8108	0.9598	0.51
	FALSE	Low	GSLGGGFSSGGFSGGSFSR	1xHexNAc [S16]; 1xHex(1)HexNAc(1)NeuAc(2) [S8]; 1xHex(1)HexNAc(1) [S13]	1	0.935009	1	1	1	P13645	0	3223.31	Low	0.8273	0.9598	1.67
FALSE	High	Master Protein	P13647	Keratin, type II cytoskeletal 5 OS=Homo sapiens OX=9606 GN=KRT5 PE=1 SV=3	0	49.312	45	31	142	27	590	62.3	7.74	180.61	31	1	YES
	Checked	Confidence	Sequence	Modifications	Qvality PEP	Qvality q-value	# Protein Groups	# Proteins	# PSMs	Master Protein Accessions	# Missed Cleavages	Theo. MH+ [Da]	Confidence (by Search Engine): Sequest HT	Percolator q-Value (by Search Engine): Sequest HT	Percolator PEP (by Search Engine): Sequest HT	XCorr (by Search Engine): Sequest HT
	FALSE	High	NLDLDSIIAEVK		0.00861994	0.00430639	2	2	10	P35908; P13647	0	1329.73	High	0.000996	0.0004613	3.38
	FALSE	High	NKYEDEINKR		0.0376937	0.00430639	2	2	14	P04264; P13647	2	1308.65	High	0.000996	0.004287	3.02
	FALSE	High	NMQDLVEDFK		0.0138719	0.00430639	1	1	3	P13647	0	1238.57	High	0.000996	0.0009459	3.05
	FALSE	High	VDALMDEINFMK		0.0253131	0.00430639	1	1	2	P13647	0	1425.68	High	0.000996	0.002343	2.5
	FALSE	High	AQYEEIANR		0.0140081	0.00430639	1	1	10	P13647	0	1093.53	High	0.000996	0.0009576	2.8
	FALSE	High	YEELQQTAGR		0.00677159	0.00430639	1	1	9	P13647	0	1194.57	High	0.000996	0.0003202	2.26
	FALSE	High	WTLLQEQGTK		0.0396909	0.00430639	1	1	5	P13647	0	1203.64	High	0.000996	0.004618	2.58
	FALSE	High	QNLEPLFEQYINNLR		0.0576192	0.00430639	1	1	4	P13647	0	1890.97	High	0.000996	0.008158	2.35
	FALSE	High	SFSTASAITPSVSR		0.102135	0.00430639	1	1	1	P13647	0	1410.72	High	0.000996	0.0197	2.12
	FALSE	High	ISISTSGGSFR		0.0159043	0.00430639	1	1	2	P13647	0	1111.57	High	0.000996	0.001163	2.74
	FALSE	High	VSLAGACGVGGYGSR	1xCarbamidomethyl [C7]	0.00310449	0.00430639	1	1	6	P13647	0	1410.68	High	0.000996	9.95e-05	3.19
	FALSE	High	TEAESWYQTK		0.0103465	0.00430639	1	1	4	P13647	0	1242.56	High	0.000996	0.0006069	2.94
	FALSE	High	FASFIDKVR		0.10836	0.00430639	2	2	2	P35908; P13647	1	1082.6	High	0.000996	0.0216	1.57
	FALSE	High	FASFIDK		0.0944571	0.00430639	2	2	10	P35908; P13647	0	827.43	High	0.000996	0.0175	2
	FALSE	High	TTAENEFVMLK		0.130011	0.00430639	1	1	1	P13647	0	1282.63	High	0.000996	0.02871	2.46
	FALSE	Medium	GRLDSELR		0.227863	0.0128335	1	1	3	P13647	1	945.511	High	0.002825	0.07045	1.19
	FALSE	Medium	LRAEIDNVKK		0.307201	0.0244926	1	1	2	P13647	2	1185.69	High	0.005372	0.1152	1.86
	FALSE	Medium	QLDSIVGER		0.285628	0.0244926	1	1	4	P13647	0	1016.54	High	0.005372	0.1019	1.24
	FALSE	Medium	MSRQSSVSFR	1xOxidation [M1]; 1xHexNAc [S2]; 1xHex(1)HexNAc(1) [S5]	0.340431	0.0275862	1	1	17	P13647	1	1768.79	High	0.006082	0.1365	2.01
	FALSE	Medium	SLYNLGGSK		0.359327	0.0305835	1	1	6	P13647	0	938.494	High	0.007666	0.1492	2.28
	FALSE	Medium	VDALMDEINFMK	1xOxidation [M5]	0.390398	0.0483273	1	1	1	P13647	0	1441.67	Medium	0.01174	0.172	1.16
	FALSE	Low	DVDAAYMNK		0.655608	0.213994	1	1	1	P13647	0	1026.46	Low	0.06508	0.4217	0.98
	FALSE	Low	SFSTASAITPSVSR	2xHexNAc [S3; S6]	0.728474	0.298218	1	1	3	P13647	0	1816.88	Low	0.1022	0.5089	1.26
	FALSE	Low	VRFLEQQNK		0.854738	0.535093	1	1	1	P13647	1	1161.64	Low	0.239	0.6864	0.8
	FALSE	Low	EYQELMNTK		0.861872	0.551447	1	1	1	P13647	0	1155.54	Low	0.2485	0.6978	1.72
	FALSE	Low	SFSTASAITPSVSRTSFTSVSR	2xHexNAc [S/T]; 1xHex(1)HexNAc(1)NeuAc(2) [S]; 1xHex(1)HexNAc(1) [S]; 2xHex(1)HexNAc(1)NeuAc(1) [T4; T9]	0.963701	0.809648	1	1	6	P13647	1	3994.77	Low	0.5538	0.8892	1.8
	FALSE	Low	MSRQSSVSFR	1xAcetyl [N-Term]; 1xHexNAc [S6]; 1xHex(1)HexNAc(1) [S8]	0.968256	0.814781	1	1	1	P13647	1	1794.81	Low	0.5771	0.8995	0.3
	FALSE	Low	RISISTSGGSFR	1xHexNAc [S]	0.969365	0.81918	1	1	2	P13647	1	1470.75	Low	0.5847	0.9022	0.83
	FALSE	Low	LAELEEALQKAKQDMAR		0.977539	0.844696	1	1	1	P13647	2	1944.02	Low	0.6371	0.9198	1.12
	FALSE	Low	KDVDAAYMNK	1xOxidation [M8]	0.981441	0.858089	1	1	1	P13647	1	1170.55	Low	0.6548	0.928	0.24
	FALSE	Low	NMQDLVEDFKNK		0.981441	0.858089	1	1	5	P13647	1	1480.71	Low	0.6557	0.9282	0.61
	FALSE	Low	QDMARLLREYQELMNTK	2xOxidation [M3; M14]	0.985105	0.863477	1	1	1	P13647	2	2171.06	Low	0.6797	0.9359	1.1
	FALSE	Low	NMQDLVEDFK	1xOxidation [M2]	0.99058	0.887863	1	1	1	P13647	0	1254.57	Low	0.7244	0.9466	0.39
	FALSE	Low	NLDLDSIIAEVKAQYEEIANR		1	0.933136	1	1	1	P13647	1	2404.24	Low	0.8213	0.9598	1.34
	FALSE	Low	TVRQNLEPLFEQYINNLRR		1	0.943031	1	1	1	P13647	2	2403.29	Low	0.8386	0.9598	0.36
FALSE	High	Master Protein	Q10589	Bone marrow stromal antigen 2 OS=Homo sapiens OX=9606 GN=BST2 PE=1 SV=1	0	7.139	43	4	6	4	180	19.8	5.6	11.62	4	1	YES
	Checked	Confidence	Sequence	Modifications	Qvality PEP	Qvality q-value	# Protein Groups	# Proteins	# PSMs	Master Protein Accessions	# Missed Cleavages	Theo. MH+ [Da]	Confidence (by Search Engine): Sequest HT	Percolator q-Value (by Search Engine): Sequest HT	Percolator PEP (by Search Engine): Sequest HT	XCorr (by Search Engine): Sequest HT
	FALSE	High	LQDASAEVER		0.0125397	0.00430639	1	1	2	Q10589	0	1117.55	High	0.000996	0.000811	2.61
	FALSE	High	KVEELEGEITTLNHK		0.00306422	0.00430639	1	1	2	Q10589	1	1739.92	High	0.000996	9.726e-05	3.9
	FALSE	Low	DGLRAVMECRNVTHLLQQELTEAQK	1xCarbamidomethyl [C9]; 1xOxidation [M7]; 2xHex(1)HexNAc(1)NeuAc(1) [T13; T21]	1	0.933136	1	1	1	Q10589	2	4267.93	Low	0.8203	0.9598	0.25
	FALSE	Low	YYPSSQDSSSAAAPQLLIVLLGLSALLQ	1xHexNAc [S8]; 1xHex(1)HexNAc(1)NeuAc(2) [S24]	1	0.933136	1	1	1	Q10589	0	4055.96	Low	0.8212	0.9598	1.07
FALSE	High	Master Protein	P07355	Annexin A2 OS=Homo sapiens OX=9606 GN=ANXA2 PE=1 SV=2	0	12.016	37	13	25	13	339	38.6	7.75	16.28	13	1	YES
	Checked	Confidence	Sequence	Modifications	Qvality PEP	Qvality q-value	# Protein Groups	# Proteins	# PSMs	Master Protein Accessions	# Missed Cleavages	Theo. MH+ [Da]	Confidence (by Search Engine): Sequest HT	Percolator q-Value (by Search Engine): Sequest HT	Percolator PEP (by Search Engine): Sequest HT	XCorr (by Search Engine): Sequest HT
	FALSE	High	LMVALAK		0.113172	0.00430639	1	1	2	P07355	0	745.464	High	0.000996	0.02312	1.35
	FALSE	High	TNQELQEINR		0.0244255	0.00430639	1	1	2	P07355	0	1244.62	High	0.000996	0.002222	3.7
	FALSE	High	SYSPYDMLESIR		0.0608361	0.00430639	1	1	3	P07355	0	1460.67	High	0.000996	0.008854	2.06
	FALSE	High	GDLENAFLNLVQCIQNKPLYFADR	1xCarbamidomethyl [C13]	0.0168088	0.00430639	1	1	2	P07355	0	2838.42	High	0.000996	0.001261	2.62
	FALSE	Medium	SALSGHLETVILGLLK		0.323086	0.0275862	1	1	1	P07355	0	1650.98	High	0.006082	0.1252	0.77
	FALSE	Low	DLYDAGVKR		0.479601	0.0898769	1	1	2	P07355	1	1036.54	Medium	0.02357	0.2443	1.29
	FALSE	Low	SEVDMLK		0.491518	0.0964228	1	1	1	P07355	0	821.407	Medium	0.02544	0.2548	1.11
	FALSE	Low	EVKGDLENAFLNLVQCIQNKPLYFADR	1xCarbamidomethyl [C16]	0.657847	0.213994	1	1	1	P07355	1	3194.63	Low	0.06508	0.4238	1.84
	FALSE	Low	DIISDTSGDFRKLMVALAK	1xOxidation [M14]; 1xHexNAc [S4]	0.945438	0.753044	1	1	1	P07355	2	2299.18	Low	0.4642	0.8487	1.27
	FALSE	Low	SYSPYDMLESIRKEVK	1xHex(1)HexNAc(1) [S]	0.968256	0.814781	1	1	4	P07355	2	2310.11	Low	0.5771	0.8994	1.27
	FALSE	Low	DIISDTSGDFRKLMVALAK	2xHexNAc [T6; S7]	0.987095	0.880718	1	1	1	P07355	2	2486.27	Low	0.7017	0.9398	0.95
	FALSE	Low	DALNIETAIKTK		0.98783	0.885133	1	1	1	P07355	1	1316.74	Low	0.7079	0.9414	0.36
	FALSE	Low	SYSPYDMLESIRKEVK	1xOxidation [M7]; 1xHex(1)HexNAc(1) [S]	0.990972	0.887863	1	1	2	P07355	2	2326.1	Low	0.7255	0.9474	0.66
	FALSE	Low	VLIRIMVSRSEVDMLK	2xOxidation [M6; M14]; 1xHex(1)HexNAc(1) [S8]	1	0.91799	1	1	1	P07355	2	2286.19	Low	0.7895	0.9596	0.3
	FALSE	Low	DKVLIRIMVSR	1xOxidation [M8]	1	0.921534	1	1	1	P07355	2	1345.8	Low	0.7946	0.9598	0.39
FALSE	Low	Master Protein	Q13393	Phospholipase D1 OS=Homo sapiens OX=9606 GN=PLD1 PE=1 SV=1	0.778	0.554	18	13	21	13	1074	124.1	8.78	0	13	1	YES
	Checked	Confidence	Sequence	Modifications	Qvality PEP	Qvality q-value	# Protein Groups	# Proteins	# PSMs	Master Protein Accessions	# Missed Cleavages	Theo. MH+ [Da]	Confidence (by Search Engine): Sequest HT	Percolator q-Value (by Search Engine): Sequest HT	Percolator PEP (by Search Engine): Sequest HT	XCorr (by Search Engine): Sequest HT
	FALSE	Low	VPSINLYTIELTHGEFKWQVK	1xHexNAc [T]	0.904889	0.655223	1	1	2	Q13393	1	2705.42	Low	0.3426	0.7694	0.24
	FALSE	Low	RQNVREEPR		0.939744	0.74178	1	1	1	Q13393	2	1183.63	Low	0.4465	0.8367	0.96
	FALSE	Low	VTSGPSLGSLPPAAMESMESLR	2xOxidation [M15; M18]; 1xHexNAc [S]	0.964118	0.810247	1	1	2	Q13393	0	2452.16	Low	0.5587	0.8903	1.02
	FALSE	Low	IMKSKYR	1xHexNAc [S4]	0.968256	0.814781	1	1	3	Q13393	2	1128.61	Low	0.5771	0.8995	0.85
	FALSE	Low	RHTFRR	1xHex(1)HexNAc(1)NeuAc(1) [T3]	0.969909	0.819505	1	1	1	Q13393	2	1528.72	Low	0.587	0.9033	0.25
	FALSE	Low	GIEGMIMKR	2xOxidation [M5; M7]	0.970445	0.821925	1	1	5	Q13393	1	1066.54	Low	0.5907	0.9044	1.1
	FALSE	Low	FTSTTRVPSINLYTIELTHGEFK	1xHex(1)HexNAc(1) [S9]	0.982771	0.863477	1	1	1	Q13393	1	3019.51	Low	0.669	0.931	1.59
	FALSE	Low	EAIVPMEVWT	1xHex(1)HexNAc(1)NeuAc(2) [T10]	1	0.924864	1	1	1	Q13393	0	2121.9	Low	0.8003	0.9598	0.65
	FALSE	Low	VPSINLYTIELTHGEFKWQVKR	1xHexNAc [T8]	1	0.929546	1	1	1	Q13393	2	2861.52	Low	0.8057	0.9598	1.05
	FALSE	Low	SQTTAHELRYQVPGSVHANVQLLRSAADWSAGIK	1xHexNAc [S1]; 1xHex(1)HexNAc(1) [S30]	1	0.929651	1	1	1	Q13393	2	4259.12	Low	0.8058	0.9598	1.09
	FALSE	Low	MSLKNEPRVNTSALQK	1xAcetyl [N-Term]; 2xHex(1)HexNAc(1) [S2; S12]	1	0.939093	1	1	1	Q13393	2	2588.25	Low	0.8308	0.9598	0.63
	FALSE	Low	QLHRHHLHDADSISSIDSTSSYFNHYR	2xHexNAc [S14; S15]; 1xHex(1)HexNAc(1) [S12]	1	0.939521	1	1	1	Q13393	1	3994.8	Low	0.8308	0.9598	0.48
	FALSE	Low	YSTPRMPWHDIASAVHGKAAR	1xHex(1)HexNAc(1) [S13]	1	0.941057	1	1	1	Q13393	2	2716.31	Low	0.8342	0.9598	0.7
FALSE	Low	Master Protein	P08514	Integrin alpha-IIb OS=Homo sapiens OX=9606 GN=ITGA2B PE=1 SV=3	0.898	0.257	10	5	14	5	1039	113.3	5.38	0	5	1	NO
	Checked	Confidence	Sequence	Modifications	Qvality PEP	Qvality q-value	# Protein Groups	# Proteins	# PSMs	Master Protein Accessions	# Missed Cleavages	Theo. MH+ [Da]	Confidence (by Search Engine): Sequest HT	Percolator q-Value (by Search Engine): Sequest HT	Percolator PEP (by Search Engine): Sequest HT	XCorr (by Search Engine): Sequest HT
	FALSE	Low	HSPICHTTMAFLR	1xCarbamidomethyl [C5]; 1xOxidation [M9]	0.884148	0.595785	1	1	1	P08514	0	1586.76	Low	0.2876	0.734	0.96
	FALSE	Low	NAQIGIAMLVSVGNLEEAGESVSFQLQIRSK	1xHex(1)HexNAc(1)NeuAc(1) [S23]; 1xHex(1)HexNAc(1) [S21]	0.980293	0.850866	1	1	1	P08514	1	4310.09	Low	0.648	0.9256	0.45
	FALSE	Low	GPHALGAPSLLLTGTQLYGR	1xHex(1)HexNAc(1) [T/S]	0.988447	0.887383	1	1	10	P08514	0	2387.25	Low	0.7101	0.9426	0.79
	FALSE	Low	ALEERAIPIWWVLVGVLGGLLLLTILVLAMWK		0.99405	0.900167	1	1	1	P08514	1	3586.14	Low	0.7465	0.9527	0.3
	FALSE	Low	EQNSLDSWGPK	1xHex(1)HexNAc(1)NeuAc(2) [S4]	1	0.943031	1	1	1	P08514	0	2207.91	Low	0.8386	0.9598	0.24
FALSE	Low	Master Protein	Q9H7F0	Probable cation-transporting ATPase 13A3 OS=Homo sapiens OX=9606 GN=ATP13A3 PE=1 SV=4	0.748	0.666	17	15	43	15	1226	138	6.64	1.75	15	1	YES
	Checked	Confidence	Sequence	Modifications	Qvality PEP	Qvality q-value	# Protein Groups	# Proteins	# PSMs	Master Protein Accessions	# Missed Cleavages	Theo. MH+ [Da]	Confidence (by Search Engine): Sequest HT	Percolator q-Value (by Search Engine): Sequest HT	Percolator PEP (by Search Engine): Sequest HT	XCorr (by Search Engine): Sequest HT
	FALSE	Low	TVMVTGDSMLTAVSVAR	1xOxidation [M9]; 1xHexNAc [T]; 1xHex(1)HexNAc(1) [T5]	0.793179	0.425263	1	1	2	Q9H7F0	0	2322.09	Low	0.1636	0.5955	0.99
	FALSE	Low	ANIRTVMVTGDSMLTAVSVAR	2xOxidation [M7; M13]	0.938408	0.74178	1	1	1	Q9H7F0	1	2224.14	Low	0.4461	0.8339	0.79
	FALSE	Low	ATCVRAAIK	1xCarbamidomethyl [C3]	0.954894	0.771915	1	1	2	Q9H7F0	1	989.556	Low	0.5048	0.8698	0.65
	FALSE	Low	IGIFCISPQR	1xCarbamidomethyl [C5]	0.97797	0.844696	1	1	1	Q9H7F0	0	1190.64	Low	0.6376	0.9206	0.73
	FALSE	Low	HTLFCGTTVIQTR	1xCarbamidomethyl [C5]; 1xHexNAc [T2]; 1xHex(1)HexNAc(1)NeuAc(1) [T8]	0.989292	0.887863	1	1	1	Q9H7F0	0	2393.09	Low	0.7178	0.9442	1.15
	FALSE	Low	AIVVRTGFSTSKGQLVR	1xHexNAc [S/T]; 1xHex(1)HexNAc(1) [T/S]	0.990184	0.887863	1	1	22	Q9H7F0	2	2387.27	Low	0.7232	0.9459	0.48
	FALSE	Low	TTDEFK	1xHexNAc [T]	0.996679	0.903509	1	1	3	Q9H7F0	0	943.425	Low	0.7607	0.9565	0.37
	FALSE	Low	IRVLSLETYPVSSPKSMSNK	1xHexNAc [S13]	0.997983	0.91206	1	1	1	Q9H7F0	2	2439.28	Low	0.7743	0.958	0.24
	FALSE	Low	VTMLIIVLVNAFVSITVEESVDR	1xHexNAc [T2]	0.998716	0.913462	1	1	1	Q9H7F0	0	2750.49	Low	0.7809	0.9587	0.83
	FALSE	Low	TVMVTGDSMLTAVSVAR	2xOxidation [M3; M9]; 1xHexNAc [S8]; 1xHex(1)HexNAc(1) [S14]	0.999698	0.913462	1	1	1	Q9H7F0	0	2338.09	Low	0.7842	0.9594	0.87
	FALSE	Low	RAHGGISLSELEASVASPFTSK	1xHex(1)HexNAc(1)NeuAc(1) [S9]; 3xHex(1)HexNAc(1) [S14; S17; S21]	1	0.928954	1	1	1	Q9H7F0	1	3995.79	Low	0.8056	0.9598	1.38
	FALSE	Low	LESKLTWHK	1xHexNAc [S3]	1	0.933136	1	1	2	Q9H7F0	1	1344.72	Low	0.8107	0.9598	0.24
	FALSE	Low	SILYPKPTDFKLYR	1xHexNAc [T8]	1	0.933136	1	1	1	Q9H7F0	1	1944.05	Low	0.823	0.9598	0.6
	FALSE	Low	ISKYSQTESQQIRYFTHHSVK	2xHexNAc [S2; S5]; 1xHex(1)HexNAc(1)NeuAc(1) [S]; 1xHex(1)HexNAc(1) [T/S]	1	0.933136	1	1	2	Q9H7F0	2	3994.82	Low	0.8308	0.9598	0.25
	FALSE	Low	ISKYSQTESQQIR	1xHexNAc [S5]	1	0.939093	1	1	1	Q9H7F0	1	1770.89	Low	0.8308	0.9598	1.75
	FALSE	Low	VLSLETYPVSSPKSMSNKLSNGHAVCLIENPTEENR	1xCarbamidomethyl [C26]; 1xHexNAc [T32]	1	0.944908	1	1	1	Q9H7F0	2	4204.05	Low	0.8393	0.9598	0.28
FALSE	Low	Master Protein	P63215	Guanine nucleotide-binding protein G(I)/G(S)/G(O) subunit gamma-3 OS=Homo sapiens OX=9606 GN=GNG3 PE=1 SV=1	0.927	0.15	24	3	5	3	75	8.3	7.78	0	3	1	YES
	Checked	Confidence	Sequence	Modifications	Qvality PEP	Qvality q-value	# Protein Groups	# Proteins	# PSMs	Master Protein Accessions	# Missed Cleavages	Theo. MH+ [Da]	Confidence (by Search Engine): Sequest HT	Percolator q-Value (by Search Engine): Sequest HT	Percolator PEP (by Search Engine): Sequest HT	XCorr (by Search Engine): Sequest HT
	FALSE	Low	MKGETPVNSTMSIGQARK	1xOxidation [M11]; 1xHexNAc [T5]	0.955149	0.771915	1	1	1	P63215	2	2154.05	Low	0.505	0.8704	0.88
	FALSE	Low	MKGETPVNSTMSIGQARK	1xOxidation [M1]; 1xHex(1)HexNAc(1) [T10]	0.98312	0.863477	1	1	1	P63215	2	2316.11	Low	0.6695	0.9316	1.76
	FALSE	Low	GETPVNSTMSIGQARK	1xHex(1)HexNAc(1)NeuAc(1) [T3]	0.993398	0.895735	1	1	1	P63215	1	2332.07	Low	0.7406	0.9516	0.59
	FALSE	Low	MKGETPVNSTMSIGQAR	1xHexNAc [T5]	0.99597	0.903509	1	1	1	P63215	1	2009.96	Low	0.7586	0.9555	0.88
	FALSE	Low	MKGETPVNSTMSIGQARK	2xOxidation [M1; M11]; 1xHexNAc [T5]	1	0.927468	1	1	1	P63215	2	2170.05	Low	0.804	0.9598	0.45
FALSE	Low	Master Protein	Q8IYR6	Tomoregulin-1 OS=Homo sapiens OX=9606 GN=TMEFF1 PE=1 SV=1	0.896	0.319	24	4	17	4	380	40.9	6.68	0	4	1	NO
	Checked	Confidence	Sequence	Modifications	Qvality PEP	Qvality q-value	# Protein Groups	# Proteins	# PSMs	Master Protein Accessions	# Missed Cleavages	Theo. MH+ [Da]	Confidence (by Search Engine): Sequest HT	Percolator q-Value (by Search Engine): Sequest HT	Percolator PEP (by Search Engine): Sequest HT	XCorr (by Search Engine): Sequest HT
	FALSE	Low	QKLTHVLIAAIIGAVQIAIIVAIVMCITR	1xCarbamidomethyl [C26]; 1xOxidation [M25]	0.889528	0.614114	1	1	13	Q8IYR6	1	3144.87	Low	0.3026	0.7429	0.2
	FALSE	Low	EASCIKQEQIDIRHLGHCTDTDDTSLLGK	2xCarbamidomethyl [C4; C18]; 1xHex(1)HexNAc(1)NeuAc(1) [S3]	0.997588	0.910968	1	1	1	Q8IYR6	2	3996.82	Low	0.7698	0.9575	0.47
	FALSE	Low	HSKCGPCK	2xCarbamidomethyl [C4; C7]; 1xHexNAc [S2]	1	0.924864	1	1	1	Q8IYR6	1	1176.51	Low	0.7989	0.9598	0.35
	FALSE	Low	GPCYSDNGSGSGEGEEEGSGAEVHRKHSK	1xCarbamidomethyl [C3]; 1xHex(1)HexNAc(1)NeuAc(1) [S]; 1xHex(1)HexNAc(1)NeuAc(2) [S]; 1xHex(1)HexNAc(1) [S]	1	0.933136	1	1	2	Q8IYR6	2	4972.96	Low	0.8223	0.9598	1.07
FALSE	Low	Master Protein	P08922	Proto-oncogene tyrosine-protein kinase ROS OS=Homo sapiens OX=9606 GN=ROS1 PE=1 SV=3	0.543	1.554	12	21	23	21	2347	263.7	6.11	0	21	1	YES
	Checked	Confidence	Sequence	Modifications	Qvality PEP	Qvality q-value	# Protein Groups	# Proteins	# PSMs	Master Protein Accessions	# Missed Cleavages	Theo. MH+ [Da]	Confidence (by Search Engine): Sequest HT	Percolator q-Value (by Search Engine): Sequest HT	Percolator PEP (by Search Engine): Sequest HT	XCorr (by Search Engine): Sequest HT
	FALSE	Low	LNGESSLVLQTQPWFSGK	2xHex(1)HexNAc(1) [S6; S16]	0.468875	0.0815415	1	1	1	P08922	0	2721.29	Medium	0.02068	0.2351	2.03
	FALSE	Low	SSSELFQDSLVFDITVITIDWISR	1xHexNAc [S9]; 1xHex(1)HexNAc(1)NeuAc(1) [T15]; 1xHex(1)HexNAc(1) [T18]	0.90386	0.650898	1	1	1	P08922	0	3995.85	Low	0.3391	0.7674	0.96
	FALSE	Low	ESQNGMQVFDVDLEHKVK	1xOxidation [M6]; 1xHexNAc [S2]	0.914627	0.68516	1	1	1	P08922	1	2322.09	Low	0.372	0.7877	1.31
	FALSE	Low	IQDQLQLFR		0.938408	0.74178	1	1	1	P08922	0	1160.64	Low	0.4461	0.8342	1.27
	FALSE	Low	NSTIISFSVYPLLSR	1xHexNAc [S8]; 1xHex(1)HexNAc(1)NeuAc(1) [S14]	0.936352	0.74178	1	1	1	P08922	0	2556.23	Low	0.4394	0.8297	0.36
	FALSE	Low	EGVTVLINEDK		0.941699	0.746383	1	1	1	P08922	0	1216.64	Low	0.4528	0.8409	1.25
	FALSE	Low	NQKLDAGTQR		0.946635	0.754278	1	1	1	P08922	1	1130.59	Low	0.4698	0.8514	0.98
	FALSE	Low	KNSSDLK		0.962209	0.807928	1	1	1	P08922	1	791.426	Low	0.5471	0.8861	1.07
	FALSE	Low	AGVPNKPGIPKLLEGSKNSIQWEK	1xHex(1)HexNAc(1)NeuAc(2) [S16]	0.971497	0.824234	1	1	1	P08922	2	3537.76	Low	0.5959	0.9069	0.77
	FALSE	Low	TGENSTSLPESFK	2xHex(1)HexNAc(1) [T1; T6]	0.984679	0.863477	1	1	1	P08922	0	2126.92	Low	0.6788	0.935	0.51
	FALSE	Low	LDAIYHNITGISVDVHQQIVYFSEGTLIWAK	1xHex(1)HexNAc(1) [S12]	0.985314	0.865463	1	1	1	P08922	0	3895.96	Low	0.6822	0.9363	0.73
	FALSE	Low	MHFIHRDLAAR	1xOxidation [M1]	0.985624	0.868933	1	1	1	P08922	1	1382.71	Low	0.6862	0.9369	0.92
	FALSE	Low	GNGAIVSQVK		0.99058	0.887863	1	1	1	P08922	0	972.547	Low	0.7244	0.9467	1.26
	FALSE	Low	VVWIFTAQLQLYSPPSPSYR	1xHexNAc [S16]	0.990184	0.887863	1	1	1	P08922	0	2555.32	Low	0.7232	0.946	0.54
	FALSE	Low	SFACENNDFLVTDGK	1xCarbamidomethyl [C4]; 1xHex(1)HexNAc(1)NeuAc(2) [T12]; 1xHex(1)HexNAc(1) [S1]	0.989375	0.887863	1	1	1	P08922	0	3029.21	Low	0.7196	0.9444	0.29
	FALSE	Low	WKSANFSGVK		0.992881	0.895287	1	1	1	P08922	1	1123.59	Low	0.7385	0.9507	0.84
	FALSE	Low	EVKIHNR		0.998254	0.912989	1	1	1	P08922	1	895.511	Low	0.7766	0.9583	0.05
	FALSE	Low	NQKSAK		0.999143	0.913462	1	1	1	P08922	1	675.378	Low	0.7819	0.9591	0.46
	FALSE	Low	NSSDLKYR	1xHex(1)HexNAc(1) [S3]	1	0.922025	1	1	1	P08922	1	1347.63	Low	0.7959	0.9598	0.7
	FALSE	Low	YIIQWKYAQLLGSWTYTK	1xHexNAc [S13]	1	0.939521	1	1	1	P08922	1	2465.28	Low	0.8309	0.9598	0.56
	FALSE	Low	TGENSTSLPESFKTKAGVPNKPGIPK	3xHexNAc [T1; T6; T14]; 1xHex(1)HexNAc(1)NeuAc(1) [S5]	1	0.942032	1	1	1	P08922	2	3949.89	Low	0.8348	0.9598	1.14
	FALSE	Low	LDAIYHNITGISVDVHQQIVYFSEGTLIWAK		1	0.942899	1	1	1	P08922	0	3530.83	Low	0.8372	0.9598	0.52
	FALSE	Low	AGVPNKPGIPKLLEGSKNSIQWEK	1xHexNAc [S19]; 1xHex(1)HexNAc(1)NeuAc(1) [S16]	1	0.944908	1	1	1	P08922	2	3449.74	Low	0.8393	0.9598	0.43
FALSE	Low	Master Protein	Q9Y219	Protein jagged-2 OS=Homo sapiens OX=9606 GN=JAG2 PE=1 SV=3	0.761	0.619	13	10	15	10	1238	133.3	5.83	3.41	10	1	YES
	Checked	Confidence	Sequence	Modifications	Qvality PEP	Qvality q-value	# Protein Groups	# Proteins	# PSMs	Master Protein Accessions	# Missed Cleavages	Theo. MH+ [Da]	Confidence (by Search Engine): Sequest HT	Percolator q-Value (by Search Engine): Sequest HT	Percolator PEP (by Search Engine): Sequest HT	XCorr (by Search Engine): Sequest HT
	FALSE	Low	EESANNQWAPLNPIR		0.725337	0.288928	1	1	5	Q9Y219	0	1738.85	Low	0.09868	0.5047	1.68
	FALSE	Low	LTLHFNRDHVPQGTTVGAICSGIR	1xCarbamidomethyl [C20]; 1xHexNAc [S21]; 3xHex(1)HexNAc(1) [T2; T14; T15]	0.922568	0.707222	1	1	1	Q9Y219	1	3947.84	Low	0.3909	0.8027	1.88
	FALSE	Low	DVLYQCKNFTPPPR	1xCarbamidomethyl [C6]; 1xHex(1)HexNAc(1) [T10]	0.934945	0.74178	1	1	2	Q9Y219	1	2100	Low	0.4333	0.8273	0.78
	FALSE	Low	DLPDSSLIQGAAHAIVAAITQR	1xHexNAc [T20]; 1xHex(1)HexNAc(1) [S6]	0.983802	0.863477	1	1	1	Q9Y219	0	2815.42	Low	0.674	0.9332	1.23
	FALSE	Low	GFGGRHCELER	1xCarbamidomethyl [C7]	0.988959	0.887863	1	1	1	Q9Y219	1	1317.61	Low	0.714	0.9436	0.83
	FALSE	Low	VTPTGPCSYGHGATPVLGGNSFYLPPAGAAGDRAR	1xCarbamidomethyl [C7]; 1xHexNAc [S21]; 1xHex(1)HexNAc(1) [T14]	0.999494	0.913462	1	1	1	Q9Y219	1	4039.9	Low	0.7832	0.9593	0.8
	FALSE	Low	CLDGRRDCSK	2xCarbamidomethyl [C1; C8]; 1xHex(1)HexNAc(1) [S9]	1	0.925351	1	1	1	Q9Y219	2	1631.7	Low	0.8006	0.9598	0.46
	FALSE	Low	DPGRSPGRPAHWASGPK	1xHexNAc [S5]	1	0.933136	1	1	1	Q9Y219	1	1975.97	Low	0.8244	0.9598	0.83
	FALSE	Low	VTPTGPCSYGHGATPVLGGNSFYLPPAGAAGDR	1xCarbamidomethyl [C7]; 1xHex(1)HexNAc(1)NeuAc(1) [T14]; 1xHex(1)HexNAc(1) [S8]	1	0.933136	1	1	1	Q9Y219	0	4265.91	Low	0.8111	0.9598	0.52
	FALSE	Low	FLSHKFTK	1xHex(1)HexNAc(1) [T7]	1	0.935009	1	1	1	Q9Y219	1	1372.7	Low	0.8269	0.9598	0.47
FALSE	Low	Master Protein	G3V0H7	Putative solute carrier organic anion transporter family member 1B7 OS=Homo sapiens OX=9606 GN=SLCO1B7 PE=5 SV=1	0.75	0.59	21	9	14	9	640	71.2	8.5	0	9	1	YES
	Checked	Confidence	Sequence	Modifications	Qvality PEP	Qvality q-value	# Protein Groups	# Proteins	# PSMs	Master Protein Accessions	# Missed Cleavages	Theo. MH+ [Da]	Confidence (by Search Engine): Sequest HT	Percolator q-Value (by Search Engine): Sequest HT	Percolator PEP (by Search Engine): Sequest HT	XCorr (by Search Engine): Sequest HT
	FALSE	Low	TPSEIIER	1xHex(1)HexNAc(1) [T/S]	0.849588	0.521212	1	1	3	G3V0H7	0	1309.64	Low	0.2288	0.6779	0.93
	FALSE	Low	TNFLLGVLALPAVAIGMFSGGYIIK	1xOxidation [M17]; 1xHexNAc [S19]; 1xHex(1)HexNAc(1) [T1]	0.854738	0.535093	1	1	1	G3V0H7	0	3149.66	Low	0.2382	0.6856	0.73
	FALSE	Low	MYVDIGYVDLSTIRITPK	1xOxidation [M1]; 1xHexNAc [T12]; 1xHex(1)HexNAc(1)NeuAc(1) [T16]	0.968068	0.814781	1	1	1	G3V0H7	1	2959.41	Low	0.5771	0.8992	0.24
	FALSE	Low	MVEQQYGWSASK		0.968629	0.815275	1	1	1	G3V0H7	0	1413.65	Low	0.5781	0.9002	1.4
	FALSE	Low	MYVDIGYVDLSTIRITPK	1xOxidation [M1]; 1xHex(1)HexNAc(1) [T12]	0.986029	0.874318	1	1	1	G3V0H7	1	2465.24	Low	0.6916	0.9378	0.81
	FALSE	Low	MKISTTQIERR	1xAcetyl [N-Term]; 1xHexNAc [T/S]; 2xHex(1)HexNAc(1) [T5; S/T]	0.986811	0.878726	1	1	2	G3V0H7	2	2338.11	Low	0.698	0.9393	0.88
	FALSE	Low	FKLSLVGLAK		0.994475	0.902083	1	1	1	G3V0H7	1	1075.69	Low	0.7501	0.9533	0.8
	FALSE	Low	MKISTTQIERR	1xAcetyl [N-Term]; 1xHexNAc [T5]	1	0.921534	1	1	1	G3V0H7	2	1607.84	Low	0.7942	0.9598	1.14
	FALSE	Low	ESGSHMWIYVFMGNMLR	2xOxidation [M12; M15]; 1xHexNAc [S2]; 1xHex(1)HexNAc(1)NeuAc(1) [S4]	1	0.933136	1	1	1	G3V0H7	0	2949.24	Low	0.8207	0.9598	0.77
	FALSE	Low	LIGIGCFLMGTGSILMALPHFFMGYYRYSK	1xCarbamidomethyl [C6]; 1xHexNAc [S13]; 1xHex(1)HexNAc(1) [T11]	1	0.939521	1	1	1	G3V0H7	1	4011.93	Low	0.8333	0.9598	0.55
	FALSE	Low	KFKLSLVGLAK		1	0.944908	1	1	1	G3V0H7	2	1203.78	Low	0.8393	0.9598	0.14
FALSE	Low	Master Protein	O15034	RIMS-binding protein 2 OS=Homo sapiens OX=9606 GN=RIMBP2 PE=1 SV=3	0.749	0.678	14	11	12	11	1052	116	5.3	0	11	1	YES
	Checked	Confidence	Sequence	Modifications	Qvality PEP	Qvality q-value	# Protein Groups	# Proteins	# PSMs	Master Protein Accessions	# Missed Cleavages	Theo. MH+ [Da]	Confidence (by Search Engine): Sequest HT	Percolator q-Value (by Search Engine): Sequest HT	Percolator PEP (by Search Engine): Sequest HT	XCorr (by Search Engine): Sequest HT
	FALSE	Low	ILGNPASAGR		0.624032	0.184966	1	1	2	O15034	0	955.532	Low	0.05413	0.3857	1.47
	FALSE	Low	ILGNPASAGRVDHMGR		0.953076	0.768966	1	1	1	O15034	1	1650.85	Low	0.4974	0.8657	0.86
	FALSE	Low	GASVDDFLKGSELGK	1xHexNAc [S3]	0.979497	0.849614	1	1	1	O15034	1	1725.85	Low	0.6454	0.9239	1.03
	FALSE	Low	DLEKFR		0.984464	0.863477	1	1	1	O15034	1	807.436	Low	0.6771	0.9345	0.43
	FALSE	Low	RPSGTSHNALKILGNPASAGR	1xHexNAc [S6]	0.988185	0.886445	1	1	1	O15034	1	2307.22	Low	0.7095	0.9421	0.89
	FALSE	Low	DADGFYRGETCAR	1xCarbamidomethyl [C11]	0.993251	0.895408	1	1	1	O15034	1	1517.64	Low	0.7393	0.9513	0.69
	FALSE	Low	RSPSPSRILPQPQGTPVSTTVAK	2xHexNAc [T15; T19]; 2xHex(1)HexNAc(1) [S2; S4]	0.998412	0.913462	1	1	1	O15034	2	3540.75	Low	0.7793	0.9584	0.53
	FALSE	Low	RRPSGTSHNALKILGNPASAGR	1xHexNAc [S4]; 2xHex(1)HexNAc(1) [T6; S19]	0.998464	0.913462	1	1	1	O15034	2	3193.58	Low	0.7793	0.9585	0.46
	FALSE	Low	VAESSRLEK	1xHexNAc [S5]	0.999143	0.913462	1	1	1	O15034	1	1221.63	Low	0.7819	0.9591	0.88
	FALSE	Low	QPHCCHGDEYHTESSR	2xCarbamidomethyl [C4; C5]; 2xHexNAc [S14; S15]	1	0.927468	1	1	1	O15034	0	2405.94	Low	0.804	0.9598	0.39
	FALSE	Low	QHAGKIDLLGGSAVAPLDISTAPSKPFPQFMNGLATSLGK	3xHexNAc [T21; S24; S37]	1	0.943031	1	1	1	O15034	1	4644.38	Low	0.8386	0.9598	2.07
FALSE	Low	Master Protein	Q9Y4D7	Plexin-D1 OS=Homo sapiens OX=9606 GN=PLXND1 PE=1 SV=3	0.565	1.332	17	24	45	24	1925	211.9	7.15	0	24	1	YES
	Checked	Confidence	Sequence	Modifications	Qvality PEP	Qvality q-value	# Protein Groups	# Proteins	# PSMs	Master Protein Accessions	# Missed Cleavages	Theo. MH+ [Da]	Confidence (by Search Engine): Sequest HT	Percolator q-Value (by Search Engine): Sequest HT	Percolator PEP (by Search Engine): Sequest HT	XCorr (by Search Engine): Sequest HT
	FALSE	Low	IVQRYYKQIQDMTPLSEQEMNAHLAEESR	1xOxidation [M12]; 2xHexNAc [T13; S28]; 1xHex(1)HexNAc(1) [S16]	0.81007	0.456972	1	1	1	Q9Y4D7	2	4294.99	Low	0.1838	0.6192	0.47
	FALSE	Low	TLLQMEEMESQIREEIR	1xOxidation [M8]; 1xHexNAc [S10]	0.895251	0.628724	1	1	1	Q9Y4D7	1	2354.12	Low	0.3164	0.7526	1.84
	FALSE	Low	AGDKESQAR	1xHexNAc [S6]	0.899639	0.640381	1	1	1	Q9Y4D7	1	1164.55	Low	0.326	0.7599	0.17
	FALSE	Low	AAGGAPLSAR	1xHexNAc [S8]	0.91323	0.68516	1	1	5	Q9Y4D7	0	1073.56	Low	0.3685	0.7846	0.73
	FALSE	Low	YTVSEEIVCVTGPAPGPLSGVVTVNASKEGK	1xCarbamidomethyl [C9]	0.936699	0.74178	1	1	1	Q9Y4D7	1	3145.61	Low	0.4394	0.8305	0.99
	FALSE	Low	TVARVPGPAFGHQIAYCNLLPR	1xCarbamidomethyl [C17]	0.953076	0.768966	1	1	3	Q9Y4D7	1	2437.29	Low	0.497	0.8657	0.48
	FALSE	Low	DSPTNKLLYAK	2xHex(1)HexNAc(1) [S2; T4]	0.962855	0.80806	1	1	1	Q9Y4D7	1	1979.94	Low	0.5494	0.8876	0.81
	FALSE	Low	KLTESYIQLGLQCAGGAGR	1xCarbamidomethyl [C13]; 1xHexNAc [T3]	0.963701	0.809648	1	1	1	Q9Y4D7	1	2225.12	Low	0.5526	0.8891	1.83
	FALSE	Low	RSPVSGGRTITVAGER	1xHexNAc [S/T]; 1xHex(1)HexNAc(1) [T/S]	0.967689	0.814781	1	1	3	Q9Y4D7	2	2211.11	Low	0.575	0.8981	0.86
	FALSE	Low	IPEGASLAMSLIDK	1xOxidation [M9]	0.97115	0.823252	1	1	1	Q9Y4D7	0	1460.77	Low	0.5929	0.9059	1.41
	FALSE	Low	TLLQMEEMESQIREEIR	1xHexNAc [S10]	0.971497	0.824234	1	1	2	Q9Y4D7	1	2338.13	Low	0.5958	0.9068	0.23
	FALSE	Low	LNTLAHYKIPEGASLAMSLIDK	1xOxidation [M17]	0.979631	0.85048	1	1	4	Q9Y4D7	1	2401.28	Low	0.6472	0.9243	0.57
	FALSE	Low	SPVSGGRTITVAGER	1xHex(1)HexNAc(1) [T8]	0.98335	0.863477	1	1	2	Q9Y4D7	1	1851.93	Low	0.6715	0.9323	0.94
	FALSE	Low	LNTLAHYKIPEGASLAMSLIDK	1xHexNAc [T3]; 1xHex(1)HexNAc(1) [S18]	0.988447	0.887383	1	1	2	Q9Y4D7	1	2953.5	Low	0.7103	0.9427	1.2
	FALSE	Low	KSHRQSHR	1xHexNAc [S6]	0.988619	0.887863	1	1	1	Q9Y4D7	2	1238.63	Low	0.7112	0.9429	0.71
	FALSE	Low	LLSTKGTLQK	1xHexNAc [T/S]; 1xHex(1)HexNAc(1) [S/T]	0.990024	0.887863	1	1	3	Q9Y4D7	1	1656.88	Low	0.7226	0.9456	1.02
	FALSE	Low	DLDDTSVVEDGR		0.991976	0.89291	1	1	3	Q9Y4D7	0	1320.59	Low	0.7331	0.9492	0.65
	FALSE	Low	ICLPHGAGGDAKK	1xCarbamidomethyl [C2]	0.996742	0.904166	1	1	1	Q9Y4D7	1	1323.68	Low	0.7609	0.9566	0.92
	FALSE	Low	GCVHGNLTFWYMQNPVITAISPRR	1xCarbamidomethyl [C2]; 1xHexNAc [S21]; 1xHex(1)HexNAc(1)NeuAc(2) [T18]	0.99699	0.904638	1	1	1	Q9Y4D7	1	3967.81	Low	0.7631	0.9568	1.1
	FALSE	Low	SLEDHRFENTPEIAIR	1xHex(1)HexNAc(1) [T10]	1	0.91799	1	1	1	Q9Y4D7	1	2292.1	Low	0.7895	0.9596	0.46
	FALSE	Low	RSPVSGGR	1xHex(1)HexNAc(1) [S5]	1	0.926061	1	1	1	Q9Y4D7	1	1180.58	Low	0.8016	0.9598	0.61
	FALSE	Low	RGCVHGNLTFWYMQNPVITAISPRR	1xCarbamidomethyl [C3]; 1xHex(1)HexNAc(1)NeuAc(1) [T19]; 1xHex(1)HexNAc(1) [T9]	1	0.927468	1	1	1	Q9Y4D7	2	3994.87	Low	0.804	0.9598	0.63
	FALSE	Low	VNGRNIVK		1	0.933136	1	1	1	Q9Y4D7	1	899.542	Low	0.8108	0.9598	0.05
	FALSE	Low	FSYVLPLVHSLEPTMGPK	1xOxidation [M15]; 2xHexNAc [S10; T14]	1	0.933136	1	1	1	Q9Y4D7	0	2437.22	Low	0.8108	0.9598	0.92
	FALSE	Low	TLLQMEEMESQIREEIR	1xOxidation [M5]; 1xHex(1)HexNAc(1) [S10]	1	0.933136	1	1	1	Q9Y4D7	1	2516.17	Low	0.8181	0.9598	1.18
	FALSE	Low	ELLVDLIDASAAKNPKLMLR	1xOxidation [M18]; 1xHexNAc [S10]	1	0.933136	1	1	1	Q9Y4D7	2	2429.33	Low	0.8168	0.9598	0.18
	FALSE	Low	LLKINLNESMQVVSR		1	0.939521	1	1	1	Q9Y4D7	1	1743.98	Low	0.8309	0.9598	0.51
FALSE	Low	Master Protein	P36383	Gap junction gamma-1 protein OS=Homo sapiens OX=9606 GN=GJC1 PE=1 SV=2	0.892	0.345	16	5	8	5	396	45.4	7.33	0	5	1	YES
	Checked	Confidence	Sequence	Modifications	Qvality PEP	Qvality q-value	# Protein Groups	# Proteins	# PSMs	Master Protein Accessions	# Missed Cleavages	Theo. MH+ [Da]	Confidence (by Search Engine): Sequest HT	Percolator q-Value (by Search Engine): Sequest HT	Percolator PEP (by Search Engine): Sequest HT	XCorr (by Search Engine): Sequest HT
	FALSE	Low	AGSNKSTASSKSGDGK	1xHexNAc [S6]; 1xHex(1)HexNAc(1)NeuAc(1) [S12]; 1xHex(1)HexNAc(1) [S3]	0.8747	0.566069	1	1	1	P36383	2	2706.16	Low	0.2643	0.7184	1.65
	FALSE	Low	AGSNKSTASSKSGDGK	1xHex(1)HexNAc(1) [T/S]	0.938408	0.74178	1	1	3	P36383	2	1846.85	Low	0.4461	0.834	1.1
	FALSE	Low	KAARSKPYAMR	1xOxidation [M10]; 1xHexNAc [S5]	0.963701	0.809648	1	1	1	P36383	2	1497.78	Low	0.5543	0.8893	0.95
	FALSE	Low	VGSKAGSNKSTASSK	1xHexNAc [S13]; 2xHex(1)HexNAc(1) [S3; S7]	0.985928	0.870657	1	1	1	P36383	2	2342.08	Low	0.6892	0.9376	1.09
	FALSE	Low	LLEEIHNHSTFVGK		0.98836	0.886455	1	1	1	P36383	0	1623.85	Low	0.7095	0.9423	1.29
	FALSE	Low	MSWSFLTRLLEEIHNHSTFVGKIWLTVLIVFR	2xHexNAc [T7; T18]; 1xHex(1)HexNAc(1) [S4]	1	0.933136	1	1	1	P36383	2	4644.39	Low	0.8091	0.9598	1.38
FALSE	Low	Master Protein	Q6UXD5	Seizure 6-like protein 2 OS=Homo sapiens OX=9606 GN=SEZ6L2 PE=1 SV=2	0.929	0.15	7	5	9	5	910	97.5	4.89	0	5	1	YES
	Checked	Confidence	Sequence	Modifications	Qvality PEP	Qvality q-value	# Protein Groups	# Proteins	# PSMs	Master Protein Accessions	# Missed Cleavages	Theo. MH+ [Da]	Confidence (by Search Engine): Sequest HT	Percolator q-Value (by Search Engine): Sequest HT	Percolator PEP (by Search Engine): Sequest HT	XCorr (by Search Engine): Sequest HT
	FALSE	Low	TASDAGFPVGSHVQYR		0.98081	0.855294	1	1	2	Q6UXD5	0	1691.81	Low	0.6504	0.9268	0.63
	FALSE	Low	DPTLATPPAGQTLAVPSLPR	1xHexNAc [S17]; 1xHex(1)HexNAc(1) [T3]	0.990343	0.887863	1	1	1	Q6UXD5	0	2570.31	Low	0.7241	0.9462	1.16
	FALSE	Low	CLPGYSLEGAAMLTCYSRDTGTPK	2xCarbamidomethyl [C1; C15]; 1xOxidation [M12]; 2xHexNAc [T20; T22]	0.996679	0.903509	1	1	2	Q6UXD5	1	3070.37	Low	0.7607	0.9565	1.26
	FALSE	Low	DTGTPKWSDRVPK	1xHexNAc [T4]	0.996804	0.904167	1	1	1	Q6UXD5	2	1689.84	Low	0.7614	0.9566	0.7
	FALSE	Low	CLPGYSLEGAAMLTCYSR	2xCarbamidomethyl [C1; C15]; 1xOxidation [M12]; 1xHexNAc [S17]	0.998464	0.913462	1	1	1	Q6UXD5	0	2268	Low	0.7793	0.9585	1.03
	FALSE	Low	DPTLATPPAGQTLAVPSLPR	2xHex(1)HexNAc(1) [T3; T6]	1	0.929651	1	1	1	Q6UXD5	0	2732.36	Low	0.8058	0.9598	1.35
	FALSE	Low	CLPGYSLEGAAMLTCYSRDTGTPK	2xCarbamidomethyl [C1; C15]; 1xHex(1)HexNAc(1)NeuAc(1) [S17]; 1xHex(1)HexNAc(1) [S6]	1	0.933136	1	1	1	Q6UXD5	1	3669.58	Low	0.8173	0.9598	1.31
FALSE	Low	Master Protein	Q5VTT2	Protein C9orf135 OS=Homo sapiens OX=9606 GN=C9orf135 PE=1 SV=1	0.906	0.214	18	3	12	3	229	26.4	7.21	0	3	1	NO
	Checked	Confidence	Sequence	Modifications	Qvality PEP	Qvality q-value	# Protein Groups	# Proteins	# PSMs	Master Protein Accessions	# Missed Cleavages	Theo. MH+ [Da]	Confidence (by Search Engine): Sequest HT	Percolator q-Value (by Search Engine): Sequest HT	Percolator PEP (by Search Engine): Sequest HT	XCorr (by Search Engine): Sequest HT
	FALSE	Low	SKALLNEETVSSGIIER	1xHex(1)HexNAc(1) [S1]	0.910369	0.682383	1	1	5	Q5VTT2	1	2211.12	Low	0.3612	0.7796	0.56
	FALSE	Low	GSLTLRSHHK	1xHex(1)HexNAc(1) [T/S]	0.983802	0.863477	1	1	5	Q5VTT2	1	1500.77	Low	0.674	0.9331	0.58
	FALSE	Low	MDSLDRSCQDWCDR	2xCarbamidomethyl [C8; C12]; 1xHexNAc [S]; 1xHex(1)HexNAc(1) [S]	1	0.933136	1	1	2	Q5VTT2	1	2411.93	Low	0.8393	0.9598	0.6
FALSE	Low	Master Protein	P27487	Dipeptidyl peptidase 4 OS=Homo sapiens OX=9606 GN=DPP4 PE=1 SV=2	0.816	0.49	13	9	19	9	766	88.2	6.04	1.68	9	1	YES
	Checked	Confidence	Sequence	Modifications	Qvality PEP	Qvality q-value	# Protein Groups	# Proteins	# PSMs	Master Protein Accessions	# Missed Cleavages	Theo. MH+ [Da]	Confidence (by Search Engine): Sequest HT	Percolator q-Value (by Search Engine): Sequest HT	Percolator PEP (by Search Engine): Sequest HT	XCorr (by Search Engine): Sequest HT
	FALSE	Low	VLLGLLGAAALVTIITVPVVLLNK	1xHexNAc [T13]; 1xHex(1)HexNAc(1) [T16]	0.868742	0.557359	1	1	5	P27487	0	2968.77	Low	0.2569	0.708	1.13
	FALSE	Low	WNCLVARQHIEMSTTGWVGR	1xCarbamidomethyl [C3]; 2xHexNAc [S13; T14]	0.939079	0.74178	1	1	1	P27487	1	2807.32	Low	0.4461	0.8358	2
	FALSE	Low	VLEDNSALDKMLQNVQMPSKK	1xHexNAc [S19]	0.964939	0.810247	1	1	1	P27487	2	2591.31	Low	0.5617	0.892	1.31
	FALSE	Low	VTCLSCELNPERCQYYSVSFSK	3xCarbamidomethyl [C3; C6; C13]; 1xHexNAc [S19]; 1xHex(1)HexNAc(1) [S17]	0.970975	0.821925	1	1	1	P27487	1	3295.43	Low	0.5926	0.9054	0.88
	FALSE	Low	VLEDNSALDKMLQNVQMPSK	1xHexNAc [S6]; 1xHex(1)HexNAc(1) [S19]	0.979089	0.848861	1	1	1	P27487	1	2828.34	Low	0.644	0.923	0.86
	FALSE	Low	VLEDNSALDKMLQNVQMPSK	2xOxidation [M11; M17]; 1xHex(1)HexNAc(1) [S19]	0.984245	0.863477	1	1	4	P27487	1	2657.25	Low	0.6748	0.934	1.68
	FALSE	Low	CGIAVAPVSR	1xCarbamidomethyl [C1]; 1xHexNAc [S9]	0.98312	0.863477	1	1	1	P27487	0	1232.63	Low	0.6695	0.9318	1.14
	FALSE	Low	MLQNVQMPSKK		0.994405	0.901804	1	1	1	P27487	1	1303.69	Low	0.7501	0.9532	0.81
	FALSE	Low	TPWKVLLGLLGAAALVTIITVPVVLLNK	1xHex(1)HexNAc(1) [T]	0.999278	0.913462	1	1	3	P27487	1	3277.96	Low	0.7828	0.9592	0.19
	FALSE	Low	VTCLSCELNPER	2xCarbamidomethyl [C3; C6]; 2xHex(1)HexNAc(1) [T2; S5]	1	0.939093	1	1	1	P27487	0	2207.94	Low	0.8308	0.9598	0.3
FALSE	Low	Master Protein	Q8NCM8	Cytoplasmic dynein 2 heavy chain 1 OS=Homo sapiens OX=9606 GN=DYNC2H1 PE=1 SV=4	0.22	2.835	23	66	106	66	4307	492.3	6.54	1.61	66	1	YES
	Checked	Confidence	Sequence	Modifications	Qvality PEP	Qvality q-value	# Protein Groups	# Proteins	# PSMs	Master Protein Accessions	# Missed Cleavages	Theo. MH+ [Da]	Confidence (by Search Engine): Sequest HT	Percolator q-Value (by Search Engine): Sequest HT	Percolator PEP (by Search Engine): Sequest HT	XCorr (by Search Engine): Sequest HT
	FALSE	Low	SLEGEVVPFKNKVPLSNNVETWLNDLALEMK	1xOxidation [M30]; 1xHex(1)HexNAc(1) [S/T]	0.634219	0.189751	1	1	2	Q8NCM8	2	3894.96	Low	0.05559	0.397	0.41
	FALSE	Low	ALAIQNWVDK		0.834183	0.501379	1	1	6	Q8NCM8	0	1157.63	Low	0.2131	0.6551	1.61
	FALSE	Low	IALPSLYQTLCFEDAALWR	1xCarbamidomethyl [C11]; 1xHexNAc [S5]	0.858337	0.543306	1	1	1	Q8NCM8	0	2470.23	Low	0.2424	0.6914	1.46
	FALSE	Low	YVRGEHLSPDHWLDLFR		0.897466	0.635235	1	1	2	Q8NCM8	1	2140.07	Low	0.321	0.7569	1.03
	FALSE	Low	NPNPFIPPDAASIVTEVNFTTTR		0.94604	0.753899	1	1	1	Q8NCM8	0	2501.27	Low	0.4672	0.8502	1.27
	FALSE	Low	LMGIFDTSWVSMKSFLAK	1xOxidation [M12]; 2xHex(1)HexNAc(1) [S11; S14]	0.947809	0.757634	1	1	1	Q8NCM8	1	2807.31	Low	0.475	0.8541	1.79
	FALSE	Low	SITAGSKFDR	2xHexNAc [S6; S/T]	0.948099	0.758038	1	1	16	Q8NCM8	1	1487.72	Low	0.4775	0.8547	1.05
	FALSE	Low	DHDEFIINLIRGLGGNLNMK	1xOxidation [M19]	0.953076	0.768966	1	1	2	Q8NCM8	1	2285.17	Low	0.497	0.8657	1.19
	FALSE	Low	TLIIQEMDGVEPVLYPLLR	1xHexNAc [T1]	0.954123	0.769598	1	1	4	Q8NCM8	0	2402.29	Low	0.5018	0.868	0.32
	FALSE	Low	DNRVTTLTTHAGIRNSLLTILDQLQR	2xHexNAc [T9; T19]; 1xHex(1)HexNAc(1)NeuAc(1) [T8]; 1xHex(1)HexNAc(1) [S16]	0.958818	0.775083	1	1	1	Q8NCM8	2	4377.14	Low	0.5179	0.8785	1.39
	FALSE	Low	YVVQIGDK		0.960885	0.793665	1	1	1	Q8NCM8	0	921.504	Low	0.5343	0.8831	1.09
	FALSE	Low	ASSALIQESLKESYK	1xHex(1)HexNAc(1)NeuAc(1) [S2]	0.96453	0.810247	1	1	2	Q8NCM8	1	2310.1	Low	0.5608	0.891	0.57
	FALSE	Low	IQFGPNVNFVFETHDLSCASPATISR	1xCarbamidomethyl [C18]; 2xHexNAc [S20; S25]; 1xHex(1)HexNAc(1)NeuAc(1) [S17]	0.965744	0.810247	1	1	1	Q8NCM8	0	3969.8	Low	0.5657	0.894	1.66
	FALSE	Low	YKELVKRPTISK	1xHex(1)HexNAc(1)NeuAc(1) [S11]	0.966337	0.810247	1	1	1	Q8NCM8	2	2118.11	Low	0.566	0.895	0.93
	FALSE	Low	MGVVIVGPSGAGK	1xOxidation [M1]	0.968443	0.815275	1	1	1	Q8NCM8	0	1187.65	Low	0.5781	0.9001	0.82
	FALSE	Low	GNKQISKER		0.970089	0.819505	1	1	1	Q8NCM8	2	1059.59	Low	0.5874	0.9034	0.64
	FALSE	Low	CQVLWMEGWSNSSMK	1xCarbamidomethyl [C1]; 1xHex(1)HexNAc(1) [S]	0.969547	0.819505	1	1	2	Q8NCM8	0	2207.93	Low	0.5847	0.9023	0.6
	FALSE	Low	LVAIFNLSR	1xHex(1)HexNAc(1)NeuAc(1) [S8]	0.971497	0.824234	1	1	1	Q8NCM8	0	1688.85	Low	0.5959	0.9068	0.65
	FALSE	Low	SGTTQNANESHIVVQALRLNTMSK	1xOxidation [M22]; 2xHexNAc [S10; S23]; 1xHex(1)HexNAc(1)NeuAc(2) [T21]	0.972183	0.824375	1	1	1	Q8NCM8	1	3968.8	Low	0.5992	0.9081	0.41
	FALSE	Low	LAVGNIKPESLSEIRSLR	2xHexNAc [S10; S12]	0.976805	0.839094	1	1	3	Q8NCM8	1	2388.3	Low	0.6296	0.9181	0.51
	FALSE	Low	INNMYRFSLAAFLR	1xOxidation [M4]	0.976954	0.839503	1	1	1	Q8NCM8	1	1731.9	Low	0.633	0.9187	1.69
	FALSE	Low	RASTAAAPLAAWVK	1xHexNAc [S3]; 1xHex(1)HexNAc(1)NeuAc(1) [T4]	0.977827	0.844696	1	1	1	Q8NCM8	1	2272.11	Low	0.6376	0.9204	1.04
	FALSE	Low	LQFRPPFEEIRAKYYR		0.97797	0.844696	1	1	1	Q8NCM8	2	2113.13	Low	0.6377	0.9208	0.71
	FALSE	Low	LQSAMALFACKTLGLK	1xCarbamidomethyl [C10]; 1xOxidation [M5]; 1xHex(1)HexNAc(1) [S3]	0.980682	0.853652	1	1	1	Q8NCM8	1	2133.08	Low	0.6496	0.9265	1.19
	FALSE	Low	LNSTDLKDVIK	1xHexNAc [S3]	0.983577	0.863477	1	1	1	Q8NCM8	1	1448.78	Low	0.6737	0.9327	1.19
	FALSE	Low	NSKAGSGGK	1xHex(1)HexNAc(1) [S]	0.986619	0.877315	1	1	6	Q8NCM8	1	1170.55	Low	0.6959	0.9389	0.96
	FALSE	Low	TMKLIK		0.987282	0.880875	1	1	1	Q8NCM8	1	733.464	Low	0.7024	0.9403	0.24
	FALSE	Low	VEEHSVMTVK	1xOxidation [M7]; 1xHexNAc [S5]	0.98774	0.884047	1	1	1	Q8NCM8	0	1377.66	Low	0.7064	0.9411	0.49
	FALSE	Low	NASGFLTIFSK		0.991516	0.889943	1	1	1	Q8NCM8	0	1184.63	Low	0.7294	0.9483	1.19
	FALSE	Low	EKFQSR	1xHex(1)HexNAc(1) [S5]	0.993617	0.897278	1	1	1	Q8NCM8	1	1159.55	Low	0.7427	0.9519	0.57
	FALSE	Low	MYFIISDLSK		0.99369	0.89814	1	1	1	Q8NCM8	0	1216.63	Low	0.7437	0.9521	0.49
	FALSE	Low	LSQTCMVISTNTGR	1xCarbamidomethyl [C5]; 3xHexNAc [S2; T4; S9]	0.994121	0.900167	1	1	1	Q8NCM8	0	2176.99	Low	0.7472	0.9528	0.92
	FALSE	Low	FLYFLPASEEKIICLTR	1xCarbamidomethyl [C14]; 1xHex(1)HexNAc(1) [T16]	0.996425	0.903509	1	1	4	Q8NCM8	1	2465.25	Low	0.76	0.9561	0.9
	FALSE	Low	VLQSYLKQFFNSSVIDVFNQRNK	2xHexNAc [S12; S13]; 1xHex(1)HexNAc(1) [S4]	0.996166	0.903509	1	1	1	Q8NCM8	2	3545.75	Low	0.7587	0.9558	0.48
	FALSE	Low	TESVKALGGLLGR		0.999051	0.913462	1	1	1	Q8NCM8	1	1300.76	Low	0.7813	0.959	0.7
	FALSE	Low	IDRVLSFPGGSLLLAGRSGVGR	1xHex(1)HexNAc(1)NeuAc(2) [S18]; 1xHex(1)HexNAc(1) [S11]	0.999278	0.913462	1	1	1	Q8NCM8	2	3539.72	Low	0.7827	0.9592	0.76
	FALSE	Low	GILTPSDEFQFWIEQAHRGNKQISK	3xHexNAc [T4; S6; S24]	0.999738	0.914015	1	1	1	Q8NCM8	2	3538.73	Low	0.7849	0.9595	0.39
	FALSE	Low	SIMTDIKK	1xHex(1)HexNAc(1)NeuAc(2) [S1]	1	0.927468	1	1	1	Q8NCM8	1	1882.85	Low	0.804	0.9598	0.85
	FALSE	Low	LRKWHTTFCEK	1xCarbamidomethyl [C9]	1	0.927468	1	1	1	Q8NCM8	2	1505.77	Low	0.804	0.9598	0.67
	FALSE	Low	AEDLFRRLSAVLHQHK	1xHex(1)HexNAc(1) [S9]	1	0.929651	1	1	1	Q8NCM8	2	2285.19	Low	0.8058	0.9598	0.22
	FALSE	Low	LEESVLSAVSMQIQTIQDALK	1xOxidation [M11]; 2xHex(1)HexNAc(1)NeuAc(1) [S7; S10]; 1xHex(1)HexNAc(1) [S4]	1	0.929651	1	1	1	Q8NCM8	0	3996.8	Low	0.8058	0.9598	0.97
	FALSE	Low	DLNSRAQGEVTIREALR	1xHexNAc [S4]	1	0.933136	1	1	1	Q8NCM8	2	2131.11	Low	0.814	0.9598	0.62
	FALSE	Low	VPLSNNVETWLNDLALEMKKTLEQLLK	2xHexNAc [S4; T9]; 1xHex(1)HexNAc(1)NeuAc(1) [T21]	1	0.933136	1	1	1	Q8NCM8	2	4202.09	Low	0.8226	0.9598	0.62
	FALSE	Low	VDDTIKIAEALLSDLPGFR	1xHex(1)HexNAc(1) [T4]	1	0.933136	1	1	1	Q8NCM8	1	2438.25	Low	0.8107	0.9598	0.29
	FALSE	Low	VLVFFKLRPEVITDENLHDNILVSSMLESPISSLYQAVR	2xHexNAc [S32; S33]	1	0.933136	1	1	1	Q8NCM8	1	4878.55	Low	0.8131	0.9598	0.78
	FALSE	Low	TITSLVSHMHGAVLFSPKISR	1xOxidation [M9]; Hex(1)HexNAc(1)NeuAc(1) [T/S]; 1xHex(1)HexNAc(1)NeuAc(2) [S7]; 1xHex(1)HexNAc(1) [T1]	1	0.933136	1	1	2	Q8NCM8	1	4265.93	Low	0.8393	0.9598	0.25
	FALSE	Low	LLTMPSGERIQFGPNVNFVFETHDLSCASPATISR	1xCarbamidomethyl [C27]; 1xOxidation [M4]; 2xHexNAc [S26; S29]; 1xHex(1)HexNAc(1) [S6]	1	0.933136	1	1	1	Q8NCM8	1	4679.2	Low	0.8194	0.9598	1.29
	FALSE	Low	IIAPAEQKIAGK		1	0.933136	1	1	1	Q8NCM8	1	1238.75	Low	0.8108	0.9598	0.75
	FALSE	Low	LQSAMALFACKTLGLK	1xCarbamidomethyl [C10]; 1xHex(1)HexNAc(1) [S3]	1	0.933136	1	1	1	Q8NCM8	1	2117.09	Low	0.8108	0.9598	0.89
	FALSE	Low	NLSEVVNSIVWVRQLELKVDDTIK	1xHexNAc [T22]; 1xHex(1)HexNAc(1) [S8]	1	0.933136	1	1	1	Q8NCM8	2	3365.76	Low	0.8207	0.9598	1.61
	FALSE	Low	QLELKVDDTIK		1	0.933136	1	1	1	Q8NCM8	1	1301.73	Low	0.8165	0.9598	0.76
	FALSE	Low	QGSPILSFIILEQFNAIRLVQSVHQSLAALSKVIR	1xHexNAc [S22]; 2xHex(1)HexNAc(1) [S3; S7]	1	0.933136	1	1	1	Q8NCM8	2	4809.57	Low	0.8233	0.9598	0.74
	FALSE	Low	AYGATPSRYMTFLHVYSAISSSKK	1xOxidation [M10]; 2xHex(1)HexNAc(1)NeuAc(1) [T5; S22]	1	0.933767	1	1	1	Q8NCM8	2	3993.79	Low	0.8256	0.9598	0.93
	FALSE	Low	VEEHSVMTVKLQSEVDKYK	1xOxidation [M7]	1	0.93681	1	1	1	Q8NCM8	2	2265.14	Low	0.8283	0.9598	0.98
	FALSE	Low	KCQVLWMEGWSNSSMKK	1xCarbamidomethyl [C2]; 2xOxidation [M7; M15]; 1xHexNAc [S11]; 1xHex(1)HexNAc(1)NeuAc(1) [S13]	1	0.938226	1	1	1	Q8NCM8	2	2990.28	Low	0.829	0.9598	0.79
	FALSE	Low	DAYLPLAESASKMYFIISDLSK	1xOxidation [M13]; 1xHexNAc [S21]; 1xHex(1)HexNAc(1)NeuAc(2) [S11]; 1xHex(1)HexNAc(1) [S9]	1	0.938267	1	1	1	Q8NCM8	1	3993.78	Low	0.8297	0.9598	0.52
	FALSE	Low	STQIATVHCSAQTTSRHLLQK	1xCarbamidomethyl [C9]; 1xHexNAc [S1]; 1xHex(1)HexNAc(1)NeuAc(1) [T14]; 1xHex(1)HexNAc(1) [T13]	1	0.938321	1	1	1	Q8NCM8	1	3591.66	Low	0.8299	0.9598	0.9
	FALSE	Low	LRKVEEHSVMTVK	1xHex(1)HexNAc(1) [S8]	1	0.939093	1	1	1	Q8NCM8	2	1920.99	Low	0.8308	0.9598	0.67
	FALSE	Low	MGMIFLSDEETDLNSLIKSWLR	1xOxidation [M1]; 2xHexNAc [S7; S15]; 1xHex(1)HexNAc(1)NeuAc(2) [S19]	1	0.939521	1	1	1	Q8NCM8	1	3967.77	Low	0.8308	0.9598	1.08
	FALSE	Low	KVSLFQQILVVQALRPDRLQSAMALFACK	1xCarbamidomethyl [C28]; 1xOxidation [M23]; 1xHexNAc [S3]; 1xHex(1)HexNAc(1) [S21]	1	0.939521	1	1	1	Q8NCM8	2	3915.06	Low	0.8321	0.9598	0.97
	FALSE	Low	CYLTLTQAMK	1xCarbamidomethyl [C1]; 1xHexNAc [T4]; 1xHex(1)HexNAc(1) [T6]	1	0.939521	1	1	1	Q8NCM8	0	1796.82	Low	0.8308	0.9598	0.35
	FALSE	Low	GVGEAGDESIFSIMIDRNASGFLTIFSK	1xHexNAc [S12]	1	0.943031	1	1	1	Q8NCM8	1	3164.55	Low	0.8386	0.9598	0.62
	FALSE	Low	QLNKSGTTQNANESHIVVQALRLNTMSK	3xHexNAc [T7; S14; S27]; 1xHex(1)HexNAc(1) [T25]	1	0.944507	1	1	1	Q8NCM8	2	4056.98	Low	0.8393	0.9598	0.96
	FALSE	Low	EHKRWNAQVVEITEELATLPK	1xHexNAc [T18]	1	0.944908	1	1	1	Q8NCM8	2	2694.41	Low	0.8393	0.9598	0.21
	FALSE	Low	LKALILDIIHNIDVVKQLNQIQVHTTEDWAWK	1xHexNAc [T25]	1	0.944908	1	1	1	Q8NCM8	2	3998.17	Low	0.8393	0.9598	0.17
	FALSE	Low	RTITSLVSHMHGAVLFSPKISR	1xOxidation [M10]; 1xHexNAc [T2]; 1xHex(1)HexNAc(1) [S8]	1	0.944908	1	1	1	Q8NCM8	2	3021.56	Low	0.8393	0.9598	0.88
	FALSE	Low	LQSEVDKYKIVIPILK		1	0.944908	1	1	1	Q8NCM8	2	1886.14	Low	0.8393	0.9598	0.01
FALSE	Low	Master Protein	P98161	Polycystin-1 OS=Homo sapiens OX=9606 GN=PKD1 PE=1 SV=3	0.757	0.85	10	29	36	29	4303	462.2	6.73	0	29	1	YES
	Checked	Confidence	Sequence	Modifications	Qvality PEP	Qvality q-value	# Protein Groups	# Proteins	# PSMs	Master Protein Accessions	# Missed Cleavages	Theo. MH+ [Da]	Confidence (by Search Engine): Sequest HT	Percolator q-Value (by Search Engine): Sequest HT	Percolator PEP (by Search Engine): Sequest HT	XCorr (by Search Engine): Sequest HT
	FALSE	Low	LQSAIKQELHSR	1xHex(1)HexNAc(1) [S11]	0.934231	0.739939	1	1	3	P98161	1	1774.92	Low	0.4302	0.8252	1.13
	FALSE	Low	VASMAFQTQAGAQIPIER	1xOxidation [M4]; 2xHex(1)HexNAc(1) [S3; T8]	0.954381	0.769598	1	1	1	P98161	0	2664.24	Low	0.5018	0.8684	1.2
	FALSE	Low	LRLWMGLSK		0.958345	0.774431	1	1	4	P98161	1	1103.64	Low	0.5167	0.8773	0.91
	FALSE	Low	LSPNRPPLGGSCRLFPLGAVHALTTK	1xCarbamidomethyl [C12]; 2xHexNAc [S2; S11]; 2xHex(1)HexNAc(1) [T24; T25]	0.962426	0.807928	1	1	1	P98161	1	3895.94	Low	0.5472	0.8863	0.55
	FALSE	Low	VWHDNKGLSPAWFLQHVIVR		0.969729	0.819505	1	1	3	P98161	1	2402.29	Low	0.5849	0.9026	0.76
	FALSE	Low	AEVGNGVSRHNLSCSFDVVSPVAGLRVIYPAPR	1xCarbamidomethyl [C14]; 1xHexNAc [S8]; 1xHex(1)HexNAc(1) [S20]	0.973684	0.824563	1	1	1	P98161	2	4092.03	Low	0.6082	0.9116	0.83
	FALSE	Low	GGSGLEAAYSIVALGEEPAR	1xHex(1)HexNAc(1) [S10]	0.980938	0.855504	1	1	1	P98161	0	2312.11	Low	0.6508	0.927	0.34
	FALSE	Low	SGTFPLALVLSSR	1xHexNAc [S1]; 1xHex(1)HexNAc(1) [T3]	0.982056	0.861534	1	1	1	P98161	0	1915.97	Low	0.6616	0.9295	1.15
	FALSE	Low	SSRAPAGSSR		0.984679	0.863477	1	1	1	P98161	1	975.497	Low	0.6786	0.935	0.66
	FALSE	Low	ANLSLR	1xHexNAc [S4]	0.987001	0.880718	1	1	1	P98161	0	876.479	Low	0.7014	0.9398	0.75
	FALSE	Low	DGEGYTFTLTVLGR		0.990184	0.887863	1	1	1	P98161	0	1528.76	Low	0.723	0.9459	0.34
	FALSE	Low	DVTYTPVAAGLLEIQVR		0.988874	0.887863	1	1	1	P98161	0	1845.01	Low	0.7137	0.9434	0.55
	FALSE	Low	VLQGVLVRYSPVVEAGSDMVFR	1xOxidation [M19]	0.988959	0.887863	1	1	1	P98161	1	2437.29	Low	0.714	0.9435	0.43
	FALSE	Low	WAARTFSNK		0.992431	0.89291	1	1	1	P98161	1	1080.56	Low	0.736	0.9499	0.94
	FALSE	Low	SAQFEAATSPSPR	1xHex(1)HexNAc(1)NeuAc(1) [S1]; 1xHex(1)HexNAc(1) [S11]	0.992732	0.893859	1	1	1	P98161	0	2370.01	Low	0.7368	0.9505	0.56
	FALSE	Low	AQAVYEVSRSSYVYLEGR	2xHexNAc [S10; S11]	0.994824	0.903509	1	1	1	P98161	1	2483.19	Low	0.7523	0.9538	0.72
	FALSE	Low	YEVRAEVGNGVSR		0.997816	0.911937	1	1	1	P98161	1	1435.73	Low	0.7723	0.9578	1.13
	FALSE	Low	RCRQGHCEEFCVYK	3xCarbamidomethyl [C2; C7; C11]	0.999998	0.917929	1	1	1	P98161	2	1928.83	Low	0.7885	0.9596	0.43
	FALSE	Low	LLVAELQR		1	0.921534	1	1	1	P98161	0	941.578	Low	0.7938	0.9598	0.54
	FALSE	Low	QELHSRAFLAITR	1xHexNAc [S5]	1	0.924697	1	1	1	P98161	1	1744.93	Low	0.7987	0.9598	1.14
	FALSE	Low	TGLVEGLRK		1	0.927468	1	1	1	P98161	1	972.584	Low	0.804	0.9598	0.71
	FALSE	Low	LSLTASNHVSNVTVNYNVTVERMNR	1xOxidation [M23]; 1xHexNAc [S6]; 1xHex(1)HexNAc(1) [T19]	1	0.929651	1	1	1	P98161	1	3402.63	Low	0.8058	0.9598	0.67
	FALSE	Low	GSGTTAHVGIMLYGVDSR	1xHexNAc [S17]	1	0.933136	1	1	1	P98161	0	2023.98	Low	0.8162	0.9598	0.77
	FALSE	Low	HIWLSIWDRPPRSR		1	0.933136	1	1	1	P98161	1	1818.99	Low	0.8135	0.9598	0.49
	FALSE	Low	TLVLEVQDAVQYVALQSGPCFTNRSAQFEAATSPSPR	1xCarbamidomethyl [C20]; 2xHexNAc [S17; S25]; 1xHex(1)HexNAc(1) [T32]	1	0.933136	1	1	1	P98161	1	4809.29	Low	0.8131	0.9598	0.35
	FALSE	Low	MVASQAYNLTSALMRILMR	2xOxidation [M14; M18]; 1xHexNAc [S4]	1	0.933136	1	1	1	P98161	1	2404.2	Low	0.8108	0.9598	0.62
	FALSE	Low	QELHSR	1xHex(1)HexNAc(1) [S5]	1	0.934256	1	1	1	P98161	0	1134.53	Low	0.8261	0.9598	0.47
	FALSE	Low	YEILVKTGWGR	1xHexNAc [T7]	1	0.939465	1	1	1	P98161	1	1524.81	Low	0.8308	0.9598	0.5
	FALSE	Low	LSPLSVDTVAVGLVSSVVVYPVYLAILFLFRMSR	2xHexNAc [S5; S15]; 1xHex(1)HexNAc(1)NeuAc(1) [S16]	1	0.944908	1	1	1	P98161	1	4773.48	Low	0.8393	0.9598	0.77
FALSE	Low	Master Protein	Q9UM54	Unconventional myosin-VI OS=Homo sapiens OX=9606 GN=MYO6 PE=1 SV=4	0.724	1.01	23	21	26	21	1294	149.6	8.53	0	21	1	YES
	Checked	Confidence	Sequence	Modifications	Qvality PEP	Qvality q-value	# Protein Groups	# Proteins	# PSMs	Master Protein Accessions	# Missed Cleavages	Theo. MH+ [Da]	Confidence (by Search Engine): Sequest HT	Percolator q-Value (by Search Engine): Sequest HT	Percolator PEP (by Search Engine): Sequest HT	XCorr (by Search Engine): Sequest HT
	FALSE	Low	STMMTQEQIQKEYDALVK	2xOxidation [M3; M4]; 1xHex(1)HexNAc(1) [T5]	0.722185	0.287131	1	1	1	Q9UM54	1	2540.16	Low	0.09728	0.5016	0.74
	FALSE	Low	DMKVLK	1xOxidation [M2]	0.907916	0.663	1	1	2	Q9UM54	1	749.423	Low	0.3508	0.7755	1.3
	FALSE	Low	EIEMNRQQR	1xOxidation [M4]	0.960885	0.793665	1	1	1	Q9UM54	1	1219.58	Low	0.5342	0.8831	1.34
	FALSE	Low	VSLTTRVMLTTAGGTKGTVIK	1xOxidation [M8]; 1xHexNAc [T5]; 1xHex(1)HexNAc(1) [T11]	0.962855	0.80806	1	1	3	Q9UM54	2	2718.43	Low	0.5494	0.8874	1.26
	FALSE	Low	IYSSEAIKSYQGK		0.968068	0.814781	1	1	1	Q9UM54	1	1473.76	Low	0.5767	0.899	1.25
	FALSE	Low	EIEMNRQQRFFR	1xOxidation [M4]	0.970975	0.821925	1	1	1	Q9UM54	2	1669.82	Low	0.5926	0.9057	0.74
	FALSE	Low	VMLTTAGGTKGTVIK	1xHex(1)HexNAc(1) [T5]	0.974968	0.831437	1	1	1	Q9UM54	1	1841.98	Low	0.6194	0.9142	0.86
	FALSE	Low	SLDSYPVSKNDGTRPKMTPEQMAK		0.977827	0.844696	1	1	1	Q9UM54	2	2680.31	Low	0.6376	0.9203	0.55
	FALSE	Low	ELALRIAQSEAELISDEAQADLALRR	1xHex(1)HexNAc(1)NeuAc(1) [S9]	0.981565	0.85816	1	1	1	Q9UM54	2	3537.77	Low	0.6564	0.9284	0.39
	FALSE	Low	MSQSIIVSGESGAGKTENTKFVLR	1xOxidation [M1]	0.986425	0.876911	1	1	1	Q9UM54	2	2555.31	Low	0.695	0.9386	0.87
	FALSE	Low	AEACIKMQKTIR	1xCarbamidomethyl [C4]	0.986811	0.878726	1	1	1	Q9UM54	2	1448.77	Low	0.6978	0.9392	1.03
	FALSE	Low	QARPTYATAMLQSLLK	2xHexNAc [T5; S13]	0.987282	0.880875	1	1	1	Q9UM54	0	2198.14	Low	0.7025	0.9403	0.84
	FALSE	Low	EMSEFLSRGPAVLATKAAAGTK	1xHexNAc [S/T]	0.987558	0.882968	1	1	2	Q9UM54	2	2438.26	Low	0.7049	0.9407	0.55
	FALSE	Low	IDGLVKVGTLK	1xHexNAc [T9]	0.988874	0.887863	1	1	1	Q9UM54	1	1345.79	Low	0.7139	0.9435	0.74
	FALSE	Low	DKFIRELFESSTNNNK	1xHexNAc [S10]; 1xHex(1)HexNAc(1) [S11]	0.996742	0.904166	1	1	1	Q9UM54	2	2510.18	Low	0.7608	0.9565	1.26
	FALSE	Low	YLTESYGTGQDIDDRIVEANPLLEAFGNAK	1xHex(1)HexNAc(1) [T3]	0.997353	0.909189	1	1	1	Q9UM54	1	3664.74	Low	0.7681	0.9573	1
	FALSE	Low	SSEELLSALQKK	1xHex(1)HexNAc(1)NeuAc(1) [S2]; 1xHex(1)HexNAc(1) [S7]	0.997983	0.91206	1	1	1	Q9UM54	1	2354.1	Low	0.7743	0.958	1.02
	FALSE	Low	VMLTTAGGTKGTVIKVPLK	1xHex(1)HexNAc(1)NeuAc(1) [T5]	0.999776	0.914017	1	1	1	Q9UM54	2	2570.37	Low	0.7852	0.9595	1.2
	FALSE	Low	AEACIKMQKTIR	1xCarbamidomethyl [C4]; 1xOxidation [M7]	1	0.91799	1	1	1	Q9UM54	2	1464.77	Low	0.7895	0.9596	0.75
	FALSE	Low	LPQPSDQHFTSAVHQK	1xHexNAc [T10]	1	0.933136	1	1	1	Q9UM54	0	2022.99	Low	0.812	0.9598	0.72
	FALSE	Low	MTPEQMAK	1xHex(1)HexNAc(1) [T2]	1	0.933136	1	1	1	Q9UM54	0	1300.56	Low	0.8182	0.9598	0.31
	FALSE	Low	IQEEMEKERK		1	0.943031	1	1	1	Q9UM54	2	1319.66	Low	0.8386	0.9598	0.59
FALSE	Low	Master Protein	Q12816	Trophinin OS=Homo sapiens OX=9606 GN=TRO PE=1 SV=3	0.814	0.45	10	10	24	10	1431	143.6	9.03	2.12	10	1	YES
	Checked	Confidence	Sequence	Modifications	Qvality PEP	Qvality q-value	# Protein Groups	# Proteins	# PSMs	Master Protein Accessions	# Missed Cleavages	Theo. MH+ [Da]	Confidence (by Search Engine): Sequest HT	Percolator q-Value (by Search Engine): Sequest HT	Percolator PEP (by Search Engine): Sequest HT	XCorr (by Search Engine): Sequest HT
	FALSE	Low	YLLVKDQTK		0.90071	0.646389	1	1	2	Q12816	1	1107.64	Low	0.3304	0.7621	1.15
	FALSE	Low	AAPAAPPVPAANEIATNKPK	1xHexNAc [T16]	0.937729	0.74178	1	1	1	Q12816	0	2131.14	Low	0.4423	0.8324	0.82
	FALSE	Low	DSLAMDPPVVNRPK		0.977539	0.844696	1	1	1	Q12816	0	1538.8	Low	0.6371	0.9197	1.07
	FALSE	Low	VPNSRPPEYEFFWGLRSYHETSKMK	3xHexNAc [S17; T21; S22]	0.979089	0.848861	1	1	1	Q12816	2	3694.74	Low	0.6442	0.9231	0.45
	FALSE	Low	VQKKDPK		0.980162	0.85048	1	1	11	Q12816	2	842.509	Low	0.6478	0.9253	0.2
	FALSE	Low	LGLRPGVRHSLFGEVR	1xHex(1)HexNAc(1) [S10]	0.988959	0.887863	1	1	1	Q12816	1	2158.16	Low	0.714	0.9436	0.64
	FALSE	Low	MKRVTAK	1xOxidation [M1]; 1xHexNAc [T5]	0.997234	0.906606	1	1	3	Q12816	2	1052.58	Low	0.7665	0.9571	0.8
	FALSE	Low	QSSLYILISTQESSAGILGTTKDTPK	2xHexNAc [T20; T21]	0.997703	0.911076	1	1	1	Q12816	1	3144.6	Low	0.7713	0.9577	0.65
	FALSE	Low	QSSLYILISTQESSAGILGTTKDTPK	3xHexNAc [T20; T21; T24]	1	0.924697	1	1	1	Q12816	1	3347.68	Low	0.7987	0.9598	1.65
	FALSE	Low	TIAKVINTDTEHIEALNVTDAATR	1xHexNAc [T10]; 1xHex(1)HexNAc(1) [T8]	1	0.939521	1	1	1	Q12816	1	3164.57	Low	0.8333	0.9598	1.01
	FALSE	Low	SYHETSKMK	1xHexNAc [T5]; 1xHex(1)HexNAc(1) [S1]	1	0.939596	1	1	1	Q12816	1	1678.74	Low	0.8336	0.9598	0.9
FALSE	Low	Master Protein	O75077	Disintegrin and metalloproteinase domain-containing protein 23 OS=Homo sapiens OX=9606 GN=ADAM23 PE=1 SV=1	0.8	0.518	18	11	18	11	832	91.9	7.64	0	11	1	NO
	Checked	Confidence	Sequence	Modifications	Qvality PEP	Qvality q-value	# Protein Groups	# Proteins	# PSMs	Master Protein Accessions	# Missed Cleavages	Theo. MH+ [Da]	Confidence (by Search Engine): Sequest HT	Percolator q-Value (by Search Engine): Sequest HT	Percolator PEP (by Search Engine): Sequest HT	XCorr (by Search Engine): Sequest HT
	FALSE	Low	LNTEGTEKGNCGKDGDR	1xCarbamidomethyl [C11]	0.810936	0.459469	1	1	1	O75077	2	1850.83	Low	0.1849	0.6209	0.83
	FALSE	Low	EITLPSR		0.9353	0.74178	1	1	2	O75077	0	815.462	Low	0.4333	0.8275	0.73
	FALSE	Low	GPAGSVPASAPAR	1xHexNAc [S5]	0.982535	0.863477	1	1	2	O75077	0	1340.68	Low	0.6671	0.9305	0.44
	FALSE	Low	KCLQIQALNMSSCPLDSK	2xCarbamidomethyl [C2; C13]	0.987649	0.88401	1	1	1	O75077	1	2093.02	Low	0.7059	0.9409	0.82
	FALSE	Low	RAVNPSR	1xHexNAc [S6]	0.991747	0.89078	1	1	1	O75077	1	1002.53	Low	0.7304	0.9488	0.72
	FALSE	Low	QMKNLTMER	1xOxidation [M7]; 1xHexNAc [T6]	0.994121	0.900167	1	1	1	O75077	1	1369.65	Low	0.7472	0.9528	0.54
	FALSE	Low	STGRPHIIQKTLAGQYSK	3xHexNAc [T2; T11; S17]	0.994824	0.903509	1	1	1	O75077	1	2594.33	Low	0.7523	0.9538	0.6
	FALSE	Low	TRGVGVNEYGLPMAVAQVLSQSLAQNLGIQWEPSSR	2xHexNAc [S22; S34]	0.999815	0.914017	1	1	1	O75077	1	4262.14	Low	0.7858	0.9595	1.57
	FALSE	Low	SSHAHTNNFAKSVVNLVDSIYKEQLNTR	1xHex(1)HexNAc(1) [S]	1	0.921534	1	1	4	O75077	2	3537.75	Low	0.8108	0.9598	0.64
	FALSE	Low	STGRPHIIQKTLAGQYSKQMK	1xOxidation [M20]; 1xHexNAc [T2]; 1xHex(1)HexNAc(1)NeuAc(2) [S1]	1	0.927468	1	1	1	O75077	2	3538.68	Low	0.804	0.9598	0.28
	FALSE	Low	STGRPHIIQKTLAGQYSKQMK	1xOxidation [M20]	1	0.928954	1	1	2	O75077	2	2388.28	Low	0.8386	0.9598	0.23
	FALSE	Low	STGRPHIIQK	1xHex(1)HexNAc(1) [T2]	1	0.939521	1	1	1	O75077	0	1501.79	Low	0.8333	0.9598	0.33
FALSE	Low	Master Protein	Q07108	Early activation antigen CD69 OS=Homo sapiens OX=9606 GN=CD69 PE=1 SV=1	0.978	0.052	21	2	2	2	199	22.5	6.61	0	2	1	YES
	Checked	Confidence	Sequence	Modifications	Qvality PEP	Qvality q-value	# Protein Groups	# Proteins	# PSMs	Master Protein Accessions	# Missed Cleavages	Theo. MH+ [Da]	Confidence (by Search Engine): Sequest HT	Percolator q-Value (by Search Engine): Sequest HT	Percolator PEP (by Search Engine): Sequest HT	XCorr (by Search Engine): Sequest HT
	FALSE	Low	YAGREEHWVGLK		0.979898	0.85048	1	1	1	Q07108	1	1444.73	Low	0.6478	0.9248	1.42
	FALSE	Low	RSWTSAQNACSEHGATLAVIDSEKDMNFLK	1xCarbamidomethyl [C10]; 1xOxidation [M26]; 1xHexNAc [S5]; 1xHex(1)HexNAc(1) [T16]	1	0.943031	1	1	1	Q07108	2	3950.79	Low	0.8386	0.9598	1.69
FALSE	Low	Master Protein	Q07954	Prolow-density lipoprotein receptor-related protein 1 OS=Homo sapiens OX=9606 GN=LRP1 PE=1 SV=2	0.265	2.57	13	40	52	40	4544	504.3	5.39	0	40	1	YES
	Checked	Confidence	Sequence	Modifications	Qvality PEP	Qvality q-value	# Protein Groups	# Proteins	# PSMs	Master Protein Accessions	# Missed Cleavages	Theo. MH+ [Da]	Confidence (by Search Engine): Sequest HT	Percolator q-Value (by Search Engine): Sequest HT	Percolator PEP (by Search Engine): Sequest HT	XCorr (by Search Engine): Sequest HT
	FALSE	Low	SCEGVTHVCDPSVKFGCK	3xCarbamidomethyl [C2; C9; C17]; 1xHexNAc [S12]; 1xHex(1)HexNAc(1) [S1]	0.396222	0.0528329	1	1	1	Q07954	1	2635.12	Medium	0.01313	0.1762	1.99
	FALSE	Low	GVGGAPPTVTLLR	1xHex(1)HexNAc(1)NeuAc(1) [T8]	0.660084	0.213994	1	1	1	Q07954	0	1893.95	Low	0.06541	0.4261	1.51
	FALSE	Low	VYDESIQLDHKGTNPCSVNNGDCSQLCLPTSETTR	3xCarbamidomethyl [C16; C23; C27]	0.809203	0.456549	1	1	2	Q07954	1	3995.78	Low	0.1834	0.6182	1.57
	FALSE	Low	CLSSRQWECDGENDCHDQSDEAPK	3xCarbamidomethyl [C1; C9; C15]; 1xHexNAc [S3]	0.896916	0.63405	1	1	1	Q07954	1	3126.21	Low	0.3191	0.7556	0.27
	FALSE	Low	IERIDLETGENR		0.898558	0.637733	1	1	3	Q07954	1	1444.74	Low	0.3233	0.7585	1.32
	FALSE	Low	GLSHPFSIDVFEDYIYGVTYINNR	1xHexNAc [S7]; 1xHex(1)HexNAc(1)NeuAc(2) [S3]	0.940729	0.743007	1	1	1	Q07954	0	3969.77	Low	0.4486	0.8387	0.7
	FALSE	Low	SLPPAAPPTTSNRHR	2xHexNAc [S1; S11]; 1xHex(1)HexNAc(1)NeuAc(1) [T10]	0.957867	0.774431	1	1	1	Q07954	1	2664.24	Low	0.5134	0.876	1.37
	FALSE	Low	MPRGIAIDWVAGNVYWTDSGRDVIEVAQMK	1xHexNAc [S/T]	0.966337	0.810247	1	1	2	Q07954	2	3580.76	Low	0.5661	0.8952	1.36
	FALSE	Low	TQAIKRAFINGTGVETVVSADLPNAHGLAVDWVSR	1xHexNAc [S34]	0.966922	0.814388	1	1	1	Q07954	2	3896.03	Low	0.5706	0.8965	0.62
	FALSE	Low	KTLISGMIDEPHAIVVDPLR	1xOxidation [M7]; 2xHex(1)HexNAc(1) [T2; S5]	0.971324	0.823965	1	1	1	Q07954	1	2950.47	Low	0.5945	0.9065	0.62
[truncated: 10,542 more rows]

## Sheet: Table S4. HOMER3 Transcripts
Table S4. HOMER3 transcripts in 5637 and T24 cells
[truncated: 13 more rows]

## Sheet: Table S5_HOMER3_Tumours
Table S5. Glycosites for HOMER3 in bladder tumours of different patients (A-E)
[truncated: 44 more rows]
